# Supplementary material for: Comprehensive Analyses and Immunophenotyping of LIM Domain Family Genes in Patients with Non-Small-Cell Lung Cancer
Source: Int J Mol Sci. 2023 Feb 24;24(5):4524. doi: 10.3390/ijms24054524 (PMC10003053; doi:10.3390/ijms24054524)
Supplement: Supplementary file 1 [file ijms-24-04524-s001.zip]

Archive with 2 entries (2 files):
- ijms-2188324-supplementary/ijms-2188324 Figure S1.pdf
- ijms-2188324-supplementary/ijms-2188324 Tables S1-S7.xlsx
