# Supplementary material for: Comprehensive Analyses and Immunophenotyping of LIM Domain Family Genes in Patients with Non-Small-Cell Lung Cancer
Source: Int J Mol Sci. 2023 Feb 24;24(5):4524. doi: 10.3390/ijms24054524 (PMC10003053; doi:10.3390/ijms24054524)
Supplement: Supplementary file 1 [file ijms-24-04524-s001.zip › ijms-2188324-supplementary/ijms-2188324 Tables S1-S7.xlsx]

## Sheet: Table S1.  Clusters
ID	Cluster
TCGA-90-A4EE	C1
TCGA-35-5375	C1
TCGA-85-8049	C2
TCGA-33-6737	C1
TCGA-39-5016	C1
TCGA-56-8304	C1
TCGA-55-A4DF	C1
TCGA-92-8063	C2
TCGA-22-4593	C2
TCGA-95-8039	C2
TCGA-MP-A4T4	C2
TCGA-43-8115	C2
TCGA-62-A471	C2
TCGA-22-4599	C1
TCGA-60-2712	C1
TCGA-L9-A5IP	C2
TCGA-21-1080	C1
TCGA-50-5936	C2
TCGA-43-5670	C2
TCGA-33-AASI	C2
TCGA-49-AARR	C2
TCGA-56-7582	C1
TCGA-78-8662	C1
TCGA-58-8388	C2
TCGA-05-4430	C2
TCGA-44-7659	C1
TCGA-44-6146	C2
TCGA-L9-A50W	C1
TCGA-75-7025	C2
TCGA-05-4424	C1
TCGA-56-7822	C2
TCGA-56-7579	C1
TCGA-62-A46P	C1
TCGA-22-1016	C2
TCGA-38-4627	C2
TCGA-46-6025	C2
TCGA-86-8073	C1
TCGA-69-7765	C2
TCGA-60-2715	C2
TCGA-44-5645	C1
TCGA-55-6984	C2
TCGA-69-7764	C1
TCGA-L3-A4E7	C2
TCGA-NJ-A4YI	C2
TCGA-60-2709	C2
TCGA-77-7141	C1
TCGA-86-A4P7	C2
TCGA-55-8620	C1
TCGA-22-5477	C1
TCGA-63-A5ML	C1
TCGA-77-8130	C2
TCGA-97-8177	C2
TCGA-50-6595	C2
TCGA-55-A492	C1
TCGA-78-7633	C1
TCGA-21-1070	C2
TCGA-97-A4LX	C1
TCGA-60-2711	C1
TCGA-77-A5FZ	C1
TCGA-98-A53J	C1
TCGA-78-7220	C2
TCGA-98-8020	C2
TCGA-98-A53C	C1
TCGA-77-7335	C1
TCGA-53-7624	C2
TCGA-49-AARN	C2
TCGA-62-A46R	C1
TCGA-21-1077	C1
TCGA-90-A4ED	C2
TCGA-78-7156	C1
TCGA-22-1000	C2
TCGA-50-8457	C1
TCGA-91-8496	C1
TCGA-21-5787	C2
TCGA-55-8092	C1
TCGA-51-4080	C1
TCGA-NJ-A4YQ	C1
TCGA-68-A59I	C2
TCGA-60-2716	C1
TCGA-50-5072	C2
TCGA-91-6831	C2
TCGA-91-A4BD	C1
TCGA-69-8255	C1
TCGA-69-8253	C1
TCGA-22-5474	C1
TCGA-86-A4D0	C1
TCGA-77-7139	C1
TCGA-21-5786	C2
TCGA-78-8640	C1
TCGA-97-8174	C1
TCGA-O2-A5IB	C2
TCGA-55-6987	C1
TCGA-49-6744	C2
TCGA-55-8096	C2
TCGA-22-5489	C2
TCGA-LA-A446	C1
TCGA-J2-8192	C2
TCGA-63-7021	C1
TCGA-44-7671	C1
TCGA-90-7767	C2
TCGA-60-2720	C2
TCGA-44-2662	C2
TCGA-93-A4JN	C2
TCGA-77-8008	C2
TCGA-49-AAR9	C2
TCGA-22-5483	C2
TCGA-86-A4P8	C1
TCGA-22-1017	C2
TCGA-18-3411	C1
TCGA-78-7158	C1
TCGA-80-5611	C1
TCGA-77-8133	C1
TCGA-NC-A5HR	C1
TCGA-44-4112	C2
TCGA-66-2769	C2
TCGA-71-6725	C1
TCGA-44-2656	C1
TCGA-94-8491	C2
TCGA-L3-A524	C1
TCGA-05-5715	C2
TCGA-64-5815	C2
TCGA-55-7816	C1
TCGA-95-7948	C1
TCGA-05-4432	C1
TCGA-99-8033	C2
TCGA-78-7143	C1
TCGA-60-2706	C1
TCGA-73-4668	C2
TCGA-44-5644	C1
TCGA-38-4625	C2
TCGA-91-8499	C1
TCGA-86-6851	C1
TCGA-37-A5EL	C2
TCGA-77-A5G7	C1
TCGA-44-6779	C2
TCGA-56-A5DS	C1
TCGA-78-7537	C1
TCGA-56-A4BW	C2
TCGA-05-4434	C2
TCGA-85-A4JC	C2
TCGA-67-3773	C1
TCGA-66-2782	C2
TCGA-55-6983	C2
TCGA-05-5425	C1
TCGA-NK-A5CT	C2
TCGA-97-A4M2	C1
TCGA-50-5941	C2
TCGA-85-7950	C1
TCGA-78-7539	C1
TCGA-94-A4VJ	C2
TCGA-O2-A52Q	C2
TCGA-67-3771	C1
TCGA-77-8156	C1
TCGA-55-8299	C2
TCGA-05-5429	C2
TCGA-93-A4JO	C2
TCGA-37-3792	C2
TCGA-70-6723	C1
TCGA-77-6843	C1
TCGA-44-A47A	C1
TCGA-86-A4JF	C2
TCGA-96-8169	C2
TCGA-58-8393	C2
TCGA-05-4402	C2
TCGA-34-8455	C2
TCGA-97-8179	C1
TCGA-18-4086	C1
TCGA-55-7914	C1
TCGA-56-8629	C2
TCGA-49-4490	C2
TCGA-43-6143	C2
TCGA-55-8090	C2
TCGA-MP-A4TC	C2
TCGA-NC-A5HL	C1
TCGA-51-4079	C1
TCGA-85-A4JB	C2
TCGA-64-1681	C1
TCGA-99-AA5R	C1
TCGA-49-4486	C1
TCGA-98-8022	C2
TCGA-56-A4BX	C1
TCGA-91-6847	C2
TCGA-05-4249	C2
TCGA-91-A4BC	C2
TCGA-NC-A5HO	C1
TCGA-55-7570	C1
TCGA-50-5049	C1
TCGA-86-8672	C2
TCGA-43-7658	C1
TCGA-22-5482	C2
TCGA-85-A4QQ	C2
TCGA-50-5066	C1
TCGA-34-5231	C1
TCGA-55-7727	C1
TCGA-86-8674	C1
TCGA-53-A4EZ	C1
TCGA-69-7761	C2
TCGA-50-5942	C1
TCGA-69-A59K	C1
TCGA-58-8391	C1
TCGA-44-2666	C1
TCGA-50-5944	C1
TCGA-50-6592	C2
TCGA-63-A5MY	C1
TCGA-62-8395	C1
TCGA-05-4410	C1
TCGA-58-8387	C1
TCGA-55-6975	C2
TCGA-73-4662	C1
TCGA-49-6767	C2
TCGA-44-A47G	C1
TCGA-18-3407	C1
TCGA-NJ-A4YG	C2
TCGA-55-8507	C1
TCGA-21-1078	C2
TCGA-22-4607	C2
TCGA-05-4433	C2
TCGA-66-2763	C1
TCGA-46-3769	C2
TCGA-33-4587	C1
TCGA-55-A4DG	C1
TCGA-66-2737	C2
TCGA-63-A5M9	C1
TCGA-37-4133	C1
TCGA-94-7943	C1
TCGA-49-4494	C2
TCGA-NJ-A7XG	C2
TCGA-43-6647	C2
TCGA-44-6147	C1
TCGA-49-AARO	C2
TCGA-92-8065	C1
TCGA-44-6774	C2
TCGA-49-AAR4	C2
TCGA-91-6848	C2
TCGA-50-8460	C2
TCGA-44-2668	C2
TCGA-55-8091	C2
TCGA-66-2757	C1
TCGA-68-7756	C2
TCGA-43-8116	C1
TCGA-50-6673	C2
TCGA-33-4582	C1
TCGA-49-AARE	C1
TCGA-55-6985	C2
TCGA-55-6642	C1
TCGA-50-6591	C2
TCGA-56-8308	C1
TCGA-78-7166	C1
TCGA-56-8624	C2
TCGA-34-5927	C1
TCGA-43-7657	C2
TCGA-85-7696	C1
TCGA-05-4427	C2
TCGA-66-2788	C2
TCGA-49-4487	C1
TCGA-73-4676	C1
TCGA-85-A4QR	C1
TCGA-49-4507	C1
TCGA-NK-A5D1	C2
TCGA-78-7148	C1
TCGA-37-A5EN	C1
TCGA-52-7809	C1
TCGA-55-8514	C1
TCGA-93-A4JQ	C2
TCGA-NC-A5HK	C2
TCGA-60-2703	C2
TCGA-55-7576	C2
TCGA-60-2698	C2
TCGA-55-6969	C1
TCGA-93-7347	C1
TCGA-56-A4BY	C2
TCGA-69-7978	C2
TCGA-56-1622	C2
TCGA-NJ-A4YF	C1
TCGA-85-8481	C2
TCGA-91-6830	C2
TCGA-44-7672	C2
TCGA-77-A5GF	C1
TCGA-78-7540	C2
TCGA-55-7227	C2
TCGA-22-1011	C1
TCGA-68-8251	C2
TCGA-MP-A4T6	C1
TCGA-60-2697	C1
TCGA-99-8028	C2
TCGA-85-8288	C2
TCGA-64-1677	C1
TCGA-46-3765	C1
TCGA-05-4403	C2
TCGA-96-7544	C1
TCGA-44-6148	C1
TCGA-55-6980	C2
TCGA-39-5035	C2
TCGA-55-8511	C2
TCGA-96-8170	C2
TCGA-56-8504	C2
TCGA-86-8278	C2
TCGA-78-7167	C1
TCGA-56-7823	C1
TCGA-55-8615	C1
TCGA-55-A494	C2
TCGA-58-A46N	C1
TCGA-78-7147	C1
TCGA-22-0944	C2
TCGA-97-A4M0	C1
TCGA-55-7573	C2
TCGA-86-7714	C1
TCGA-33-AASL	C1
TCGA-85-8352	C1
TCGA-64-1679	C2
TCGA-64-1680	C1
TCGA-86-8669	C1
TCGA-78-7145	C2
TCGA-21-1076	C1
TCGA-86-8075	C2
TCGA-99-8025	C2
TCGA-L9-A743	C2
TCGA-60-2719	C1
TCGA-86-8054	C1
TCGA-55-8094	C1
TCGA-62-A470	C1
TCGA-33-4532	C1
TCGA-86-A456	C1
TCGA-63-A5MI	C1
TCGA-66-2744	C2
TCGA-63-A5MT	C2
TCGA-77-8136	C2
TCGA-MP-A4SW	C2
TCGA-NK-A5CR	C1
TCGA-44-3919	C1
TCGA-NC-A5HM	C2
TCGA-80-5608	C1
TCGA-69-7973	C2
TCGA-86-8671	C1
TCGA-68-7757	C2
TCGA-67-3772	C2
TCGA-35-4122	C2
TCGA-55-8513	C1
TCGA-35-4123	C2
TCGA-33-A5GW	C1
TCGA-49-6761	C2
TCGA-NC-A5HE	C1
TCGA-98-A53H	C2
TCGA-43-A56V	C2
TCGA-55-6982	C2
TCGA-66-2795	C1
TCGA-44-A4SU	C2
TCGA-21-1075	C1
TCGA-39-5030	C1
TCGA-85-8287	C2
TCGA-66-2787	C1
TCGA-18-3410	C1
TCGA-85-A512	C1
TCGA-39-5036	C1
TCGA-77-7465	C1
TCGA-86-8279	C2
TCGA-05-4396	C1
TCGA-34-5240	C1
TCGA-86-8358	C1
TCGA-55-7815	C1
TCGA-78-7162	C1
TCGA-NJ-A55A	C2
TCGA-MN-A4N1	C2
TCGA-44-6777	C2
TCGA-43-A475	C1
TCGA-55-8301	C1
TCGA-NC-A5HJ	C1
TCGA-37-3783	C1
TCGA-85-8584	C2
TCGA-05-4422	C1
TCGA-63-A5MN	C1
TCGA-43-6771	C2
TCGA-49-4506	C1
TCGA-94-8490	C1
TCGA-22-4595	C2
TCGA-56-8201	C2
TCGA-NC-A5HN	C2
TCGA-05-4417	C2
TCGA-18-3416	C1
TCGA-75-5146	C1
TCGA-62-A46O	C2
TCGA-97-8552	C1
TCGA-MP-A5C7	C1
TCGA-86-8074	C2
TCGA-43-2578	C1
TCGA-97-7937	C2
TCGA-97-8175	C1
TCGA-97-A4M7	C1
TCGA-92-7340	C2
TCGA-05-4420	C1
TCGA-56-7730	C1
TCGA-91-8497	C1
TCGA-34-8454	C2
TCGA-38-4632	C2
TCGA-22-5491	C1
TCGA-69-7979	C2
TCGA-78-7163	C1
TCGA-86-7701	C1
TCGA-67-3770	C1
TCGA-33-4586	C2
TCGA-63-7022	C2
TCGA-39-5019	C1
TCGA-38-4629	C2
TCGA-85-7698	C2
TCGA-22-5478	C2
TCGA-55-6972	C1
TCGA-MP-A4TA	C2
TCGA-85-8351	C2
TCGA-39-5034	C2
TCGA-50-5931	C2
TCGA-55-7994	C1
TCGA-39-5037	C1
TCGA-55-7724	C1
TCGA-55-7725	C1
TCGA-56-7223	C1
TCGA-MP-A4SY	C2
TCGA-37-3789	C2
TCGA-85-7843	C1
TCGA-68-7755	C1
TCGA-97-7546	C1
TCGA-63-7020	C2
TCGA-77-7142	C2
TCGA-78-7154	C1
TCGA-18-3415	C1
TCGA-73-4659	C1
TCGA-51-6867	C1
TCGA-50-5068	C1
TCGA-NC-A5HD	C1
TCGA-66-2778	C1
TCGA-60-2696	C2
TCGA-56-A4ZJ	C2
TCGA-69-7980	C2
TCGA-85-8052	C1
TCGA-77-8154	C1
TCGA-73-7498	C1
TCGA-86-8585	C2
TCGA-85-8580	C1
TCGA-39-5027	C1
TCGA-56-8626	C2
TCGA-78-7542	C2
TCGA-05-4250	C2
TCGA-66-2785	C1
TCGA-44-6776	C1
TCGA-38-4630	C2
TCGA-85-A4CL	C1
TCGA-05-4418	C2
TCGA-66-2781	C1
TCGA-55-8085	C1
TCGA-39-5029	C2
TCGA-J1-A4AH	C1
TCGA-55-7995	C1
TCGA-56-8622	C2
TCGA-55-7284	C2
TCGA-39-5039	C2
TCGA-55-6979	C2
TCGA-62-A472	C1
TCGA-55-8204	C2
TCGA-62-8398	C2
TCGA-22-0940	C2
TCGA-MP-A4TI	C2
TCGA-60-2708	C2
TCGA-77-A5G3	C1
TCGA-67-4679	C1
TCGA-05-4390	C2
TCGA-60-2710	C1
TCGA-44-8120	C2
TCGA-66-2759	C2
TCGA-68-8250	C1
TCGA-O1-A52J	C1
TCGA-67-6217	C1
TCGA-55-5899	C1
TCGA-MP-A4TK	C2
TCGA-22-5471	C1
TCGA-MN-A4N4	C2
TCGA-98-A538	C2
TCGA-18-3417	C2
TCGA-73-4666	C2
TCGA-63-A5MS	C2
TCGA-L4-A4E6	C1
TCGA-39-5040	C2
TCGA-55-8207	C1
TCGA-38-A44F	C2
TCGA-78-7536	C1
TCGA-22-4609	C1
TCGA-77-7463	C1
TCGA-05-4389	C1
TCGA-77-8145	C2
TCGA-22-5481	C1
TCGA-58-A46J	C1
TCGA-66-2756	C2
TCGA-60-2695	C2
TCGA-43-8118	C1
TCGA-66-2753	C2
TCGA-NC-A5HG	C1
TCGA-56-8305	C2
TCGA-55-7281	C2
TCGA-97-7547	C2
TCGA-62-8394	C1
TCGA-86-8668	C1
TCGA-85-A4PA	C1
TCGA-52-7622	C1
TCGA-MF-A522	C1
TCGA-50-5939	C2
TCGA-38-7271	C1
TCGA-58-A46L	C1
TCGA-85-8664	C2
TCGA-63-A5MV	C2
TCGA-21-5784	C2
TCGA-49-AARQ	C1
TCGA-64-1678	C1
TCGA-49-AAR3	C2
TCGA-22-5479	C2
TCGA-05-4395	C2
TCGA-44-A479	C1
TCGA-33-AASJ	C1
TCGA-49-4514	C1
TCGA-62-A46S	C1
TCGA-55-A490	C2
TCGA-97-7938	C1
TCGA-18-3414	C2
TCGA-77-8007	C2
TCGA-NC-A5HH	C2
TCGA-55-8097	C1
TCGA-55-8208	C2
TCGA-69-7974	C2
TCGA-77-8150	C1
TCGA-56-8628	C2
TCGA-55-6968	C1
TCGA-44-3917	C1
TCGA-85-8277	C1
TCGA-05-4415	C2
TCGA-44-6145	C2
TCGA-34-2596	C1
TCGA-43-5668	C1
TCGA-44-7667	C1
TCGA-39-5011	C1
TCGA-33-4547	C2
TCGA-68-A59J	C1
TCGA-97-7553	C1
TCGA-78-7150	C2
TCGA-77-8140	C1
TCGA-69-7763	C2
TCGA-85-6175	C2
TCGA-95-7947	C1
TCGA-60-2726	C1
TCGA-55-8089	C1
TCGA-86-7711	C1
TCGA-66-2790	C2
TCGA-55-8621	C1
TCGA-49-4501	C2
TCGA-L9-A8F4	C2
TCGA-86-7953	C2
TCGA-33-4538	C1
TCGA-22-4594	C1
TCGA-38-4628	C2
TCGA-85-8582	C2
TCGA-77-8131	C2
TCGA-55-A48Y	C2
TCGA-98-A53A	C2
TCGA-92-7341	C1
TCGA-MP-A4T9	C2
TCGA-91-6835	C2
TCGA-50-6590	C2
TCGA-77-8144	C2
TCGA-95-7039	C2
TCGA-55-8206	C1
TCGA-44-7661	C2
TCGA-77-A5GH	C2
TCGA-J2-A4AD	C1
TCGA-75-6206	C1
TCGA-34-8456	C1
TCGA-63-A5MP	C1
TCGA-94-7557	C2
TCGA-55-8616	C1
TCGA-50-5051	C1
TCGA-97-A4M3	C1
TCGA-22-4596	C2
TCGA-97-7552	C2
TCGA-22-5480	C1
TCGA-44-2657	C1
TCGA-97-8172	C1
TCGA-85-8070	C1
TCGA-91-6840	C1
TCGA-94-7033	C2
TCGA-55-7907	C1
TCGA-49-4510	C1
TCGA-66-2727	C1
TCGA-21-1072	C2
TCGA-85-A53L	C1
TCGA-46-6026	C1
TCGA-90-A59Q	C1
TCGA-MP-A4SV	C2
TCGA-34-5241	C2
TCGA-55-7726	C2
TCGA-35-3615	C1
TCGA-97-A4M6	C2
TCGA-86-7955	C1
TCGA-L9-A443	C1
TCGA-34-5928	C2
TCGA-22-4605	C2
TCGA-53-7813	C1
TCGA-55-A491	C2
TCGA-86-8056	C1
TCGA-78-8655	C1
TCGA-85-A4CN	C1
TCGA-O2-A52V	C2
TCGA-21-1071	C2
TCGA-39-5022	C1
TCGA-85-7699	C1
TCGA-L9-A444	C1
TCGA-86-8055	C2
TCGA-55-6970	C1
TCGA-33-AASB	C2
TCGA-37-5819	C1
TCGA-85-8276	C1
TCGA-66-2789	C2
TCGA-56-5898	C2
TCGA-49-6745	C2
TCGA-05-4405	C2
TCGA-22-4601	C1
TCGA-MP-A4TH	C1
TCGA-99-7458	C1
TCGA-55-8508	C1
TCGA-56-A4ZK	C1
TCGA-66-2771	C1
TCGA-85-A50M	C2
TCGA-55-1594	C1
TCGA-44-7669	C1
TCGA-49-6742	C2
TCGA-77-A5GB	C2
TCGA-55-7913	C1
TCGA-86-6562	C1
TCGA-95-7944	C2
TCGA-66-2765	C2
TCGA-43-3394	C1
TCGA-85-A513	C1
TCGA-39-5028	C2
TCGA-05-4398	C2
TCGA-78-7161	C2
TCGA-77-8139	C2
TCGA-43-3920	C2
TCGA-22-5485	C1
TCGA-50-5933	C2
TCGA-55-7728	C2
TCGA-18-4083	C1
TCGA-55-8087	C1
TCGA-91-7771	C1
TCGA-85-8350	C2
TCGA-60-2713	C2
TCGA-67-6216	C2
TCGA-95-A4VP	C2
TCGA-73-4675	C1
TCGA-64-1676	C1
TCGA-85-6560	C2
TCGA-33-6738	C1
TCGA-55-6981	C2
TCGA-56-8625	C2
TCGA-22-4604	C1
TCGA-66-2780	C2
TCGA-75-5147	C2
TCGA-66-2793	C1
TCGA-90-7769	C1
TCGA-L9-A7SV	C1
TCGA-18-3419	C1
TCGA-78-7160	C2
TCGA-55-1595	C2
TCGA-NK-A5CX	C2
TCGA-62-8402	C1
TCGA-34-2600	C1
TCGA-66-2777	C2
TCGA-78-8648	C2
TCGA-70-6722	C2
TCGA-37-A5EM	C2
TCGA-O2-A52W	C1
TCGA-44-3918	C1
TCGA-55-A57B	C1
TCGA-38-6178	C2
TCGA-78-7535	C1
TCGA-55-6986	C1
TCGA-91-6849	C1
TCGA-96-A4JK	C1
TCGA-55-7903	C1
TCGA-56-8503	C2
TCGA-77-A5G8	C1
TCGA-34-5236	C2
TCGA-55-A493	C2
TCGA-XC-AA0X	C1
TCGA-77-7338	C2
TCGA-85-A510	C1
TCGA-86-8280	C2
TCGA-91-6828	C2
TCGA-55-A48X	C2
TCGA-50-5932	C2
TCGA-NJ-A55O	C1
TCGA-05-5423	C1
TCGA-05-5420	C1
TCGA-77-A5G6	C1
TCGA-56-8309	C1
TCGA-77-A5G1	C2
TCGA-85-8354	C1
TCGA-22-5473	C2
TCGA-63-A5MB	C1
TCGA-62-A46Y	C1
TCGA-05-4384	C1
TCGA-97-A4M1	C1
TCGA-22-1002	C2
TCGA-95-7567	C2
TCGA-55-7910	C1
TCGA-55-8619	C2
TCGA-55-8302	C2
TCGA-66-2767	C1
TCGA-60-2707	C2
TCGA-85-A511	C2
TCGA-MN-A4N5	C2
TCGA-98-A539	C2
TCGA-95-A4VK	C2
TCGA-22-1005	C1
TCGA-95-8494	C2
TCGA-77-8138	C2
TCGA-52-7811	C2
TCGA-75-7027	C2
TCGA-77-7138	C1
TCGA-64-5779	C1
TCGA-NC-A5HF	C2
TCGA-49-4505	C1
TCGA-44-6775	C2
TCGA-77-8009	C2
TCGA-58-A46M	C1
TCGA-55-1592	C1
TCGA-05-4397	C1
TCGA-21-5782	C2
TCGA-44-2665	C2
TCGA-18-3408	C1
TCGA-55-A48Z	C2
TCGA-86-8359	C2
TCGA-97-8547	C2
TCGA-75-6212	C1
TCGA-43-7656	C1
TCGA-44-3396	C1
TCGA-86-8281	C1
TCGA-77-8153	C1
TCGA-90-7766	C1
TCGA-94-8035	C1
TCGA-56-6545	C2
TCGA-62-8397	C1
TCGA-34-5239	C2
TCGA-J2-A4AG	C2
TCGA-43-2576	C2
TCGA-66-2768	C2
TCGA-98-8023	C1
TCGA-78-7152	C1
TCGA-18-3412	C1
TCGA-85-7710	C2
TCGA-93-7348	C2
TCGA-85-7844	C2
TCGA-85-6798	C1
TCGA-22-5472	C2
TCGA-64-5775	C1
TCGA-78-7153	C1
TCGA-77-8148	C2
TCGA-78-7149	C1
TCGA-58-8386	C2
TCGA-MP-A4T8	C2
TCGA-44-2661	C1
TCGA-77-8143	C1
TCGA-33-AAS8	C1
TCGA-22-4591	C1
TCGA-73-4658	C2
TCGA-58-A46K	C1
TCGA-18-5595	C2
TCGA-44-6778	C1
TCGA-66-2794	C1
TCGA-58-8390	C2
TCGA-66-2773	C2
TCGA-43-A474	C1
TCGA-44-7670	C2
TCGA-60-2714	C1
TCGA-46-3766	C2
TCGA-60-2725	C2
TCGA-34-7107	C2
TCGA-55-8205	C2
TCGA-55-8512	C1
TCGA-66-2783	C2
TCGA-55-8203	C1
TCGA-78-8660	C1
TCGA-85-A50Z	C2
TCGA-43-A56U	C1
TCGA-63-A5MR	C2
TCGA-44-A47B	C1
TCGA-37-4129	C1
TCGA-50-5946	C1
TCGA-38-4631	C1
TCGA-98-7454	C2
TCGA-64-5778	C1
TCGA-86-7954	C2
TCGA-34-A5IX	C2
TCGA-55-6543	C2
TCGA-73-7499	C1
TCGA-85-8048	C2
TCGA-85-8071	C1
TCGA-NC-A5HQ	C1
TCGA-62-8399	C2
TCGA-49-AAR0	C1
TCGA-55-7283	C1
TCGA-60-2722	C1
TCGA-18-5592	C1
TCGA-50-6593	C2
TCGA-56-8623	C1
TCGA-50-8459	C2
TCGA-43-6773	C1
TCGA-67-3774	C1
TCGA-49-AAQV	C2
TCGA-85-A5B5	C1
TCGA-38-4626	C1
TCGA-56-8082	C1
TCGA-34-5234	C2
TCGA-95-7562	C2
TCGA-69-7760	C1
TCGA-71-8520	C2
TCGA-55-8614	C2
TCGA-77-7140	C1
TCGA-21-1083	C1
TCGA-77-8128	C2
TCGA-66-2770	C1
TCGA-66-2791	C1
TCGA-55-7574	C2
TCGA-18-3406	C1
TCGA-50-5935	C1
TCGA-95-7043	C1
TCGA-97-7941	C2
TCGA-44-7660	C1
TCGA-MP-A4T7	C2
TCGA-94-A5I4	C1
TCGA-52-7812	C2
TCGA-18-3409	C2
TCGA-33-A4WN	C1
TCGA-55-6971	C1
TCGA-66-2792	C1
TCGA-78-7155	C1
TCGA-92-8064	C1
TCGA-MP-A4TE	C1
TCGA-95-A4VN	C2
TCGA-56-8083	C2
TCGA-93-8067	C2
TCGA-J2-8194	C1
TCGA-63-6202	C2
TCGA-39-5024	C2
TCGA-63-A5MG	C1
TCGA-22-5492	C2
TCGA-55-8510	C1
TCGA-51-4081	C1
TCGA-21-A5DI	C2
TCGA-66-2758	C1
TCGA-44-5643	C1
TCGA-85-6561	C1
TCGA-86-7713	C1
TCGA-60-2721	C1
TCGA-98-8021	C2
TCGA-NJ-A55R	C1
TCGA-50-5044	C2
TCGA-64-5774	C2
TCGA-55-6712	C1
TCGA-77-6842	C1
TCGA-90-7964	C2
TCGA-56-A62T	C2
TCGA-44-2659	C1
TCGA-33-4583	C1
TCGA-94-A5I6	C2
TCGA-4B-A93V	C1
TCGA-86-8076	C1
TCGA-NC-A5HI	C1
TCGA-83-5908	C2
TCGA-44-A4SS	C2
TCGA-L4-A4E5	C1
TCGA-97-8171	C1
TCGA-63-A5MM	C2
TCGA-93-A4JP	C1
TCGA-S2-AA1A	C1
TCGA-55-6978	C2
TCGA-46-3768	C1
TCGA-78-7146	C2
TCGA-MP-A4TD	C2
TCGA-50-5930	C1
TCGA-63-7023	C1
TCGA-18-4721	C1
TCGA-37-4135	C1
TCGA-98-A53B	C2
TCGA-64-5781	C2
TCGA-78-7159	C1
TCGA-69-8254	C1
TCGA-96-7545	C1
TCGA-60-2723	C1
TCGA-50-7109	C1
TCGA-05-5428	C1
TCGA-63-A5MH	C2
TCGA-37-4132	C1
TCGA-85-7697	C1
TCGA-85-8072	C1
TCGA-49-4512	C2
TCGA-22-1012	C1
TCGA-37-4130	C1
TCGA-NJ-A4YP	C2
TCGA-49-AAR2	C1
TCGA-63-A5MW	C2
TCGA-21-1079	C2
TCGA-85-8355	C1
TCGA-60-2704	C2
TCGA-50-5045	C2
TCGA-39-5031	C1
TCGA-LA-A7SW	C2
TCGA-44-8119	C2
TCGA-85-8666	C2
TCGA-56-5897	C2
TCGA-44-8117	C1
TCGA-05-4425	C1
TCGA-90-6837	C2
TCGA-55-1596	C1
TCGA-96-A4JL	C1
TCGA-21-1081	C2
TCGA-56-A49D	C1
TCGA-91-6836	C2
TCGA-49-4488	C1
TCGA-56-7731	C2
TCGA-66-2800	C1
TCGA-98-A53D	C2
TCGA-77-8146	C2
TCGA-99-8032	C2
TCGA-18-3421	C1
TCGA-49-6743	C2
TCGA-44-7662	C2
TCGA-44-2655	C1
TCGA-77-A5GA	C1
TCGA-86-8673	C2
TCGA-O2-A52S	C1
TCGA-MP-A4TF	C2
TCGA-56-8307	C1
TCGA-66-2734	C2
TCGA-67-6215	C1
TCGA-55-7911	C2
TCGA-75-6214	C1
TCGA-05-4244	C2
TCGA-34-5929	C1
TCGA-21-5783	C2
TCGA-46-3767	C2
TCGA-66-2755	C1
TCGA-73-4677	C1
TCGA-43-2581	C2
TCGA-66-2754	C1
TCGA-52-7810	C2
TCGA-33-4533	C2
TCGA-56-7222	C2
TCGA-60-2724	C2
TCGA-77-6845	C1
TCGA-97-7554	C1
TCGA-77-7337	C2
TCGA-98-A53I	C1
TCGA-05-4426	C2
TCGA-97-8176	C2
TCGA-66-2742	C1
TCGA-05-4382	C2
TCGA-J2-A4AE	C1
TCGA-85-8353	C2
TCGA-39-5021	C1
TCGA-NC-A5HT	C2
TCGA-22-A5C4	C1
TCGA-63-A5MJ	C2
TCGA-73-4670	C2
TCGA-66-2786	C2
TCGA-85-8479	C2
TCGA-55-8506	C2
TCGA-56-7580	C1
TCGA-50-6597	C1
TCGA-44-3398	C2
TCGA-NK-A7XE	C1
TCGA-50-6594	C2
TCGA-73-A9RS	C1
TCGA-56-A5DR	C2
TCGA-53-7626	C2
TCGA-55-8505	C2
TCGA-97-A4M5	C2
TCGA-75-5125	C2
TCGA-56-7221	C1
TCGA-43-6770	C2
TCGA-34-2608	C2
TCGA-66-2766	C2
TCGA-33-4566	C2
TCGA-33-AASD	C2
TCGA-33-4589	C1
TCGA-34-5232	C1
TCGA-22-4613	C1
TCGA-62-A46U	C1
TCGA-MP-A4TJ	C1
TCGA-37-4141	C1
TCGA-77-6844	C1
TCGA-O2-A52N	C2
TCGA-58-8392	C1
TCGA-62-A46V	C2
TCGA-50-5055	C2
TCGA-NC-A5HP	C2
TCGA-69-8453	C2
TCGA-21-1082	C1
TCGA-91-6829	C2

## Sheet: Table S2. DEGs
Gene	C1 Mean	C2 Mean	logFC	p value	FDR
AC090877.2	0.0921508	0.190339	1.0465	2.81564e-18	7.68361e-17
AL049839.2	0.0774667	0.18085	1.22315	1.19613e-11	1.54439e-10
RPS27P25	0.719169	0.346908	-1.05178	3.84262e-12	5.25456e-11
LHFPL3-AS2	7.04603	3.02346	-1.22061	2.73975e-05	0.00011789
AC023421.1	12.5306	1.62946	-2.94299	0.000979973	0.00282017
OSGIN1	35.1011	16.5376	-1.08577	2.87471e-05	0.000123221
ZPLD1	0.421519	2.81516	2.73955	1.96555e-16	4.39889e-15
GDNF	0.806715	1.7191	1.09152	7.64665e-14	1.29583e-12
SPARC	609.702	1264.82	1.05276	1.9837e-46	8.56189e-44
CACNA1B	3.44795	1.71017	-1.0116	0.000874016	0.00254714
IGLON5	1.05215	2.19048	1.05791	3.7277e-19	1.10416e-17
AP001994.3	1.35866	0.549957	-1.30479	0.000695086	0.00208309
MAFA	0.479072	1.13715	1.2471	0.0023945	0.00615849
FNDC1	10.9814	31.6196	1.52576	8.75358e-37	1.32235e-34
LINC00518	0.0829498	0.251493	1.6002	1.7613e-13	2.85877e-12
ZMAT4	1.99239	0.884319	-1.17186	0.0118792	0.0243845
LASTR	0.711893	2.55007	1.84081	1.61037e-42	4.00679e-40
U8	16.749	4.7011	-1.833	1.37774e-16	3.15345e-15
CREG2	1.00955	2.24079	1.15029	4.03835e-21	1.43061e-19
MMP2	160.448	364.392	1.18338	2.56412e-51	2.25953e-48
SNORA74B	6.50678	3.24221	-1.00497	0.0227814	0.042596
AC018978.1	0.874334	1.93882	1.14892	3.35017e-24	1.57101e-22
NETO1	0.321674	1.01556	1.65861	5.73684e-34	6.55829e-32
AC002563.1	1.63734	0.602641	-1.44198	1.6566e-05	7.4974e-05
SNORA80B	5.77686	1.75556	-1.71835	1.2857e-08	1.04301e-07
LINC02587	0.405536	1.09722	1.43595	0.000118239	0.000437941
CYP2A13	0.480147	0.964311	1.00602	0.00699671	0.0155157
SOX11	1.28084	3.03441	1.24433	1.39511e-09	1.30786e-08
MYL7	0.0934883	0.264186	1.49869	3.58038e-07	2.27734e-06
AL354953.1	1.68545	4.59927	1.44827	1.71973e-32	1.74021e-30
IGFL2	3.15916	8.21897	1.37942	4.20136e-19	1.23581e-17
ARL14EPL	0.14769	0.327043	1.14691	0.000121207	0.000447446
ASCL4	1.00726	0.470728	-1.09747	0.00192661	0.00509133
AC079163.2	0.141839	0.467932	1.72204	1.0364e-09	9.90012e-09
GRAMD1B	1.73691	3.50547	1.01309	0.00074555	0.00221424
MUC5AC	19.8745	42.9513	1.11178	0.00442577	0.0105087
LINC00326	0.0492002	0.16328	1.73061	1.87661e-09	1.72934e-08
AC012101.2	0.120887	0.268564	1.15161	2.43667e-09	2.20698e-08
MT1L	14.7381	36.792	1.31984	8.91807e-26	4.9245e-24
AL162511.1	3.69872	1.53123	-1.27234	0.00171	0.00458363
SPINK6	0.793446	4.09343	2.36711	6.33619e-10	6.26773e-09
VCAN	30.1751	70.1192	1.21645	4.60019e-40	9.09247e-38
AL139351.3	0.274317	0.583936	1.08997	2.81895e-24	1.34275e-22
DNTT	0.25161	0.0488081	-2.366	0.00604298	0.013701
AC073115.2	0.130139	0.300312	1.20641	0.00190729	0.00504468
HOXC13-AS	1.49245	3.12957	1.06828	0.00274892	0.00693676
LINC02154	2.47191	6.64904	1.42752	0.012364	0.0252376
AC005722.2	1.78931	0.877738	-1.02754	4.20224e-10	4.27686e-09
CASP14	7.93044	16.5503	1.06139	5.11064e-11	6.02144e-10
AC004817.3	0.160935	0.468605	1.54189	1.2925e-12	1.87612e-11
AC027128.1	0.0568826	0.287718	2.33859	1.26642e-09	1.1925e-08
APCDD1L	1.03463	5.01356	2.27672	6.48025e-56	1.14209e-52
KLB	2.07831	0.986701	-1.07473	0.000171993	0.000609907
AC003958.2	0.0937433	0.224971	1.26295	3.52239e-05	0.000147984
KRT16P6	2.55844	13.1927	2.36641	3.86043e-12	5.27418e-11
ADAMTS15	2.7854	6.43257	1.20751	1.31433e-26	7.74281e-25
AREG	56.6006	133.99	1.24324	1.06199e-20	3.6461e-19
AC007686.1	1.06477	3.19359	1.58463	2.46656e-08	1.91082e-07
KLK5	4.10478	18.2045	2.14892	7.07374e-11	8.175e-10
WIF1	78.249	29.7685	-1.39429	2.2541e-09	2.0504e-08
LINC02413	0.229749	0.103141	-1.15545	0.000370971	0.00120307
HTRA3	47.4869	101.704	1.09878	5.88368e-43	1.53622e-40
GSTA9P	22.6883	3.67822	-2.62487	3.6297e-08	2.72892e-07
NPPC	16.924	4.59765	-1.8801	0.000243146	0.000829537
ARL14	2.78366	10.7877	1.95433	1.00108e-36	1.49098e-34
PSPC1P1	5.47869	2.31423	-1.2433	0.000627938	0.00190462
CLRN3	0.663932	1.99489	1.5872	0.000598781	0.00183
AC010998.3	2.7069	1.065	-1.34579	2.88289e-08	2.20826e-07
PSG9	0.0524017	0.158817	1.59968	4.56628e-11	5.41324e-10
CST6	33.9818	76.9431	1.17903	5.46563e-27	3.34083e-25
SYT16	0.22012	0.470799	1.09682	2.95404e-16	6.43408e-15
AP003119.1	3.81324	1.45417	-1.39082	1.5282e-06	8.64863e-06
CALHM3	0.3165	0.717	1.17977	6.89218e-08	4.93943e-07
AC012501.2	0.378069	0.169001	-1.16162	3.21041e-06	1.697e-05
AP001107.3	0.13339	0.2991	1.16498	2.19295e-17	5.45632e-16
LCN15	1.2585	0.521717	-1.27036	0.000223031	0.000768095
CTHRC1	95.3421	197.066	1.0475	1.26223e-43	3.65683e-41
H1-9P	0.107653	0.237915	1.14406	1.04557e-07	7.28593e-07
ESRG	4.77939	2.17106	-1.13843	1.54067e-05	7.039e-05
EPHA5	0.499967	0.0871348	-2.52051	0.0162388	0.0318733
TNFRSF12A	90.9404	195.869	1.1069	3.61993e-59	1.09368e-55
FGF5	0.121106	0.904169	2.90032	2.24937e-35	3.03006e-33
ADRA1D	0.655043	1.75577	1.42244	7.78591e-09	6.52551e-08
MT1A	8.62962	17.9994	1.06058	1.32672e-12	1.92316e-11
AL035425.1	1.82822	0.791832	-1.20717	7.47212e-08	5.3226e-07
PSCA	23.9606	71.1667	1.57054	1.90139e-10	2.0402e-09
AF131216.3	1.62086	0.564201	-1.52248	2.21377e-07	1.45446e-06
AC016735.1	0.487048	1.25467	1.36518	0.00802112	0.0174078
FRRS1L	0.846672	0.281198	-1.59022	2.17909e-05	9.61117e-05
LINC01615	0.740868	2.55161	1.78412	1.17287e-46	5.39238e-44
MYPN	0.0643701	0.357201	2.47227	3.90543e-14	6.82047e-13
CXCL6	16.3687	36.182	1.14433	4.68701e-12	6.32179e-11
CYP4F11	79.1218	30.8451	-1.35903	0.00019365	0.000678624
AL121956.1	0.0507557	0.191359	1.91464	0.0013407	0.00371595
NIPAL4	3.74055	8.36615	1.16131	4.15826e-11	4.96854e-10
FNDC1-IT1	0.192915	0.464163	1.26667	9.18468e-19	2.60385e-17
CYP4Z2P	1.72643	0.546046	-1.6607	0.000657474	0.0019833
AC010627.1	0.401399	0.170988	-1.23114	0.0028099	0.0070729
MT2A	358.124	782.939	1.12844	1.3435e-36	1.97318e-34
GSTA8P	17.4947	1.65592	-3.40121	8.22829e-17	1.93356e-15
IFNE	0.497741	1.40424	1.49633	5.63496e-14	9.65752e-13
SRPX2	9.61557	20.0304	1.05875	1.71844e-43	4.782e-41
SHANK1	0.223555	0.465093	1.05689	9.98817e-39	1.76033e-36
LINC01206	4.92308	1.45228	-1.76125	0.00139925	0.00385172
ADORA1	3.69205	7.53929	1.03	5.39261e-30	4.40341e-28
LINC02544	1.70421	4.30108	1.33559	1.83294e-30	1.56943e-28
CGB5	0.294663	5.78977	4.29637	1.81297e-20	6.05728e-19
LINC00460	1.11248	2.79016	1.32657	4.15224e-29	3.11404e-27
AL355303.2	1.27881	0.484736	-1.39953	6.31165e-09	5.35225e-08
PRR20G	0.696913	2.88326	2.04865	0.000107665	0.000402442
EGFEM1P	0.384603	0.164467	-1.22557	0.0258908	0.0473958
AL391427.1	9.94913	3.99937	-1.3148	6.0958e-12	8.10819e-11
LGALS7	8.73544	29.0402	1.7331	0.00352978	0.0086312
SNORA47	2.37221	1.10058	-1.10796	0.000171792	0.0006095
EMILIN1	52.5246	108.38	1.04503	5.32611e-44	1.7067e-41
TAC3	4.49861	1.43751	-1.64591	0.0250036	0.0460989
PCDHGC5	0.286663	0.663789	1.21137	1.26102e-20	4.29458e-19
DIRC1	0.144458	0.325567	1.1723	1.79699e-15	3.60233e-14
ANGPTL2	36.0447	73.9346	1.03646	6.06565e-48	3.37585e-45
KRTAP2-3	0.199035	0.858056	2.10805	4.00131e-35	5.28898e-33
NXPE2	0.0673404	0.182097	1.43517	2.23417e-07	1.4674e-06
GPR78	0.0917351	0.427974	2.22198	1.24966e-32	1.27062e-30
MOBP	0.22404	0.0907269	-1.30416	0.00594673	0.013503
AL807740.1	2.61704	0.614201	-2.09115	1.62646e-12	2.32733e-11
TENM2	6.14122	12.4477	1.01928	0.000864451	0.00252239
AC236972.3	1.47263	0.583503	-1.33558	0.0225734	0.0422574
SNORA12	13.5547	5.77676	-1.23046	0.0106153	0.0221928
NKAIN4	1.05916	2.40982	1.18601	3.33119e-20	1.08054e-18
IMPA1P1	0.85966	0.321967	-1.41685	1.52422e-06	8.63305e-06
FAM71F1	0.827753	0.298216	-1.47284	0.00545782	0.0125587
LINC01991	0.141958	0.0649533	-1.12799	2.72524e-05	0.000117337
AC244090.2	0.775557	0.380493	-1.02736	1.35846e-05	6.27566e-05
SLC24A2	0.342089	0.687504	1.007	6.46674e-15	1.22003e-13
AP002954.2	0.939513	0.40434	-1.21634	0.000733243	0.00218198
OR3A2	0.0830241	0.246685	1.57107	0.000328817	0.00108286
AC063960.1	2.70348	1.34636	-1.00575	4.61986e-20	1.47369e-18
BX119927.1	0.21353	0.639927	1.58347	5.18762e-26	2.92568e-24
KLF15	9.7643	4.66849	-1.06456	5.67203e-14	9.70532e-13
MANCR	0.526975	1.46873	1.47877	1.64804e-22	6.74166e-21
AL035414.1	1.50157	0.584963	-1.36005	7.02843e-07	4.24092e-06
LINC02323	0.972634	2.05995	1.08264	1.03968e-20	3.58699e-19
IRX4-AS1	1.45355	3.16125	1.12092	5.41486e-05	0.000218673
IL1A	6.85404	24.3378	1.82817	5.66255e-14	9.69694e-13
HRG	0.41745	0.167214	-1.31991	0.00790229	0.0171957
AC027288.2	3.30801	1.45679	-1.18317	5.5764e-06	2.78412e-05
LRRC4	27.719	12.9272	-1.10046	0.0045028	0.0106688
AC124276.2	0.203791	0.685406	1.74987	3.70746e-18	1.00139e-16
AP003071.4	0.56024	1.2827	1.19507	5.00856e-32	4.81482e-30
FGFBP2	75.398	28.3584	-1.41075	3.97578e-05	0.000165264
TUBAP13	1.3302	0.600938	-1.14636	8.60368e-06	4.1458e-05
MMP20	0.140462	0.475869	1.76038	3.11322e-08	2.37181e-07
AC099066.2	0.554989	1.6162	1.54207	2.58993e-39	4.80478e-37
AL023754.1	0.463659	1.14884	1.30904	1.04904e-05	4.96003e-05
COL5A1	63.4961	168.722	1.40991	5.99653e-59	1.58526e-55
KRT86	2.49021	7.14414	1.52049	2.62066e-05	0.000113505
AL133304.3	0.207607	0.0897929	-1.20918	0.00621106	0.0140324
PADI3	14.393	40.0822	1.4776	7.36656e-10	7.21944e-09
CAMK2N1	24.2144	56.4527	1.22118	1.11023e-46	5.21782e-44
ZNF469	2.01712	4.14776	1.04004	1.8677e-34	2.23164e-32
C1orf127	1.38183	0.633638	-1.12485	0.00198514	0.00521907
ZFP57	1.32737	2.86904	1.112	7.0498e-13	1.06194e-11
C11orf86	3.01188	6.17236	1.03516	9.07335e-08	6.38364e-07
LINC00628	0.154567	0.322184	1.05965	3.84148e-08	2.87384e-07
DMRT2	12.4896	4.55186	-1.4562	0.00300138	0.00749513
ALDH1A1	354.058	149.106	-1.24765	4.13282e-16	8.83772e-15
UCA1	0.880015	3.16678	1.84742	6.24927e-09	5.30148e-08
JAKMIP2	3.39827	1.3584	-1.32289	0.00413893	0.00990655
AC090004.2	18.2212	7.06046	-1.36779	1.46121e-05	6.70643e-05
AC016925.3	0.155495	0.0760394	-1.03205	6.85952e-05	0.000270556
LINC01819	0.132222	1.54341	3.54508	9.0587e-09	7.51009e-08
PLPPR1	7.43296	3.37112	-1.14071	7.58879e-11	8.71888e-10
COL5A2	66.725	177.313	1.41	9.77785e-54	1.08838e-50
MMP14	211.612	448.706	1.08435	6.65332e-61	2.34518e-57
LINC02575	10.1345	4.90442	-1.04713	0.000405295	0.00129931
AKR1C4	2.70361	1.24029	-1.12421	6.67667e-07	4.04483e-06
KAZN-AS1	0.205815	0.0837521	-1.29715	0.00191914	0.00507284
LINC00871	1.15844	0.434024	-1.41633	2.73296e-09	2.46053e-08
AF015262.1	0.0989546	0.399129	2.01202	1.91565e-13	3.09033e-12
PKHD1L1	0.6858	0.302406	-1.1813	0.0015987	0.0043253
FEZF1	5.74324	2.74009	-1.06764	8.10519e-07	4.82592e-06
AL356515.1	0.237636	0.496553	1.06319	1.98817e-13	3.19998e-12
AL049775.1	0.178848	0.404022	1.1757	1.39449e-19	4.31803e-18
EMX2OS	0.109944	0.356955	1.69897	4.3005e-10	4.36697e-09
AL513485.1	0.676342	0.31118	-1.12	0.00940659	0.0199779
KCNN4	25.3601	51.8462	1.03168	2.57627e-29	1.96699e-27
AC113346.1	1.12862	3.3645	1.57583	7.82054e-35	9.89572e-33
STPG4	0.12007	0.269991	1.16904	2.35535e-09	2.13608e-08
AL513303.1	0.201741	0.484968	1.26538	5.38892e-30	4.40341e-28
RNASE7	3.95793	11.381	1.52382	3.81914e-08	2.85991e-07
LINC02577	1.28907	3.99828	1.63305	1.9132e-32	1.92677e-30
IGFL3	1.79271	6.53809	1.86672	4.00253e-10	4.0854e-09
SFRP2	184.635	413.269	1.1624	6.98707e-35	8.95573e-33
TMEM45A	19.1435	42.3077	1.14406	6.36048e-27	3.86546e-25
GPR88	0.321991	0.755402	1.23022	9.99333e-16	2.05793e-14
CBR3	20.1272	9.33242	-1.10882	2.13667e-07	1.40862e-06
TSHZ3	3.04924	6.4955	1.09099	2.6382e-44	8.99925e-42
IL24	0.837868	3.08004	1.87815	1.17329e-10	1.29576e-09
SYT12	4.17912	8.99487	1.1059	4.00049e-32	3.89891e-30
XDH	6.5246	14.8912	1.1905	1.81917e-30	1.56397e-28
AC103740.2	0.163013	0.503692	1.62755	7.0989e-24	3.23566e-22
DCBLD2	21.9206	45.7219	1.0606	5.70465e-22	2.20562e-20
MRAP2	21.3157	8.1109	-1.39398	6.61922e-05	0.000262104
PAH	2.48827	0.985177	-1.33669	4.35662e-12	5.91008e-11
AL732437.2	0.115398	0.488149	2.0807	2.03864e-25	1.08603e-23
AC017048.3	0.272291	0.548331	1.0099	3.13307e-13	4.93015e-12
GRK1	0.461469	0.174995	-1.39892	0.00100506	0.00288492
SLC12A3	0.28689	0.636501	1.14966	0.0151829	0.0300885
AMTN	17.8424	71.8301	2.00928	0.000123533	0.000455237
CCDC190	7.97446	3.42924	-1.2175	0.00377938	0.00916105
APOA5	0.330985	0.0627419	-2.39927	1.76057e-06	9.82692e-06
AC021517.3	0.480406	0.0847887	-2.50231	0.000345982	0.00113216
PSG4	0.418877	2.9179	2.80033	0.00356503	0.00870633
SERPINE1	108.808	268.611	1.30373	1.82141e-35	2.50136e-33
ITGA11	7.39242	19.3543	1.38853	2.52112e-36	3.62715e-34
BX293535.1	4.76984	2.2599	-1.07768	2.74219e-11	3.37571e-10
SCGB3A2	967.134	348.998	-1.4705	0.00725251	0.0159924
SOX2	227.244	88.5538	-1.35961	4.26817e-10	4.3377e-09
KRT23	7.64545	24.1071	1.65678	7.51065e-13	1.12654e-11
SPRED3	1.46648	3.14855	1.10232	2.62805e-40	5.29339e-38
IL20	0.25304	0.669081	1.40282	1.33896e-10	1.46194e-09
TAC4	4.09983	1.59238	-1.36438	9.30399e-07	5.46888e-06
AC007849.1	1.04982	0.517685	-1.02	3.84976e-07	2.4355e-06
VEGFC	7.16349	15.8714	1.14769	7.2301e-33	7.53248e-31
WNT6	1.09002	2.38582	1.13013	6.12468e-10	6.06702e-09
AC253536.4	4.75561	1.36881	-1.79671	1.98417e-05	8.82959e-05
AL606970.3	0.150052	0.0669692	-1.16389	8.03111e-08	5.6844e-07
ELAPOR1	41.4251	17.2494	-1.26396	3.9549e-24	1.85049e-22
LINC02261	0.158091	0.0638727	-1.30748	0.000154605	0.000555227
LINC01546	0.115682	0.259329	1.16462	3.94771e-11	4.74106e-10
CLCN1	0.217876	0.663983	1.60764	7.7638e-23	3.23859e-21
LINC01214	0.734731	1.93891	1.39996	2.22249e-05	9.78017e-05
CES1	551.967	232.703	-1.24609	0.000961092	0.00277414
MMP11	62.8579	169.105	1.42775	1.02556e-24	5.10343e-23
ADH7	105.96	45.3033	-1.22583	6.63524e-05	0.000262636
CELF3	1.90897	0.379149	-2.33196	0.000195989	0.000685801
AC123912.4	1.49943	0.621988	-1.26945	0.00117449	0.00330837
KCNA7	0.112111	0.260457	1.21612	1.82151e-13	2.94519e-12
CPB2	2.93197	0.875749	-1.74328	0.0243555	0.0450928
SEMA3C	28.2942	58.8281	1.056	3.10904e-42	7.55782e-40
LINC01907	0.105158	0.212219	1.01299	1.15551e-14	2.1197e-13
COLEC10	1.45622	0.554187	-1.39378	1.12953e-05	5.30971e-05
HOTTIP	0.0630743	0.155092	1.298	0.0213412	0.0402447
AP000695.1	1.61445	4.21675	1.38509	5.57356e-58	1.30973e-54
MYEOV	10.1189	21.7877	1.10647	1.02645e-09	9.81833e-09
EWSAT1	0.907554	0.402985	-1.17126	0.000486347	0.00152494
CRB2	0.500811	0.230883	-1.11711	0.000359854	0.00117085
AC002511.2	1.64053	0.765167	-1.10031	1.53965e-06	8.70642e-06
PDPN	37.3271	77.1869	1.04813	3.54497e-21	1.26217e-19
DRD5	0.194571	0.665198	1.77349	1.48337e-23	6.57688e-22
KLK6	5.67547	17.0342	1.58562	2.03473e-12	2.88229e-11
LINC00842	0.092545	0.196834	1.08875	2.18561e-17	5.44446e-16
MIR31HG	1.05382	2.9195	1.47009	3.04697e-24	1.4353e-22
LINC00391	0.166123	0.0553246	-1.58626	5.60686e-07	3.45915e-06
PRTN3	0.232794	0.468924	1.0103	2.28335e-07	1.49599e-06
PRSS3	4.36126	8.77934	1.00937	1.66461e-05	7.53044e-05
CALCA	255.535	102.006	-1.32486	0.000636053	0.0019262
LINC00973	0.857962	6.18613	2.85005	7.16216e-30	5.80355e-28
AL133284.1	0.278894	0.102423	-1.44518	0.00866807	0.0186302
MYOSLID	1.41089	3.69174	1.3877	1.04175e-29	8.34545e-28
LINC01910	0.064872	0.150711	1.21612	1.04855e-22	4.33967e-21
INHBA	13.4549	35.2776	1.39062	6.33435e-50	4.32145e-47
FOXL1	1.56347	3.44674	1.14048	2.51544e-24	1.20633e-22
KIAA1671-AS1	1.6158	0.630452	-1.35779	1.72144e-34	2.08038e-32
HLA-V	0.974538	2.10139	1.10856	4.6795e-22	1.82259e-20
AP003555.1	0.678335	2.0075	1.56533	8.32324e-38	1.38605e-35
MYH16	0.253838	0.62501	1.29997	2.89934e-16	6.32834e-15
ERAS	0.488819	0.174052	-1.48978	0.0217263	0.0408834
SCARNA21	21.0877	9.00909	-1.22695	0.000751273	0.0022303
CYP24A1	31.0029	93.0161	1.58508	1.26512e-27	8.3352e-26
SEMA7A	11.1758	25.0236	1.16291	2.50645e-46	1.03939e-43
TINAGL1	26.9693	61.3932	1.18676	1.32935e-22	5.46974e-21
HEPHL1	1.38589	4.69505	1.76033	6.15547e-07	3.76467e-06
EREG	4.83388	22.2146	2.20025	4.63209e-32	4.49377e-30
LINC02747	0.267311	1.0254	1.93959	1.25723e-09	1.18437e-08
NR0B1	22.155	7.73323	-1.51849	9.93577e-07	5.80634e-06
DMBX1	0.899637	1.84638	1.03728	3.30621e-17	8.08359e-16
LINC01451	3.56495	1.7088	-1.06089	0.000125826	0.000462639
CACNA2D2	22.467	9.66949	-1.2163	0.000806299	0.00237103
HSPB3	2.85885	8.04483	1.49263	0.00565675	0.0129335
U82695.1	0.111356	0.246905	1.14878	2.04635e-11	2.55631e-10
SHISAL1	1.34211	2.6968	1.00675	4.95801e-25	2.53891e-23
ADRA2B	4.78539	1.7029	-1.49064	0.000290095	0.00096816
CABYR	16.2815	7.35172	-1.14708	1.12487e-09	1.06755e-08
AC112721.2	0.729417	1.61115	1.14327	3.23183e-26	1.8523e-24
RPH3A	0.161919	0.0691181	-1.22814	0.00223555	0.00579905
FAHD2P1	0.181141	0.41201	1.18557	0.000187136	0.000658745
SYP	3.53528	1.52885	-1.20937	2.96169e-09	2.64626e-08
HMGA2-AS1	0.309741	0.711527	1.19986	3.05721e-19	9.22354e-18
AC012368.3	2.30363	0.874312	-1.39769	0.000248064	0.000843459
AL109918.1	26.4744	8.48888	-1.64095	2.1513e-25	1.14316e-23
DRAIC	1.1567	0.355598	-1.7017	1.83322e-12	2.61082e-11
LINC01561	0.201034	0.574298	1.51436	4.1563e-39	7.51295e-37
LINC02246	0.113984	0.238403	1.06457	6.47822e-08	4.68083e-07
TMEFF2	0.227548	0.11144	-1.0299	0.0056203	0.0128654
AC008649.1	0.5018	0.212643	-1.23868	5.85502e-07	3.5986e-06
LHX1-DT	0.190982	0.440045	1.20422	4.03379e-13	6.26364e-12
RPL29P3	0.458294	0.219037	-1.0651	1.38662e-05	6.39599e-05
AL645768.1	0.0700213	0.14083	1.00809	3.21105e-17	7.86001e-16
AC128709.1	2.68438	1.0958	-1.29261	0.000191366	0.000671624
CUX2	0.0948582	0.224819	1.24492	0.00500766	0.0116663
NMRAL2P	90.195	28.0677	-1.68413	3.45761e-09	3.06475e-08
APOA1	22.8208	0.638957	-5.15849	0.000419355	0.00133886
IFNL3	0.101852	0.215952	1.08424	6.60244e-08	4.76245e-07
DACH2	0.275538	0.0813604	-1.75985	6.46836e-05	0.000256659
LINC02561	7.53197	3.24773	-1.21359	8.90262e-06	4.27233e-05
AL390755.3	1.9721	0.970604	-1.02278	0.00566087	0.0129415
UCN2	2.32184	5.31836	1.19571	4.59606e-14	7.97014e-13
CASC19	3.79756	1.79275	-1.08289	0.00199539	0.00524167
ABCC8	0.503404	0.168729	-1.57701	5.51206e-12	7.36415e-11
CILP	7.52235	15.9504	1.08433	3.48992e-21	1.24887e-19
AC079384.1	3.47234	0.943858	-1.87927	0.000369722	0.00119945
CRIP3	0.809721	0.291554	-1.47366	2.55294e-06	1.37875e-05
LINC02188	0.377626	0.982977	1.3802	3.17916e-17	7.79096e-16
CYP4A11	0.162466	0.064735	-1.32752	0.00123209	0.00344929
VCAN-AS1	0.37395	1.00851	1.43131	1.56414e-15	3.16253e-14
CCBE1	2.09844	4.25867	1.02109	3.18538e-15	6.23196e-14
AC104581.1	0.418181	0.171272	-1.28784	2.65281e-09	2.39047e-08
ADGRF4	6.39071	13.3636	1.06426	5.96064e-30	4.84852e-28
TRIML2	0.0487902	0.496067	3.34587	3.61347e-06	1.88648e-05
AC122134.1	0.148068	0.383093	1.37143	4.34562e-05	0.000179153
LINC02822	0.238353	0.047211	-2.3359	9.7852e-10	9.38536e-09
ATP4A	1.09606	0.411641	-1.41286	1.62836e-08	1.29711e-07
PLA2G10	18.7045	8.46523	-1.14377	0.00108301	0.00308148
GBX2	0.371133	0.758867	1.03191	3.26507e-12	4.52214e-11
MRGPRX3	0.520336	1.24233	1.25554	0.00287717	0.00721819
ELDR	0.134349	0.644288	2.26172	0.00198047	0.00521022
CT62	0.1022	0.209071	1.0326	6.33292e-07	3.86022e-06
BNIP5	0.836093	1.7787	1.08908	0.000153157	0.000550964
ITGB3	3.44134	7.7331	1.16808	3.40534e-39	6.26256e-37
TEX26-AS1	0.0680738	0.14023	1.04263	4.94281e-14	8.51266e-13
LGALS7B	38.8964	80.2814	1.04543	0.000466419	0.00146921
GSTA1	232.196	55.7276	-2.05888	4.21458e-21	1.48712e-19
TDH	0.878621	0.391084	-1.16776	5.28127e-08	3.87153e-07
EMX2	0.321662	1.04478	1.69958	1.29225e-05	5.98944e-05
SLC35G1	12.1062	4.99647	-1.27677	9.12598e-11	1.03322e-09
FAM237B	0.126034	0.866125	2.78076	0.00215942	0.00562642
RFX4	0.255034	0.0357402	-2.83507	3.58234e-11	4.32684e-10
AL354766.2	4.78998	10.2506	1.09762	3.33196e-10	3.44137e-09
CPA4	2.03387	6.34126	1.64054	1.30646e-19	4.05138e-18
ACTBL2	0.201713	0.573496	1.50748	8.5025e-35	1.05776e-32
HES6	49.1506	24.3529	-1.01312	1.79209e-07	1.19637e-06
INSM1	10.2074	1.37772	-2.88925	0.0216418	0.0407535
GREM1	8.71826	22.6716	1.37878	5.98659e-35	7.72015e-33
AC005336.1	32.6225	11.102	-1.55505	0.00017396	0.000616056
GSTM3	56.528	27.9974	-1.01367	5.68516e-05	0.000228237
KCNH6	1.59027	0.154307	-3.3654	0.0148976	0.029623
SNORA14A	2.93631	1.4629	-1.00517	0.00786404	0.0171225
MIR4260	0.716482	2.04831	1.51543	6.83576e-17	1.62074e-15
FGF17	0.567868	0.274355	-1.04951	8.04379e-05	0.000310661
COL6A2	197.995	454.035	1.19734	6.89644e-58	1.35239e-54
AC003092.1	0.353891	2.17879	2.62215	7.19049e-09	6.05863e-08
CNIH3-AS2	0.139181	0.287332	1.04576	1.40871e-17	3.55947e-16
ADAMTS2	11.6308	24.3882	1.06823	2.50245e-41	5.63024e-39
AP000688.2	0.855831	0.384555	-1.15414	0.000639365	0.00193502
RFLNA	4.06474	8.69442	1.09693	1.49789e-35	2.08414e-33
HTR1B	0.341077	0.820835	1.267	7.23387e-19	2.07302e-17
LINC02043	0.795686	0.378988	-1.07005	0.0236479	0.0439751
AKR1C3	312.164	152.413	-1.03431	2.41907e-11	3.00064e-10
FOSL1	24.8644	54.6809	1.13696	1.07062e-24	5.29033e-23
AC006262.2	0.0926875	0.37163	2.00342	2.50904e-11	3.10495e-10
GPC3	147.831	71.4842	-1.04825	3.16585e-06	1.67554e-05
LINC01583	0.111286	0.258918	1.21823	9.76737e-11	1.0947e-09
PLCD3	7.54892	15.7993	1.06552	3.65643e-36	5.15532e-34
STXBP5L	1.03468	0.415554	-1.31608	1.70172e-05	7.6819e-05
RGS6	1.4609	0.715471	-1.02989	0.0199539	0.0380184
ISM1	5.16709	12.1678	1.23564	4.52596e-33	4.85886e-31
COL15A1	20.8314	45.5695	1.12931	2.31442e-40	4.70652e-38
AC010457.1	0.212265	0.502176	1.24232	4.10762e-17	9.93958e-16
KISS1	2.35593	5.60115	1.24943	8.72983e-06	4.19989e-05
AC011352.3	0.46091	1.02599	1.15445	2.15714e-18	5.93255e-17
TTLL11-IT1	0.280364	0.759838	1.43839	2.16307e-16	4.81039e-15
LUARIS	0.179769	0.383987	1.09491	8.02466e-15	1.50189e-13
COL6A1	146.734	327.063	1.15637	3.72646e-50	2.71762e-47
TH	0.293623	1.17004	1.99452	3.56448e-18	9.65239e-17
LINC01711	0.507041	1.7355	1.77518	7.03405e-58	1.35239e-54
KLK12	34.1776	16.2199	-1.07528	2.47039e-08	1.91308e-07
PLAU	100.175	286.719	1.51711	4.45955e-55	6.28766e-52
TNC	104.763	240.719	1.20022	5.06225e-33	5.37997e-31
SEMA3A	4.7587	10.82	1.18506	6.57481e-27	3.98426e-25
CDH3	62.7518	168.494	1.42497	2.27543e-43	6.16964e-41
ANKRD33	0.0898289	0.269505	1.58506	0.0189458	0.0363895
COL1A2	384.5	1057.84	1.46006	1.02062e-52	9.81144e-50
AC015712.7	0.418662	0.865938	1.04848	1.06737e-13	1.77466e-12
SCARNA5	49.9115	17.6322	-1.50116	0.0168603	0.032916
ALDH1A3	5.17409	11.9323	1.20549	2.28514e-36	3.31017e-34
EPYC	1.41591	2.86112	1.01486	4.95102e-19	1.43831e-17
ECEL1P1	0.15654	0.319905	1.03111	0.00745314	0.0163632
IL1RL1	2.15797	5.68354	1.39711	6.12944e-07	3.74982e-06
AC133530.1	0.0939205	0.254685	1.4392	5.40537e-08	3.95702e-07
ASCL1	50.0173	15.1297	-1.72505	9.68829e-08	6.7802e-07
GLP2R	0.160016	0.817029	2.35217	1.82125e-12	2.59552e-11
PGC	2219.84	296.16	-2.906	0.000916045	0.00265535
TMED6	3.37714	1.60548	-1.0728	0.00599483	0.0136035
LINC00393	0.959566	0.387644	-1.30765	0.000617011	0.00187785
COL11A1	12.4392	46.4947	1.90217	5.71366e-40	1.10861e-37
LRRC38	0.738784	5.24959	2.82898	0.000304894	0.00101228
CYP2A7	0.387466	0.107979	-1.84332	0.000273872	0.000919968
CPLX2	16.3872	6.75518	-1.2785	3.08184e-07	1.97989e-06
COL1A1	682.635	1990.3	1.5438	2.50481e-55	3.78387e-52
MXRA5	33.0854	87.8927	1.40955	7.87242e-51	6.40361e-48
COL19A1	0.646976	0.323253	-1.00105	0.0194226	0.0371667
STUM	3.29048	1.24049	-1.40739	0.000737308	0.00219254
KRT16P4	0.353057	0.806561	1.19188	5.83382e-05	0.00023354
AC115989.1	0.915547	0.429272	-1.09274	1.3546e-08	1.09387e-07
LINC02458	0.110193	0.32291	1.5511	1.95176e-17	4.90235e-16
CILP2	6.03459	12.7176	1.0755	3.84845e-31	3.43422e-29
DIRAS2	3.00935	1.06316	-1.50109	3.82932e-08	2.86576e-07
CRHR2	1.45022	0.447989	-1.69474	5.89708e-09	5.0269e-08
DNAJB3	1.03172	0.466837	-1.14407	0.000347004	0.00113533
DUX4L9	0.625734	0.304233	-1.04037	6.18889e-05	0.000246495
IRX4	3.16124	9.32952	1.56131	1.1088e-06	6.41939e-06
LCAL1	37.3309	13.357	-1.48278	1.06707e-12	1.57046e-11
WFDC12	9.72303	2.35893	-2.04327	7.21938e-05	0.000282903
MMP3	8.12928	26.8243	1.72234	1.57244e-19	4.84774e-18
LINC01048	0.0823439	0.241654	1.55321	4.09802e-21	1.44931e-19
GSTA5	0.22082	0.0983402	-1.16702	0.000837918	0.00245479
AC013451.2	0.171035	0.366079	1.09786	2.66844e-14	4.74243e-13
ITLN1	75.3038	1.38883	-5.76078	6.65764e-06	3.27143e-05
ODC1-DT	3.21382	1.56553	-1.03763	9.81285e-18	2.52472e-16
NLRP7	0.888765	2.34739	1.40118	8.00428e-08	5.66731e-07
LINC02015	0.452587	1.21538	1.42514	7.41894e-17	1.75311e-15
MEGF11	1.24152	0.596374	-1.05781	0.0245559	0.0454122
CDRT15P9	1.59264	0.698686	-1.1887	0.000896999	0.002608
PODNL1	7.08165	14.79	1.06247	7.63586e-44	2.35836e-41
AC005064.1	0.984734	0.288534	-1.77099	3.45245e-20	1.11553e-18
AL139381.1	0.247901	0.110608	-1.16431	8.58494e-09	7.14814e-08
CD200R1L-AS1	0.2338	0.496424	1.0863	0.00879772	0.0188705
AC010327.4	0.0527619	0.219952	2.05962	2.13996e-24	1.02859e-22
GATA3	5.77558	13.5344	1.2286	1.2887e-24	6.29438e-23
RS1	0.220441	0.0879802	-1.32514	0.000203422	0.00070911
MXRA5Y	0.276847	0.818723	1.56428	5.30584e-22	2.05896e-20
ANKRD26P3	0.218571	0.09715	-1.16982	0.000134259	0.000489558
PART1	0.72565	0.284406	-1.35132	3.8181e-13	5.93743e-12
AP002448.1	1.3848	0.112964	-3.61575	1.06355e-08	8.7481e-08
AL357143.1	0.794253	0.32164	-1.30415	4.52485e-06	2.30704e-05
RIMBP2	1.55623	0.672279	-1.21092	0.00278091	0.00700744
AP001065.4	0.909531	0.377798	-1.26751	0.00143885	0.00394684
ADAMTS12	6.70031	16.8164	1.32757	6.6638e-49	4.02665e-46
AC097713.1	3.31769	1.64351	-1.0134	0.00152498	0.00415028
THSD7B	1.70814	0.832522	-1.03687	0.0128611	0.0261161
KLK7	8.05937	23.1945	1.52504	3.74732e-06	1.9501e-05
LHFPL3	1.88323	0.752143	-1.32413	4.15378e-11	4.96599e-10
LRRC17	4.02689	10.7466	1.41614	2.26215e-29	1.73342e-27
PLEK2	29.7154	67.9306	1.19285	9.70976e-41	2.01325e-38
TMPRSS11GP	0.459068	0.222465	-1.04513	0.0105006	0.0219812
LINC01863	0.677661	0.30749	-1.14003	0.000676249	0.00203327
OLFML2B	23.5825	47.337	1.00525	6.54945e-36	9.17313e-34
LINC01508	3.90463	1.88285	-1.05226	2.82052e-08	2.16442e-07
NDP	0.864731	2.36054	1.44879	6.45e-09	5.463e-08
AC010998.1	0.477113	0.2009	-1.24785	0.00737218	0.0162191
ANKRD20A11P	0.566913	0.240514	-1.237	1.09121e-05	5.13873e-05
LINC00922	0.762134	2.90221	1.92903	5.84239e-15	1.10618e-13
AC015909.1	0.106476	0.227135	1.09302	9.98869e-22	3.78585e-20
IL11	1.89844	5.56163	1.5507	1.17467e-42	2.99315e-40
CDA	25.9094	74.733	1.52827	2.00971e-20	6.69345e-19
NFE4	3.01343	6.86447	1.18774	6.31917e-13	9.60778e-12
GGT4P	0.315498	0.681956	1.11205	0.00901673	0.0192835
TRIM15	0.954742	2.24777	1.23531	3.00635e-09	2.68275e-08
PMP2	0.851852	0.248261	-1.77875	0.0213588	0.0402708
AL049767.1	3.00402	1.08255	-1.47246	0.00119606	0.00336243
BHMT	1.6325	0.390422	-2.06398	2.00465e-07	1.32696e-06
AP000695.2	1.03366	2.70102	1.38574	3.46115e-54	4.30587e-51
LHX1	0.355943	0.792303	1.15441	1.14088e-18	3.21284e-17
PTCSC2	0.958158	0.403314	-1.24836	0.0162995	0.0319658
AL033397.1	17.5264	6.5637	-1.41695	9.06278e-08	6.37832e-07
LINC01614	5.76433	15.9214	1.46575	2.66095e-38	4.57533e-36
SEZ6	1.23807	0.153099	-3.01556	0.00100887	0.00289348
AL357873.1	0.586247	0.22761	-1.36494	0.0159959	0.0314841
EPS8L3	1.7038	5.79307	1.76557	0.00353477	0.00864141
TGFBI	75.0009	233.041	1.63561	3.31129e-61	1.40061e-57
CPXM1	17.5748	39.626	1.17294	1.67973e-43	4.73663e-41
RPSAP52	0.504583	1.79077	1.82742	5.8149e-26	3.25342e-24
PSAPL1	0.417693	1.01158	1.27609	0.000340365	0.00111585
LINC01929	0.491348	2.05295	2.06288	1.83646e-29	1.43319e-27
PCSK2	41.4681	2.12361	-4.28741	8.30348e-11	9.46686e-10
AC005550.2	0.114566	0.380159	1.73042	0.00543987	0.0125215
VWA5B2	1.54969	0.648959	-1.25578	0.00292994	0.00733924
LAMA3	24.2761	51.8762	1.09554	5.58815e-13	8.54547e-12
AP000357.2	4.40865	1.94712	-1.17899	0.00567332	0.0129643
ACTA2	58.7983	119.564	1.02394	7.97469e-41	1.68657e-38
ADCY10	1.2863	0.554594	-1.21373	6.38019e-07	3.88525e-06
VGLL3	3.62353	7.92056	1.12821	3.35053e-27	2.07801e-25
FEZF1-AS1	11.1851	5.35431	-1.06281	1.43252e-08	1.15195e-07
MYBPH	2.67362	7.90079	1.5632	3.0141e-08	2.3021e-07
AC002511.1	0.720714	0.337757	-1.09344	0.000194261	0.000680427
SLC14A2	4.64639	0.943143	-2.30056	0.000682183	0.00204922
ACTN1	56.235	114.49	1.02568	4.62208e-63	3.25841e-59
PLA2G2F	0.139885	0.663964	2.24686	3.88204e-18	1.04588e-16
AC011601.1	0.180566	0.491398	1.44437	1.00142e-10	1.12059e-09
AP003555.2	0.500443	1.14895	1.19904	1.02246e-11	1.33235e-10
FMO6P	3.54871	1.76034	-1.01144	0.000277123	0.000930004
NPTX2	7.05356	39.1368	2.4721	3.85903e-19	1.13987e-17
PLPP4	1.57549	4.42431	1.48966	4.88923e-44	1.61566e-41
AC126773.5	0.08811	0.230986	1.39043	5.3447e-08	3.91531e-07
COL16A1	18.9117	38.4794	1.02481	1.56979e-34	1.90802e-32
LINC01960	0.152835	0.328231	1.10274	2.50969e-16	5.51168e-15
AKR1C8P	0.290073	0.130026	-1.15761	2.75344e-07	1.78136e-06
LINC00165	0.163069	0.43953	1.43048	1.66126e-07	1.11537e-06
ALPP	1.45064	3.60225	1.31221	0.0154753	0.0305875
ARSF	0.133887	0.267958	1.00098	2.1718e-05	9.58102e-05
FAM83A-AS1	3.13344	8.19281	1.38661	1.53558e-21	5.67761e-20
AC112721.1	0.399139	0.923514	1.21024	4.82581e-24	2.2431e-22
MRGPRF	3.12639	6.89383	1.14081	2.59287e-41	5.77228e-39
FAP	5.78288	13.8683	1.26193	1.7207e-50	1.29969e-47
OTX2	1.52307	0.719919	-1.08107	8.0982e-07	4.82312e-06
LIPG	2.32108	4.78609	1.04405	5.37565e-27	3.29535e-25
BPIFC	0.167445	0.444051	1.40704	0.00705576	0.015627
AC005722.4	1.90395	0.863116	-1.14137	1.66653e-07	1.11855e-06
MMP10	48.7875	245.018	2.3283	9.91588e-18	2.54813e-16
ONECUT3	0.28767	0.859524	1.57912	0.000355863	0.00115929
ITGB1-DT	0.286156	0.580622	1.0208	4.58704e-33	4.89957e-31
SCN2A	0.726017	0.329578	-1.13939	2.95581e-05	0.000126211
FGF8	0.885758	0.387572	-1.19245	0.00010283	0.000387174
HRK	0.376389	0.77336	1.03892	3.57608e-09	3.16049e-08
LINC02584	0.0727646	0.327786	2.17145	3.26336e-23	1.39993e-21
RPL6P7	0.459783	0.219114	-1.06927	0.0261707	0.0478379
EVX1	0.0929711	0.202065	1.11997	3.97366e-10	4.05985e-09
LINC02454	0.235475	0.910653	1.95133	6.34213e-33	6.64624e-31
KCNF1	0.892667	2.47648	1.4721	1.12928e-25	6.20343e-24
AC079313.1	0.436585	1.01597	1.21853	3.74085e-09	3.29265e-08
AKR1C7P	8.82572	3.22401	-1.45286	0.000492746	0.00154318
AC002074.1	0.355648	0.764716	1.10447	9.29361e-19	2.6312e-17
AC128709.2	4.04106	1.67403	-1.27141	7.73881e-05	0.000300584
AC091212.1	0.321694	0.685381	1.09122	1.85022e-06	1.02624e-05
RP1L1	0.110933	0.257542	1.21512	1.85124e-16	4.15624e-15
LINC02208	0.159208	0.0762954	-1.06125	3.10249e-06	1.64447e-05
AL354919.2	0.179976	0.458298	1.34849	1.31926e-24	6.42881e-23
RSPO3	2.09959	6.16572	1.55416	1.53007e-16	3.47205e-15
AC008083.2	0.588871	1.29056	1.13197	1.21556e-10	1.33756e-09
AL355607.2	0.113318	0.564277	2.31603	7.75952e-10	7.58282e-09
AC087257.2	0.343579	0.942589	1.45599	2.45114e-10	2.58679e-09
COL5A3	8.3855	21.7426	1.37456	1.20269e-39	2.25095e-37
AL139351.1	0.207584	0.432418	1.05873	1.08956e-12	1.59799e-11
MARCHF4	0.453608	1.25971	1.47357	4.03738e-16	8.65113e-15
CA1	0.308887	0.1229	-1.32959	0.0155265	0.0306802
AEBP1	161.552	353.021	1.12776	1.59034e-43	4.54515e-41
AL135999.3	12.2298	5.62916	-1.11941	0.000102642	0.000386673
AC092078.3	0.193919	0.0823469	-1.23567	2.95358e-12	4.11497e-11
POSTN	119.34	279.424	1.22738	3.95495e-39	7.21062e-37
CLDN14	0.442641	0.965154	1.12462	2.4696e-31	2.24161e-29
SPON2	16.9202	34.0321	1.00815	3.91355e-40	7.80827e-38
ADAMTS18	0.66174	1.68231	1.34611	0.000224837	0.000773814
LINC01108	0.935062	0.310338	-1.59122	0.0195944	0.0374077
ENO3	10.3562	4.96977	-1.05924	1.45659e-11	1.86136e-10
RAB6B	27.8742	11.7053	-1.25177	2.32872e-06	1.26705e-05
AL450992.1	0.102355	0.225825	1.14162	3.65979e-14	6.41799e-13
MMP1	156.22	370.574	1.24618	5.31458e-31	4.68325e-29
LINC00707	0.185461	0.508812	1.45601	7.29431e-10	7.15194e-09
HSD17B2	0.786945	2.11111	1.42367	1.73676e-10	1.86925e-09
AC083801.2	1.75081	0.756811	-1.21001	0.00977195	0.0206461
CCDC8	10.4021	20.9833	1.01237	1.35465e-27	8.84241e-26
AFAP1L2	10.291	22.2583	1.11296	1.58865e-35	2.19598e-33
MEP1B	0.167459	0.0777769	-1.1064	0.00153866	0.00418375
AC133540.1	0.565789	0.256877	-1.13918	0.0141094	0.0283004
OR7A5	1.18482	0.579372	-1.0321	0.00866242	0.0186199
AADAC	23.2266	10.7779	-1.10771	1.21443e-06	6.98694e-06
LINC02582	1.69459	0.804826	-1.07419	0.000174372	0.000617306
SNAP91	0.827541	0.278078	-1.57334	0.00326108	0.00806178
AC108058.1	0.416264	1.27001	1.60928	1.72229e-71	1.82124e-67
LINC01224	2.81158	1.22468	-1.19897	7.47425e-05	0.000291809
MIR4284	0.826586	1.79711	1.12044	4.27815e-06	2.19555e-05
AC005256.1	0.873147	2.25714	1.3702	5.06526e-11	5.9713e-10
PCDH7	6.10926	12.5363	1.03704	1.39491e-46	6.27678e-44
FLNC	5.56552	12.4653	1.16333	3.58706e-32	3.5285e-30
DLEC1	3.75276	1.77046	-1.08383	6.44905e-07	3.92153e-06
PPBP	1.53086	4.08743	1.41685	8.22726e-16	1.70754e-14
GPC6	5.28481	12.1013	1.19524	1.17932e-34	1.45857e-32
AP000688.1	0.976935	0.472905	-1.04671	3.9596e-16	8.51898e-15
AC002401.4	2.11785	4.49715	1.08641	1.74287e-30	1.50449e-28
GNRH2	2.33426	0.579323	-2.01053	0.00453077	0.010723
COL10A1	27.9742	71.8554	1.361	3.0876e-34	3.62776e-32
SLC26A5	0.926817	0.379003	-1.29007	8.51995e-17	1.99544e-15
LINC00462	1.42139	0.347671	-2.03151	7.44913e-05	0.000290882
AL355796.1	9.97979	4.23325	-1.23725	3.59983e-14	6.31808e-13
GSTA2	16.0491	7.37127	-1.12251	4.16005e-08	3.1001e-07
LRRC66	0.408192	1.23452	1.59663	1.29874e-06	7.43561e-06
FAM43B	0.499234	1.46465	1.55277	1.93138e-21	7.06692e-20
COL17A1	58.1719	149.275	1.35958	5.19833e-15	9.90446e-14
AC107021.1	0.423206	1.07479	1.34463	7.45379e-12	9.79741e-11
COL3A1	749.978	1976.88	1.39831	5.92469e-50	4.17671e-47
AC007182.1	0.150689	0.0731567	-1.04251	0.0175797	0.0341407
ADAMTS16	2.00806	4.56033	1.18334	1.89178e-30	1.61328e-28
POU3F1	1.50106	3.59505	1.26003	5.19048e-09	4.46596e-08
LINC00705	0.170678	0.383495	1.16793	2.28704e-20	7.5813e-19
NKILA	2.3256	5.31131	1.19147	1.50905e-46	6.64892e-44
AC087894.3	0.206483	0.0813052	-1.34461	0.000350041	0.0011435
CGB8	0.057555	0.564049	3.29281	2.11406e-23	9.23767e-22
LNCAROD	0.776815	1.62949	1.06878	4.56188e-12	6.16874e-11
TAGLN	44.7399	93.6578	1.06584	5.84219e-47	2.8081e-44
AC136621.1	0.0915159	0.414435	2.17905	2.45633e-10	2.58967e-09
ISLR	62.3681	131.261	1.07356	6.83188e-40	1.30169e-37
ODC1	572.755	260.669	-1.1357	1.98409e-17	4.97765e-16
TCN1	21.6272	65.7445	1.60402	4.19627e-12	5.71087e-11
PRSS1	3.41528	7.03975	1.04352	2.71282e-10	2.84168e-09
CLMP	7.45601	18.4952	1.31068	1.79986e-49	1.15349e-46
AC080129.1	0.230108	0.766649	1.73625	1.36199e-13	2.23988e-12
GKN2	29.7273	4.62518	-2.68421	0.026043	0.047625
LINC00565	0.131384	0.351673	1.42045	1.93183e-22	7.82689e-21
NKX3-2	0.714296	1.51232	1.08217	1.10672e-17	2.8234e-16
SERPINA3	0.421443	1.17159	1.47506	4.01009e-16	8.60137e-15
SPIC	1.82906	0.734815	-1.31565	0.000383596	0.00123767
RNU6-26P	2.0052	4.49484	1.16452	6.79719e-06	3.33072e-05
SERPINA4	2.02304	4.30735	1.09027	1.80088e-06	1.00149e-05
ADCY8	2.9516	1.37432	-1.10278	0.00161382	0.00436174
TRPM8	1.52404	4.10307	1.4288	0.000146357	0.000529113
SBK3	0.38635	0.996614	1.36713	3.0452e-20	9.93871e-19
CYP4B1	88.4301	32.9531	-1.42412	0.00811569	0.0175769
CNTNAP2	9.04312	4.42204	-1.03211	0.00405118	0.00973066
TCF4-AS1	1.75529	0.737939	-1.25014	0.000221456	0.000763293
C1QTNF6	10.1849	21.3157	1.06549	9.10621e-53	9.17082e-50
PICSAR	1.17722	3.39251	1.52697	6.75993e-13	1.02191e-11
CIDEC	0.358552	1.27828	1.83395	0.000544338	0.00168455
DACT1	4.64419	9.30091	1.00195	3.23281e-45	1.24311e-42
AL365223.1	0.69342	0.0949831	-2.86799	0.00252602	0.00644504
B3GALT1	0.47115	0.179681	-1.39075	2.29849e-07	1.50405e-06
CDH6	2.01418	4.09006	1.02193	1.01155e-17	2.59312e-16
GPX2	630.352	313.962	-1.00557	5.98853e-11	6.99345e-10
AMBP	23.4596	2.52534	-3.21563	0.00272917	0.00689186
MMP13	20.6205	135.876	2.72014	6.59842e-43	1.70183e-40
LINC02671	0.13939	0.0645985	-1.10955	0.00022425	0.000771995
AL445487.1	0.0672828	0.135658	1.01167	0.0165423	0.032382
HTR3B	0.575292	0.0730733	-2.97688	1.72014e-07	1.15189e-06
IL20RB	20.5983	44.3472	1.10632	2.80049e-09	2.51284e-08
ALOXE3P1	0.9716	0.381756	-1.34771	8.59522e-07	5.0976e-06
COL12A1	26.7303	81.5613	1.60941	2.22813e-46	9.42455e-44
AC010947.1	0.0983738	0.263836	1.4233	8.21748e-15	1.53391e-13
COLCA1	13.9893	5.79656	-1.27106	2.1144e-15	4.20672e-14
G0S2	49.0023	133.335	1.44413	1.42803e-27	9.29271e-26
LGI3	7.21097	2.85099	-1.33873	1.06882e-06	6.21004e-06
COL8A2	14.5529	29.5879	1.0237	1.83566e-31	1.68793e-29
LINC01537	0.226175	0.641652	1.50435	2.27678e-16	5.05263e-15
CSMD2	0.442603	0.919724	1.05519	7.31625e-35	9.32116e-33
PSG5	0.0736322	1.79666	4.60884	7.90788e-08	5.60281e-07
RN7SL8P	1.99868	0.818137	-1.28864	1.17664e-09	1.11241e-08
AL137018.1	2.13311	0.721471	-1.56395	0.0195797	0.0373875
AC245041.1	5.78895	13.4466	1.21587	2.61503e-12	3.66502e-11
KHDRBS2-OT1	0.423891	0.19985	-1.08477	0.011842	0.0243153
MT2P1	4.43539	9.62366	1.11752	1.62056e-20	5.44036e-19
SLC6A11	1.08288	2.71154	1.32424	6.94865e-12	9.16762e-11
AJ011932.1	0.309321	0.667711	1.11012	1.62403e-18	4.51336e-17
ACRP1	0.298954	0.126572	-1.23997	0.0240282	0.0445687
AC012158.1	1.64169	0.719976	-1.18916	2.75141e-08	2.11291e-07
AC084816.1	0.30194	0.125013	-1.27218	0.00994181	0.0209526
CDK6-AS1	0.269756	0.564154	1.06443	9.39435e-08	6.58975e-07
MAP3K4-AS1	2.86261	6.02601	1.07387	4.41879e-25	2.26828e-23
AC007036.5	0.236816	0.0739704	-1.67874	1.49781e-08	1.19944e-07
TMC2	0.598627	0.134195	-2.15732	5.68833e-09	4.85875e-08
AKR1C2	325.577	145.565	-1.16133	2.4105e-10	2.54644e-09
CSPG4	8.78261	22.495	1.35688	1.76127e-23	7.76022e-22
AC037198.1	2.81795	6.31576	1.16431	2.90532e-21	1.04854e-19
KLK14	28.2218	11.0909	-1.34743	0.00343412	0.00843141
AC092071.1	6.06803	2.85657	-1.08695	0.00394717	0.00951357
JPH2	0.58842	1.40688	1.25758	4.97972e-44	1.62025e-41
AC021594.1	0.172318	0.437115	1.34294	1.22471e-16	2.82458e-15
COL6A3	83.1583	185.965	1.1611	1.14861e-43	3.37387e-41
FAM167A-AS1	0.388273	0.142357	-1.44755	7.77418e-06	3.77708e-05
COLGALT2	5.74681	2.74604	-1.06541	4.66441e-06	2.37191e-05
UGT1A7	11.6729	4.36009	-1.42073	0.000246478	0.000839144
LINC02725	0.0896352	0.527796	2.55784	1.35524e-16	3.1053e-15
DIO3	0.783455	2.12898	1.44224	1.10831e-22	4.57807e-21
AL136129.1	0.0601716	0.26114	2.11767	6.60981e-24	3.02578e-22
LHFPL3-AS1	0.173374	0.0850454	-1.02758	4.06274e-06	2.09466e-05
KRT24	12.9683	1.53419	-3.07944	0.000248166	0.000843667
DNAJC5G	0.225685	0.104269	-1.114	0.000378336	0.00122399
LINC00840	0.0674508	0.138727	1.04034	1.79911e-09	1.66445e-08
UNQ6494	0.68735	0.313021	-1.13478	1.34328e-07	9.16125e-07
IGFL1	8.76793	22.9844	1.39035	2.76768e-09	2.48762e-08
GSTA7P	1.54886	0.326996	-2.24386	2.4763e-26	1.43091e-24
LRRC15	10.2051	27.5518	1.43285	5.60433e-32	5.36317e-30
AKR1C1	264.787	88.63	-1.57897	1.7868e-15	3.58529e-14
TEX101	2.31585	1.15468	-1.00405	0.000700819	0.00209819
HTR1D	2.15046	4.37935	1.02607	5.11277e-19	1.48326e-17
KRT79	0.712005	1.90758	1.42178	0.00014377	0.000520737
CAVIN3	6.04616	12.5676	1.05562	1.05116e-49	6.94721e-47
OLFM4	7.80653	29.2062	1.90352	2.1691e-07	1.42688e-06
IBSP	2.23732	5.5745	1.31707	1.24683e-16	2.87246e-15
AC078850.2	0.505503	0.165781	-1.60844	0.000582187	0.00178496
SEC14L2	3.96481	9.53165	1.26547	8.77372e-34	9.92275e-32
AC000124.1	0.19473	0.0940004	-1.05074	1.2511e-07	8.57963e-07
ALDH3A1	217.669	101.506	-1.10057	1.28789e-07	8.81474e-07
THBS2	25.9651	76.158	1.55242	5.41545e-47	2.72694e-44
COL25A1	3.38453	1.4137	-1.25948	0.000104594	0.000392835
HEPH	5.83825	12.0483	1.04522	8.9613e-44	2.70747e-41
CSF2	3.62414	8.50712	1.23103	6.55572e-11	7.60126e-10
CYP27C1	1.62492	3.88093	1.25603	2.21159e-38	3.83384e-36
AC007750.1	0.157551	0.327023	1.05357	1.10762e-28	8.02227e-27
LNCSRLR	0.623935	1.26455	1.01915	4.05567e-10	4.13564e-09
GATA3-AS1	0.0699477	0.165444	1.24199	9.9104e-08	6.92876e-07
AC091173.1	0.0669121	0.200471	1.58306	3.05958e-13	4.82528e-12
AC128709.3	3.10095	1.14874	-1.43266	0.000383907	0.00123845
TWIST1	6.82688	14.6342	1.10005	1.05001e-20	3.61673e-19
GLT8D2	6.54834	14.2453	1.12129	5.11318e-41	1.09231e-38
ASPN	26.8974	59.1839	1.13774	1.95566e-24	9.42148e-23
CRP	0.235483	0.739536	1.651	0.018766	0.0360999
WNT7A	0.988947	5.72057	2.53219	3.18321e-41	7.01267e-39
SV2B	2.30812	0.736254	-1.64844	0.0254972	0.0468172
CALB1	15.2956	4.83777	-1.6607	0.000177846	0.000628659
TMEM215	0.151479	0.354619	1.22716	4.35744e-07	2.72973e-06
TUBB3	0.56005	1.13496	1.01902	9.53933e-27	5.68302e-25
AL136418.1	1.10929	0.536622	-1.04765	5.56883e-11	6.53581e-10
CA6	1.02032	0.28017	-1.86465	4.54495e-06	2.31617e-05
CPZ	0.163924	0.346593	1.08021	5.56092e-26	3.12787e-24
LINC02301	0.300796	0.126007	-1.25528	0.00249643	0.00637491
C10orf55	0.548725	1.14027	1.05523	4.05104e-33	4.39361e-31
AC096719.1	0.21339	0.0719569	-1.56829	8.64373e-08	6.09354e-07
AC011767.1	0.580378	0.242074	-1.26154	2.28105e-09	2.07314e-08
DCC	1.62708	0.60343	-1.43103	0.0108406	0.0225903
AC134312.5	0.452109	1.22651	1.43982	1.08297e-44	3.882e-42
ZNF365	1.14915	2.32895	1.01911	8.89921e-22	3.39478e-20
BX322234.2	0.148395	0.344953	1.21695	6.44751e-06	3.18e-05
LINC02404	1.76305	0.372431	-2.24303	9.25315e-05	0.000352159
SLC5A7	1.75227	0.696858	-1.33029	0.00392815	0.00947604
NKAIN2	4.29748	1.7767	-1.27429	1.49964e-07	1.01426e-06
CCDC177	0.883322	0.251865	-1.81029	1.18555e-05	5.59437e-05
NOL4	1.05845	0.337329	-1.64972	0.0082507	0.0177674
KRT75	2.96424	20.5653	2.79448	1.93573e-13	3.15537e-12
AF222685.1	0.0330377	0.215157	2.7032	2.29729e-13	3.7047e-12
SLC6A2	0.48869	1.59341	1.70512	3.35192e-10	3.49803e-09
SYT8	5.58573	12.9854	1.21707	1.89947e-14	3.46158e-13
ITGA5	38.1485	83.3998	1.12842	1.1144e-51	8.65887e-49
NGFR	8.51211	22.0902	1.37582	0.000414149	0.00132989
FHL2	13.8117	52.6107	1.92947	1.67874e-134	4.30445e-130
MRGPRF-AS1	0.0634816	0.145709	1.19868	3.53805e-09	3.14997e-08
FAM83A	37.5372	92.9249	1.30774	2.20632e-25	1.19857e-23
P2RX3	0.305386	0.113576	-1.42697	0.000880038	0.00257064
AC053545.1	0.0978287	0.210729	1.10706	2.42272e-05	0.000106789
CALCB	1.34426	0.51817	-1.37531	1.46981e-09	1.38812e-08
SPOCD1	2.09321	5.84591	1.48171	3.6362e-54	3.88482e-51
AC090994.1	0.170984	0.694414	2.02193	1.55541e-05	7.1615e-05
KRT81	13.1378	59.477	2.1786	1.42124e-18	4.00022e-17
SOX2-OT	2.26734	0.616217	-1.87949	8.13729e-13	1.22352e-11
LYPLAL1-AS1	0.794657	0.196191	-2.01807	0.027275	0.049414
MCF2	0.220148	0.450123	1.03184	0.00149184	0.00407113
CCL7	2.2958	5.3674	1.22523	5.26039e-22	2.08151e-20
AC021055.1	1.17198	0.357186	-1.7142	4.31863e-05	0.000179442
AC093627.1	0.0749232	0.354175	2.24098	3.78416e-09	3.34816e-08
ENAM	0.774314	0.32137	-1.26868	0.000438073	0.00139553
AC239600.1	0.226593	0.485636	1.09977	0.0256388	0.046924
CYP4F3	51.6768	17.2935	-1.57928	3.02281e-06	1.62455e-05
AP001471.1	0.140875	0.327741	1.21814	6.97611e-23	2.97133e-21
EPGN	2.19992	5.20214	1.24165	8.81412e-06	4.28036e-05
L1CAM	1.55084	6.04326	1.96228	2.67509e-25	1.43198e-23
LAMC2	105.947	427.635	2.01303	2.43817e-59	5.20976e-56
AC107308.1	0.632537	1.44317	1.19002	3.79333e-06	1.99565e-05
AC004024.1	2.25953	1.0832	-1.06071	3.65219e-09	3.24258e-08
SLC9A4	2.1989	0.931895	-1.23854	0.00880562	0.0188327
MIR137HG	0.11768	0.324087	1.46151	9.24368e-16	1.92384e-14
LINC01992	0.378976	0.153775	-1.30129	1.32103e-06	7.63584e-06
PXDN	28.8744	64.6234	1.16227	7.93576e-42	1.90169e-39
AP000695.3	0.0684845	0.167618	1.29133	1.23942e-25	6.92376e-24
Z97192.4	0.835191	2.35374	1.49478	2.36462e-05	0.000104465
PDLIM7	29.7709	67.2831	1.17634	1.53539e-99	1.96845e-95
INSYN1-AS1	0.646832	0.225059	-1.52309	1.35585e-06	7.82828e-06
CACNG8	0.136009	0.354442	1.38185	5.17316e-12	6.97031e-11
LAMB3	237.259	492.597	1.05394	1.63171e-37	2.58264e-35
LVRN	0.214031	1.81302	3.0825	6.41166e-07	3.9387e-06
GSDME	5.30611	12.2236	1.20395	7.6531e-41	1.67721e-38
PCNPP3	0.213114	0.964288	2.17784	4.48306e-16	9.61121e-15
PTPRR	1.09436	2.25511	1.04311	2.38117e-13	3.82554e-12
PI15	3.21212	7.63116	1.24838	7.57679e-08	5.42672e-07
NTRK2	48.2651	18.3173	-1.39777	0.00376246	0.00909867
ZACN	0.542351	0.109736	-2.30519	0.00154009	0.00418632
EPHA7	4.44103	1.93547	-1.19821	3.52043e-11	4.272e-10
AC064802.1	0.221052	0.109198	-1.01744	6.09306e-08	4.46123e-07
AL109924.1	0.0965268	0.259619	1.42739	6.75818e-24	3.16216e-22
AC010198.2	0.15817	0.399137	1.33541	3.21739e-27	2.02695e-25
GLIS1	0.574337	1.18298	1.04246	2.13749e-18	5.92512e-17
AKR1C5P	0.833883	0.272137	-1.61551	1.45431e-10	1.59222e-09
AL109914.1	2.86013	1.31391	-1.12222	0.000323572	0.00107082
PNPLA5	0.245938	0.583496	1.24643	6.25547e-05	0.000250385
FN1	363.06	802.316	1.14396	1.90543e-40	3.90858e-38
CBR1	303.992	117.242	-1.37454	1.37584e-13	2.28781e-12
ARHGEF2-AS1	1.9227	0.906852	-1.08419	0.00965375	0.0203862
ABCB11	0.121579	0.246037	1.01698	1.70617e-07	1.15278e-06
ARG1	0.974689	0.386656	-1.33389	2.47159e-05	0.000108703
LINC02551	0.14027	0.57966	2.047	9.88855e-29	7.20319e-27
LINC01629	0.89798	2.83856	1.66041	8.41223e-13	1.26213e-11
AC022509.3	1.52407	3.3833	1.15051	5.56593e-31	4.87086e-29
BTNL3	0.0866211	0.265002	1.61321	0.0213376	0.0401555
PEG3	0.237679	0.954766	2.00613	1.60319e-11	2.04109e-10
CDHR2	0.630463	2.89141	2.19729	2.04523e-14	3.71927e-13
PLEKHD1	0.65237	0.282382	-1.20804	5.88561e-09	5.04408e-08
INHBA-AS1	0.112887	0.235112	1.05847	8.807e-38	1.42924e-35
ODAPH	0.2672	1.46638	2.45627	1.42623e-12	2.0661e-11
AC004470.2	0.235489	0.10855	-1.1173	0.000552408	0.00171356
CRCT1	5.00306	11.8173	1.24002	0.000671969	0.00202992
ATP4B	4.49025	0.332592	-3.75497	0.0210886	0.0397393
TENM1	2.48528	1.14859	-1.11354	0.0171656	0.0333467
AC138649.1	0.720242	0.309299	-1.21948	6.3088e-10	6.31151e-09
MTTP	0.966477	0.386148	-1.32358	4.45971e-10	4.56675e-09
LCN1	0.145363	0.438606	1.59326	8.01633e-15	1.51807e-13
APCDD1L-DT	0.141426	0.795819	2.4924	4.95215e-32	4.77361e-30
RPE65	0.213261	0.430204	1.0124	0.00453488	0.0106953
SEC61G-DT	0.620952	1.38053	1.15267	2.29451e-06	1.26605e-05
AC100801.1	0.0600669	0.48845	3.02357	5.71865e-08	4.19908e-07
RTL1	0.117153	0.596827	2.34892	7.08109e-10	7.03473e-09
LOXL2	16.4377	50.4062	1.61659	1.30329e-71	6.68354e-68
KCNA4	0.644465	0.0925281	-2.80014	0.00971022	0.0204793
KCNJ11	7.32359	3.47226	-1.07668	3.65437e-26	2.12959e-24
CLCA4	6.78278	15.215	1.16555	0.000645189	0.00195825
FOXN4	0.741817	0.310074	-1.25845	0.00453129	0.0106878
TIMP3	200.513	407.749	1.02399	7.27944e-39	1.26116e-36
SULF1	46.5738	97.6174	1.06762	1.6792e-34	2.03096e-32
AL163953.1	1.39654	0.481934	-1.53494	2.52027e-11	3.1279e-10
CLDN8	17.5749	8.44463	-1.05741	0.00386656	0.00931614
AC124276.1	0.262968	0.566999	1.10846	2.29012e-18	6.32088e-17
ETV3L	0.0647703	0.195055	1.59047	0.0030788	0.00765254
AC027288.1	2.30596	0.738463	-1.64277	7.00167e-05	0.000276881
FOXC2	0.967594	2.50034	1.36965	8.78134e-25	4.45866e-23
SLC10A6	1.48073	3.13913	1.08406	1.26113e-07	8.70667e-07
AC090125.1	0.403669	0.923959	1.19466	1.24921e-17	3.18083e-16
ARSI	4.03256	11.6151	1.52623	1.46319e-52	1.21025e-49
PCDH15	0.207017	0.0925429	-1.16155	9.14223e-05	0.000350031
LINC00824	0.451748	0.0942683	-2.26067	0.0171747	0.0333542
SCN3A	1.80831	0.597843	-1.5968	0.0204896	0.0388016
AL138930.1	0.188317	0.608302	1.69162	0.0033297	0.008181
AC068643.1	0.719798	0.272255	-1.40263	1.65427e-05	7.55559e-05
VTA1P1	0.160553	0.353414	1.13831	0.00103922	0.00297428
AC019197.1	0.772044	0.333131	-1.21259	5.1352e-15	9.91503e-14
AC021127.1	0.105751	0.228187	1.10955	1.63046e-08	1.30564e-07
LINC00261	9.01342	3.24491	-1.4739	0.013925	0.0279164
PMEPA1	40.1947	109.793	1.44971	2.22394e-75	1.9008e-71
DAW1	1.5329	3.17104	1.04869	3.25422e-07	2.10339e-06
AL845321.1	0.0694977	0.166398	1.2596	1.26291e-05	5.92363e-05
FOLR3	0.907652	2.28541	1.33224	2.54338e-09	2.31916e-08
COMP	23.1232	52.532	1.18386	1.64827e-21	6.16083e-20
AC008780.1	0.0864345	0.18594	1.10516	5.88482e-07	3.64651e-06
TFF1	88.1024	289.463	1.71612	0.00143891	0.00394599
NTSR1	0.35886	3.52817	3.29743	2.82142e-23	1.24991e-21
ACTG2	9.03307	21.6032	1.25796	3.53628e-37	5.42956e-35
LINC00536	0.0941452	0.278468	1.56455	0.00115885	0.00327392
RNA5SP111	7.18734	1.90969	-1.91212	0.00505989	0.0117295
CHRNB2	1.23504	0.411775	-1.58462	0.000614418	0.00187864
CYP2B7P	107.162	44.2888	-1.27479	0.0180139	0.0347629
GPC5	1.8352	0.893404	-1.03855	0.0101709	0.0213204
HAS2	5.75562	11.5692	1.00724	1.47602e-28	1.04838e-26
MFAP5	5.60208	15.3708	1.45616	1.46762e-18	4.1217e-17
AC021218.1	0.245184	1.01026	2.04279	1.03653e-18	2.95635e-17
EFNA2	1.03965	2.26318	1.12226	3.5372e-19	1.06703e-17
AL079343.1	0.158278	0.0719181	-1.13803	0.000164593	0.000589513
ACER1	0.37988	0.187656	-1.01745	0.000120775	0.000448225
FLJ16779	0.143777	0.515515	1.84218	2.59395e-17	6.40148e-16
KLRG2	15.4807	7.08977	-1.12666	1.87457e-08	1.48626e-07
MYO16-AS1	2.7126	1.26545	-1.10003	0.0258675	0.0472717
AL512283.1	0.0775692	0.170292	1.13445	0.0160702	0.0315246
ASIC2	0.108864	0.280648	1.36623	4.23235e-08	3.16944e-07
CD248	33.6138	68.2531	1.02184	1.32224e-46	5.74636e-44
ALX4	0.256465	0.613264	1.25774	0.00498501	0.0115801
SMIM24	2.45563	5.86191	1.25528	0.00174587	0.00466862
LIPK	0.643977	1.63404	1.34336	1.44577e-26	8.66147e-25
FIBCD1	1.44597	4.00031	1.46808	4.98424e-35	6.48736e-33
B3GALT1-AS1	0.54776	0.219862	-1.31695	2.42573e-08	1.89052e-07
CLDN19	0.467976	1.35894	1.53798	7.85553e-05	0.000306162
HEPACAM2	9.23921	2.57856	-1.8412	2.64642e-05	0.000115344
HLA-G	10.2852	21.3849	1.05602	1.97853e-05	8.89402e-05
PERCC1	1.58555	0.252832	-2.64873	0.000167714	0.00059927
ADH1C	116.44	25.0293	-2.2179	2.05443e-05	9.19991e-05
AL450322.2	0.0673502	0.170731	1.34197	8.55093e-18	2.21469e-16
PARM1-AS1	0.451095	0.187211	-1.26877	0.00227033	0.00587599
BEAN1	1.71093	3.67725	1.10385	7.55119e-22	2.94255e-20
AC011352.1	0.178292	0.384548	1.10892	1.39956e-14	2.57433e-13
AL355916.1	1.02092	3.59893	1.8177	1.54577e-21	5.81161e-20
DDC	13.5432	4.39505	-1.62361	3.28721e-05	0.000140152

## Sheet: Table S3. GO analysis
Ontology	ID	Description	GeneRatio	BgRatio	p value	p.adjust	q value	geneID	Count
BP	GO:0030198	extracellular matrix organization	61/460	393/18862	1.59212e-31	3.06462e-28	2.46081e-28	SPARC/MMP2/VCAN/ADAMTS15/KLK5/EMILIN1/MMP20/COL5A1/COL5A2/MMP14/SFRP2/SERPINE1/ITGA11/MMP11/CPB2/PDPN/ITGB3/GREM1/COL6A2/ADAMTS2/COL15A1/COL6A1/TNC/COL1A2/COL11A1/COL1A1/COL19A1/MMP3/ADAMTS12/KLK7/TGFBI/LAMA3/COL16A1/FAP/MMP10/COL5A3/AEBP1/POSTN/ADAMTS18/MMP1/COL10A1/COL17A1/COL3A1/ADAMTS16/PRSS1/MMP13/COL12A1/COL8A2/COL6A3/IBSP/ITGA5/LAMC2/PXDN/LAMB3/FN1/LOXL2/SULF1/FOXC2/COMP/HAS2/MFAP5	61
BP	GO:0043062	extracellular structure organization	61/460	394/18862	1.84383e-31	3.06462e-28	2.46081e-28	SPARC/MMP2/VCAN/ADAMTS15/KLK5/EMILIN1/MMP20/COL5A1/COL5A2/MMP14/SFRP2/SERPINE1/ITGA11/MMP11/CPB2/PDPN/ITGB3/GREM1/COL6A2/ADAMTS2/COL15A1/COL6A1/TNC/COL1A2/COL11A1/COL1A1/COL19A1/MMP3/ADAMTS12/KLK7/TGFBI/LAMA3/COL16A1/FAP/MMP10/COL5A3/AEBP1/POSTN/ADAMTS18/MMP1/COL10A1/COL17A1/COL3A1/ADAMTS16/PRSS1/MMP13/COL12A1/COL8A2/COL6A3/IBSP/ITGA5/LAMC2/PXDN/LAMB3/FN1/LOXL2/SULF1/FOXC2/COMP/HAS2/MFAP5	61
BP	GO:0045229	external encapsulating structure organization	61/460	396/18862	2.46948e-31	3.06462e-28	2.46081e-28	SPARC/MMP2/VCAN/ADAMTS15/KLK5/EMILIN1/MMP20/COL5A1/COL5A2/MMP14/SFRP2/SERPINE1/ITGA11/MMP11/CPB2/PDPN/ITGB3/GREM1/COL6A2/ADAMTS2/COL15A1/COL6A1/TNC/COL1A2/COL11A1/COL1A1/COL19A1/MMP3/ADAMTS12/KLK7/TGFBI/LAMA3/COL16A1/FAP/MMP10/COL5A3/AEBP1/POSTN/ADAMTS18/MMP1/COL10A1/COL17A1/COL3A1/ADAMTS16/PRSS1/MMP13/COL12A1/COL8A2/COL6A3/IBSP/ITGA5/LAMC2/PXDN/LAMB3/FN1/LOXL2/SULF1/FOXC2/COMP/HAS2/MFAP5	61
BP	GO:0030199	collagen fibril organization	18/460	54/18862	2.89375e-16	2.69336e-13	2.1627e-13	EMILIN1/COL5A1/COL5A2/SFRP2/MMP11/GREM1/ADAMTS2/COL1A2/COL11A1/COL1A1/COL5A3/AEBP1/COL3A1/COL12A1/PXDN/LOXL2/FOXC2/COMP	18
BP	GO:0032963	collagen metabolic process	20/460	109/18862	1.78793e-12	1.3313e-09	1.069e-09	MMP2/NPPC/EMILIN1/MMP20/COL5A1/MMP14/MMP11/KLK6/PRTN3/ADAMTS2/COL15A1/COL1A2/COL1A1/COL19A1/MMP3/FAP/MMP10/MMP1/MMP13/ARG1	20
BP	GO:0030574	collagen catabolic process	14/460	47/18862	3.54399e-12	2.19905e-09	1.76578e-09	MMP2/MMP20/MMP14/MMP11/KLK6/PRTN3/ADAMTS2/COL15A1/COL19A1/MMP3/FAP/MMP10/MMP1/MMP13	14
BP	GO:0001706	endoderm formation	14/460	53/18862	2.18159e-11	1.10745e-08	8.89251e-09	MMP2/COL5A1/COL5A2/MMP14/SOX2/INHBA/COL6A1/COL11A1/LHX1/LAMA3/COL12A1/ITGA5/LAMB3/FN1	14
BP	GO:0035987	endodermal cell differentiation	13/460	44/18862	2.37969e-11	1.10745e-08	8.89251e-09	MMP2/COL5A1/COL5A2/MMP14/SOX2/INHBA/COL6A1/COL11A1/LAMA3/COL12A1/ITGA5/LAMB3/FN1	13
BP	GO:0001704	formation of primary germ layer	19/460	115/18862	4.40795e-11	1.82342e-08	1.46416e-08	MMP2/COL5A1/COL5A2/MMP14/SFRP2/SOX2/CRB2/INHBA/ITGB3/COL6A1/COL11A1/TRIM15/LHX1/LAMA3/COL12A1/ITGA5/LAMB3/FN1/FOXC2	19
BP	GO:0007369	gastrulation	23/460	179/18862	8.0495e-11	2.99683e-08	2.40638e-08	MMP2/COL5A1/COL5A2/MMP14/SFRP2/SOX2/CRB2/INHBA/APOA1/ITGB3/GPC3/COL6A1/COL11A1/TRIM15/LHX1/LAMA3/OTX2/FGF8/COL12A1/ITGA5/LAMB3/FN1/FOXC2	23
BP	GO:0007492	endoderm development	15/460	76/18862	3.72378e-10	1.26033e-07	1.01201e-07	MMP2/COL5A1/COL5A2/MMP14/SOX2/INHBA/COL6A1/COL11A1/LHX1/LAMA3/FGF8/COL12A1/ITGA5/LAMB3/FN1	15
BP	GO:0120254	olefinic compound metabolic process	16/460	119/18862	3.24745e-08	9.77156e-06	7.84631e-06	CYP2A13/CYP4F11/AKR1C4/CYP4A11/PLA2G10/GSTA1/AKR1C3/ALDH1A3/CYP2A7/PLA2G2F/AKR1C2/AKR1C1/CYP27C1/CYP4F3/CBR1/RPE65	16
BP	GO:0090596	sensory organ morphogenesis	23/460	244/18862	3.48008e-08	9.77156e-06	7.84631e-06	SOX11/CTHRC1/COL5A1/COL5A2/CRB2/GBX2/TH/ALDH1A3/COL11A1/MEGF11/GATA3/RS1/LHX1/FGF8/NKX3-2/COL8A2/DIO3/TWIST1/CALB1/NTRK2/RPE65/FOXN4/MFAP5	23
BP	GO:0043588	skin development	31/460	415/18862	3.71471e-08	9.77156e-06	7.84631e-06	ASCL4/SPINK6/CASP14/KLK5/KRTAP2-3/COL5A1/KRT86/COL5A2/KRT23/IL20/INHBA/EREG/ADAMTS2/AKR1C3/KLK12/CDH3/COL1A2/COL1A1/COL5A3/COL3A1/POU3F1/KLK14/KRT24/KRT79/KRT75/NGFR/KRT81/COMP/ACER1/ALX4/LIPK	31
BP	GO:0070170	regulation of tooth mineralization	6/460	10/18862	3.93697e-08	9.77156e-06	7.84631e-06	MMP20/AMTN/WNT6/ASPN/ENAM/ODAPH	6
BP	GO:0001503	ossification	30/460	401/18862	5.98896e-08	1.39356e-05	1.11899e-05	SPARC/MMP2/SOX11/VCAN/NPPC/CTHRC1/COL5A2/MMP14/SFRP2/ITGA11/SOX2/VEGFC/CALCA/CYP24A1/SEMA7A/GREM1/RFLNA/GPC3/COL6A1/TNC/COL1A2/COL11A1/COL1A1/IBSP/TWIST1/ASPN/FHL2/PDLIM7/FOXC2/COMP	30
BP	GO:0022617	extracellular matrix disassembly	13/460	81/18862	7.57212e-08	1.59949e-05	1.28435e-05	MMP2/KLK5/MMP20/MMP14/MMP11/PDPN/MMP3/KLK7/FAP/MMP10/MMP1/PRSS1/MMP13	13
BP	GO:0048592	eye morphogenesis	17/460	143/18862	7.73322e-08	1.59949e-05	1.28435e-05	SOX11/COL5A1/COL5A2/CRB2/TH/ALDH1A3/MEGF11/RS1/LHX1/COL8A2/DIO3/TWIST1/CALB1/NTRK2/RPE65/FOXN4/MFAP5	17
BP	GO:0048880	sensory system development	28/460	369/18862	1.2425e-07	2.43464e-05	1.95495e-05	SOX11/COL5A1/COL5A2/SOX2/SPRED3/WNT6/CRB2/INHBA/TH/SEMA3A/ALDH1A3/MEGF11/GATA3/RS1/NDP/LHX1/RP1L1/ADAMTS18/COL8A2/DIO3/TWIST1/WNT7A/CALB1/NTRK2/RPE65/FOXN4/FOXC2/MFAP5	28
BP	GO:0001654	eye development	27/460	359/18862	2.49968e-07	4.65316e-05	3.73637e-05	SOX11/COL5A1/COL5A2/SOX2/SPRED3/WNT6/CRB2/INHBA/TH/ALDH1A3/MEGF11/GATA3/RS1/NDP/LHX1/RP1L1/ADAMTS18/COL8A2/DIO3/TWIST1/WNT7A/CALB1/NTRK2/RPE65/FOXN4/FOXC2/MFAP5	27
BP	GO:0150063	visual system development	27/460	363/18862	3.11626e-07	5.34329e-05	4.29053e-05	SOX11/COL5A1/COL5A2/SOX2/SPRED3/WNT6/CRB2/INHBA/TH/ALDH1A3/MEGF11/GATA3/RS1/NDP/LHX1/RP1L1/ADAMTS18/COL8A2/DIO3/TWIST1/WNT7A/CALB1/NTRK2/RPE65/FOXN4/FOXC2/MFAP5	27
BP	GO:0042476	odontogenesis	15/460	123/18862	3.22429e-07	5.34329e-05	4.29053e-05	KLK5/MMP20/AMTN/SERPINE1/WNT6/INHBA/TNC/COL1A2/COL1A1/FGF8/TWIST1/ASPN/NGFR/ENAM/ODAPH	15
BP	GO:0007411	axon guidance	23/460	277/18862	3.49452e-07	5.34329e-05	4.29053e-05	GDNF/EPHA5/MYPN/FEZF1/SEMA3C/SEMA7A/PLA2G10/GBX2/SEMA3A/GATA3/LHX1/LAMA3/OTX2/FGF8/EVX1/TUBB3/DCC/NGFR/L1CAM/LAMC2/PDLIM7/EPHA7/EFNA2	23
BP	GO:0008217	regulation of blood pressure	18/460	177/18862	3.51479e-07	5.34329e-05	4.29053e-05	ADRA1D/ADORA1/TAC3/CAMK2N1/TAC4/VEGFC/CES1/DRD5/CALCA/ADRA2B/CYP4A11/COL1A2/ACTA2/POSTN/ADAMTS16/LVRN/NTSR1/ASIC2	18
BP	GO:0097485	neuron projection guidance	23/460	278/18862	3.72502e-07	5.34329e-05	4.29053e-05	GDNF/EPHA5/MYPN/FEZF1/SEMA3C/SEMA7A/PLA2G10/GBX2/SEMA3A/GATA3/LHX1/LAMA3/OTX2/FGF8/EVX1/TUBB3/DCC/NGFR/L1CAM/LAMC2/PDLIM7/EPHA7/EFNA2	23
BP	GO:0001523	retinoid metabolic process	14/460	108/18862	3.73155e-07	5.34329e-05	4.29053e-05	ALDH1A1/AKR1C4/ADH7/APOA1/AKR1C3/GPC3/ALDH1A3/GPC6/UGT1A7/AKR1C1/CYP27C1/RPE65/GPC5/ADH1C	14
BP	GO:0001501	skeletal system development	32/460	486/18862	3.98644e-07	5.49686e-05	4.41384e-05	MMP2/SOX11/VCAN/NPPC/DMRT2/COL5A2/MMP14/SFRP2/GREM1/RFLNA/COL1A2/EPYC/COL11A1/COL1A1/COL19A1/ADAMTS12/LRRC17/LHX1/TGFBI/FGF8/COL10A1/COL3A1/NKX3-2/MMP13/TWIST1/WNT7A/LOXL2/SULF1/FOXC2/COMP/HAS2/ALX4	32
BP	GO:0016101	diterpenoid metabolic process	14/460	114/18862	7.30774e-07	9.71669e-05	7.80225e-05	ALDH1A1/AKR1C4/ADH7/APOA1/AKR1C3/GPC3/ALDH1A3/GPC6/UGT1A7/AKR1C1/CYP27C1/RPE65/GPC5/ADH1C	14
BP	GO:0048593	camera-type eye morphogenesis	14/460	115/18862	8.13815e-07	0.000104477	8.38924e-05	SOX11/CRB2/TH/ALDH1A3/MEGF11/RS1/LHX1/COL8A2/DIO3/TWIST1/CALB1/NTRK2/RPE65/FOXN4	14
BP	GO:0034505	tooth mineralization	7/460	23/18862	8.56838e-07	0.000105728	8.48965e-05	MMP20/AMTN/WNT6/COL1A1/ASPN/ENAM/ODAPH	7
BP	GO:0019748	secondary metabolic process	10/460	56/18862	8.80353e-07	0.000105728	8.48965e-05	CYP2A13/AKR1C4/AKR1C3/TH/CDH3/CYP2A7/AKR1C2/UGT1A7/AKR1C1/DDC	10
BP	GO:0048705	skeletal system morphogenesis	19/460	213/18862	1.25867e-06	0.000146438	0.000117586	MMP2/SOX11/NPPC/MMP14/SFRP2/GREM1/RFLNA/COL11A1/COL1A1/LHX1/FGF8/NKX3-2/MMP13/TWIST1/WNT7A/FOXC2/COMP/HAS2/ALX4	19
BP	GO:0006721	terpenoid metabolic process	14/460	124/18862	2.03699e-06	0.00022981	0.000184531	ALDH1A1/AKR1C4/ADH7/APOA1/AKR1C3/GPC3/ALDH1A3/GPC6/UGT1A7/AKR1C1/CYP27C1/RPE65/GPC5/ADH1C	14
BP	GO:0006720	isoprenoid metabolic process	15/460	143/18862	2.25272e-06	0.000246673	0.000198072	ALDH1A1/AKR1C4/ADH7/APOA1/AKR1C3/GPC3/TH/ALDH1A3/GPC6/UGT1A7/AKR1C1/CYP27C1/RPE65/GPC5/ADH1C	15
BP	GO:0031589	cell-substrate adhesion	25/460	359/18862	2.82248e-06	0.000291891	0.000234381	EMILIN1/HRG/MMP14/SERPINE1/ITGA11/PDPN/TMEFF2/APOA1/ITGB3/GREM1/PLAU/COL1A1/ADAMTS12/ACTN1/COL16A1/COL5A3/POSTN/COL17A1/COL3A1/OLFM4/ITGA5/L1CAM/LAMB3/FN1/HAS2	25
BP	GO:0042493	response to drug	25/460	359/18862	2.82248e-06	0.000291891	0.000234381	CYP2A13/NPPC/SFRP2/VEGFC/CPB2/SEMA3C/INHBA/APOA1/EMX2/HTR1B/FOSL1/TH/CDH3/CYP2A7/COL1A1/GATA3/FGF8/ENO3/SLC6A11/ALDH3A1/SLC6A2/ABCB11/ARG1/KCNJ11/DDC	25
BP	GO:0002576	platelet degranulation	14/460	128/18862	2.98031e-06	0.000299884	0.000240799	SPARC/HRG/SERPINE1/VEGFC/APOA1/ITGB3/ACTN1/PCDH7/PPBP/ISLR/SERPINA3/SERPINA4/FN1/TIMP3	14
BP	GO:0001763	morphogenesis of a branching structure	17/460	186/18862	3.27158e-06	0.000318179	0.00025549	GDNF/MMP14/SFRP2/WNT6/SEMA3C/GBX2/GREM1/GPC3/TNC/SEMA3A/LHX1/FGF8/RSPO3/ADAMTS16/EPHA7/SULF1/FOXC2	17
BP	GO:0007409	axonogenesis	29/460	460/18862	3.33306e-06	0.000318179	0.00025549	GDNF/EPHA5/MYPN/FEZF1/SEMA3C/SEMA7A/PLA2G10/GBX2/ACTBL2/SEMA3A/GATA3/LHX1/LAMA3/OTX2/FGF8/EVX1/WNT7A/TUBB3/DCC/NGFR/MCF2/L1CAM/LAMC2/PDLIM7/NTRK2/EPHA7/FN1/CHRNB2/EFNA2	29
BP	GO:0048762	mesenchymal cell differentiation	19/460	231/18862	4.19879e-06	0.000390802	0.000313804	GDNF/SOX11/SFRP2/SPRED3/SEMA3C/CRB2/PDPN/SEMA7A/GBX2/GREM1/SEMA3A/COL1A1/GATA3/FGF8/TWIST1/FN1/LOXL2/FOXC2/HAS2	19
BP	GO:0033559	unsaturated fatty acid metabolic process	13/460	115/18862	4.64696e-06	0.000421967	0.000338829	CYP2A13/CYP4F11/AKR1C4/CYP4A11/PLA2G10/GSTA1/AKR1C3/CYP2A7/PLA2G2F/AKR1C2/AKR1C1/CYP4F3/CBR1	13
BP	GO:0019226	transmission of nerve impulse	10/460	67/18862	4.82592e-06	0.000427783	0.000343499	GPR88/CLCN1/DRD5/SCN2A/CNTNAP2/P2RX3/CACNG8/NTRK2/SCN3A/CLDN19	10
BP	GO:0061138	morphogenesis of a branching epithelium	16/460	173/18862	5.44856e-06	0.000471744	0.000378798	GDNF/MMP14/SFRP2/WNT6/SEMA3C/GBX2/GREM1/GPC3/TNC/SEMA3A/LHX1/FGF8/RSPO3/ADAMTS16/SULF1/FOXC2	16
BP	GO:0048771	tissue remodeling	16/460	175/18862	6.3166e-06	0.00053447	0.000429166	MMP2/CTHRC1/IL1A/HRG/MMP14/SEMA3C/CALCA/ITGB3/GREM1/HTR1B/FGF8/RSPO3/CSPG4/ARG1/FOXC2/EFNA2	16
BP	GO:0002062	chondrocyte differentiation	12/460	103/18862	7.87722e-06	0.000644491	0.00051751	NPPC/SFRP2/GREM1/RFLNA/COL11A1/ADAMTS12/TGFBI/NKX3-2/WNT7A/LOXL2/SULF1/COMP	12
BP	GO:0048485	sympathetic nervous system development	6/460	21/18862	8.0946e-06	0.000644491	0.00051751	GDNF/SOX11/INSM1/SEMA3A/ASCL1/GATA3	6
BP	GO:0043010	camera-type eye development	22/460	310/18862	8.26608e-06	0.000644491	0.00051751	SOX11/SPRED3/WNT6/CRB2/INHBA/TH/ALDH1A3/MEGF11/GATA3/RS1/NDP/LHX1/RP1L1/COL8A2/DIO3/TWIST1/WNT7A/CALB1/NTRK2/RPE65/FOXN4/FOXC2	22
BP	GO:0060485	mesenchyme development	21/460	287/18862	8.30932e-06	0.000644491	0.00051751	GDNF/SOX11/SFRP2/SPRED3/SEMA3C/CRB2/PDPN/SEMA7A/GBX2/GREM1/SEMA3A/COL1A1/GATA3/ACTA2/FGF8/TWIST1/FN1/LOXL2/FOXC2/ACTG2/HAS2	21
BP	GO:0001649	osteoblast differentiation	18/460	223/18862	9.71908e-06	0.000729031	0.000585393	SOX11/VCAN/NPPC/CTHRC1/SFRP2/ITGA11/SOX2/VEGFC/CYP24A1/SEMA7A/GREM1/COL6A1/TNC/COL1A1/IBSP/TWIST1/FHL2/PDLIM7	18
BP	GO:0006690	icosanoid metabolic process	13/460	123/18862	9.79091e-06	0.000729031	0.000585393	CYP2A13/CYP4F11/AKR1C4/CYP4A11/PLA2G10/GSTA1/AKR1C3/CYP2A7/PLA2G2F/AKR1C2/AKR1C1/CYP4F3/CBR1	13
BP	GO:0060042	retina morphogenesis in camera-type eye	9/460	58/18862	1.04087e-05	0.000759838	0.000610131	CRB2/MEGF11/RS1/LHX1/DIO3/CALB1/NTRK2/RPE65/FOXN4	9
BP	GO:0008544	epidermis development	28/460	463/18862	1.07017e-05	0.000766201	0.00061524	SPINK6/CASP14/KLK5/CST6/KRTAP2-3/KRT86/KRT23/IL20/INHBA/EREG/AKR1C3/KLK12/CDH3/KLK7/LAMA3/COL17A1/POU3F1/KLK14/KRT24/KRT79/KRT75/NGFR/KRT81/LAMC2/LAMB3/ACER1/ALX4/LIPK	28
BP	GO:0003073	regulation of systemic arterial blood pressure	11/460	90/18862	1.1835e-05	0.00082874	0.000665457	ADRA1D/ADORA1/CAMK2N1/CES1/DRD5/CALCA/CYP4A11/POSTN/ADAMTS16/NTSR1/ASIC2	11
BP	GO:0019369	arachidonic acid metabolic process	9/460	59/18862	1.20204e-05	0.00082874	0.000665457	CYP2A13/CYP4F11/CYP4A11/PLA2G10/AKR1C3/CYP2A7/PLA2G2F/CYP4F3/CBR1	9
BP	GO:0090287	regulation of cellular response to growth factor stimulus	21/460	296/18862	1.32956e-05	0.00089999	0.000722669	SOX11/HTRA3/EMILIN1/HRG/SFRP2/XDH/SPRED3/VEGFC/CRB2/CCBE1/ITGB3/GREM1/GPC3/GATA3/ADAMTS12/OTX2/ASPN/ITGA5/NGFR/SULF1/PMEPA1	21
BP	GO:0048483	autonomic nervous system development	8/460	46/18862	1.36159e-05	0.000905215	0.000726864	GDNF/SOX11/GBX2/INSM1/SEMA3A/ASCL1/GATA3/FN1	8
BP	GO:1901661	quinone metabolic process	7/460	34/18862	1.49063e-05	0.000973617	0.000781789	CYP4F11/AKR1C4/CBR3/AKR1C3/AKR1C2/AKR1C1/CYP4F3	7
BP	GO:0015837	amine transport	11/460	94/18862	1.79968e-05	0.00114308	0.000917867	GDNF/ADORA1/SYT12/ADRA2B/HTR1B/TH/SYT8/ARG1/NTSR1/CHRNB2/DDC	11
BP	GO:0034329	cell junction assembly	26/460	425/18862	1.81149e-05	0.00114308	0.000917867	SRPX2/SHANK1/HRG/LRRC4/MMP14/CUX2/GREM1/LAMA3/ACTN1/COL16A1/CLDN14/FLNC/GPC6/COL17A1/CDH6/WNT7A/ITGA5/LAMC2/LAMB3/NTRK2/EPHA7/FN1/CLDN8/CHRNB2/ASIC2/CLDN19	26
BP	GO:0070268	cornification	12/460	113/18862	2.04382e-05	0.00126395	0.00101492	SPINK6/CASP14/KLK5/KRT86/KRT23/KLK12/KLK14/KRT24/KRT79/KRT75/KRT81/LIPK	12
BP	GO:0042574	retinal metabolic process	5/460	15/18862	2.07094e-05	0.00126395	0.00101492	AKR1C3/ALDH1A3/AKR1C1/CYP27C1/RPE65	5
BP	GO:0030900	forebrain development	23/460	357/18862	2.45884e-05	0.0014765	0.00118559	EPHA5/FEZF1/SOX2/INHBA/SEMA7A/NR0B1/GBX2/EMX2/RFX4/TH/SEMA3A/ALDH1A3/ASCL1/LHX1/OTX2/FGF8/COL3A1/POU3F1/CNTNAP2/WNT7A/NTRK2/CHRNB2/EFNA2	23
BP	GO:0042445	hormone metabolic process	17/460	218/18862	2.66911e-05	0.00157732	0.00126654	ALDH1A1/AKR1C4/CES1/ADH7/KLK6/AKR1C3/ALDH1A3/GATA3/PCSK2/HSD17B2/AKR1C2/UGT1A7/DIO3/AKR1C1/CYP27C1/RPE65/ADH1C	17
BP	GO:0048706	embryonic skeletal system development	12/460	117/18862	2.90351e-05	0.00168902	0.00135624	SOX11/DMRT2/MMP14/COL11A1/COL1A1/LHX1/FGF8/NKX3-2/TWIST1/SULF1/FOXC2/ALX4	12
BP	GO:0007044	cell-substrate junction assembly	11/460	100/18862	3.23862e-05	0.00185498	0.0014895	HRG/MMP14/GREM1/LAMA3/ACTN1/COL16A1/COL17A1/ITGA5/LAMC2/LAMB3/FN1	11
BP	GO:0048864	stem cell development	10/460	83/18862	3.3441e-05	0.00187827	0.0015082	GDNF/SOX11/SEMA3C/SEMA7A/GBX2/SEMA3A/TWIST1/WNT7A/FN1/FOXC2	10
BP	GO:0072006	nephron development	13/460	138/18862	3.38018e-05	0.00187827	0.0015082	GDNF/KLF15/WNT6/GREM1/GPC3/GATA3/LHX1/ACTA2/FGF8/ADAMTS16/CALB1/SULF1/FOXC2	13
BP	GO:0042475	odontogenesis of dentin-containing tooth	10/460	84/18862	3.71459e-05	0.00201789	0.00162031	KLK5/MMP20/AMTN/SERPINE1/WNT6/TNC/FGF8/NGFR/ENAM/ODAPH	10
BP	GO:0006805	xenobiotic metabolic process	12/460	120/18862	3.73984e-05	0.00201789	0.00162031	CYP2A13/CBR3/CES1/GSTA1/GSTM3/CYP2A7/GSTA5/AADAC/GSTA2/UGT1A7/AKR1C1/ALDH3A1	12
BP	GO:0031214	biomineral tissue development	14/460	160/18862	3.88601e-05	0.0020668	0.00165959	MMP20/AMTN/WNT6/GREM1/RFLNA/GPC3/COL1A2/COL1A1/IBSP/TWIST1/ASPN/ENAM/ODAPH/COMP	14
BP	GO:0015850	organic hydroxy compound transport	19/460	271/18862	4.00412e-05	0.00209963	0.00168595	GDNF/GRAMD1B/AKR1C4/SYT12/APOA5/CES1/ADRA2B/APOA1/PLA2G10/ITGB3/HTR1B/LIPG/AKR1C1/SLC6A2/SYT8/ABCB11/MTTP/SLC10A6/CHRNB2	19
BP	GO:0098742	cell-cell adhesion via plasma-membrane adhesion molecules	19/460	273/18862	4.42474e-05	0.00227328	0.00182538	MYPN/PCDHGC5/TENM2/LRRC4/CRB2/APOA1/LGALS7B/CDH3/CLDN14/PCDH7/GPC6/CDH6/ITGA5/L1CAM/CDHR2/TENM1/CLDN8/PCDH15/CLDN19	19
BP	GO:0110148	biomineralization	14/460	162/18862	4.4574e-05	0.00227328	0.00182538	MMP20/AMTN/WNT6/GREM1/RFLNA/GPC3/COL1A2/COL1A1/IBSP/TWIST1/ASPN/ENAM/ODAPH/COMP	14
BP	GO:0001657	ureteric bud development	10/460	86/18862	4.56172e-05	0.00229504	0.00184286	GDNF/WNT6/GREM1/GPC3/GATA3/LHX1/FGF8/ADAMTS16/CALB1/FOXC2	10
BP	GO:0003407	neural retina development	9/460	70/18862	4.90944e-05	0.00243705	0.00195689	CRB2/MEGF11/RS1/LHX1/DIO3/CALB1/NTRK2/RPE65/FOXN4	9
BP	GO:0072163	mesonephric epithelium development	10/460	87/18862	5.04368e-05	0.00243865	0.00195818	GDNF/WNT6/GREM1/GPC3/GATA3/LHX1/FGF8/ADAMTS16/CALB1/FOXC2	10
BP	GO:0072164	mesonephric tubule development	10/460	87/18862	5.04368e-05	0.00243865	0.00195818	GDNF/WNT6/GREM1/GPC3/GATA3/LHX1/FGF8/ADAMTS16/CALB1/FOXC2	10
BP	GO:0050890	cognition	19/460	276/18862	5.12951e-05	0.0024398	0.0019591	NETO1/SHANK1/ADORA1/SLC24A2/GPR88/CBR3/DRD5/CUX2/FOSL1/TH/NPTX2/SCN2A/ADCY8/CNTNAP2/CALB1/ITGA5/NTRK2/NTSR1/CHRNB2	19
BP	GO:0007389	pattern specification process	25/460	426/18862	5.17712e-05	0.0024398	0.0019591	GDNF/DMRT2/FEZF1/SFRP2/WNT6/SEMA3C/CRB2/GBX2/EMX2/RFX4/HES6/GREM1/GPC3/SEMA3A/ASCL1/IRX4/LHX1/OTX2/FGF8/NKX3-2/WNT7A/FOXN4/FOXC2/DAW1/ALX4	25
BP	GO:0007160	cell-matrix adhesion	17/460	230/18862	5.2584e-05	0.00244713	0.00196498	EMILIN1/HRG/MMP14/SERPINE1/ITGA11/ITGB3/GREM1/PLAU/ADAMTS12/ACTN1/COL16A1/COL5A3/POSTN/COL17A1/COL3A1/L1CAM/FN1	17
BP	GO:0003002	regionalization	21/460	326/18862	5.521e-05	0.00245294	0.00196965	GDNF/DMRT2/FEZF1/SFRP2/SEMA3C/CRB2/GBX2/EMX2/RFX4/HES6/GREM1/GPC3/SEMA3A/ASCL1/LHX1/OTX2/FGF8/WNT7A/FOXN4/FOXC2/ALX4	21
BP	GO:0072009	nephron epithelium development	11/460	106/18862	5.57725e-05	0.00245294	0.00196965	GDNF/KLF15/WNT6/GREM1/GPC3/GATA3/LHX1/FGF8/ADAMTS16/CALB1/FOXC2	11
BP	GO:0150115	cell-substrate junction organization	11/460	106/18862	5.57725e-05	0.00245294	0.00196965	HRG/MMP14/GREM1/LAMA3/ACTN1/COL16A1/COL17A1/ITGA5/LAMC2/LAMB3/FN1	11
BP	GO:0050673	epithelial cell proliferation	25/460	428/18862	5.58367e-05	0.00245294	0.00196965	SPARC/SOX11/AREG/MMP14/SFRP2/XDH/SOX2/VEGFC/CPB2/EREG/APOA1/ITGB3/GPC3/CDH3/GATA3/FAP/COL8A2/TWIST1/WNT7A/NGFR/EPGN/ARG1/LOXL2/SULF1/HAS2	25
BP	GO:0071466	cellular response to xenobiotic stimulus	12/460	125/18862	5.60032e-05	0.00245294	0.00196965	CYP2A13/CBR3/CES1/GSTA1/GSTM3/CYP2A7/GSTA5/AADAC/GSTA2/UGT1A7/AKR1C1/ALDH3A1	12
BP	GO:0006836	neurotransmitter transport	16/460	209/18862	5.71823e-05	0.00247546	0.00198773	GDNF/SYT12/RPH3A/SYP/ITGB3/HTR1B/STXBP5L/TH/CPLX2/SLC6A11/WNT7A/SV2B/SLC5A7/SLC6A2/SYT8/DDC	16
BP	GO:0033627	cell adhesion mediated by integrin	9/460	72/18862	6.15489e-05	0.00261921	0.00210316	HRG/SFRP2/SERPINE1/ITGA11/ITGB3/PLAU/COL16A1/ITGA5/FOXC2	9
BP	GO:0050804	modulation of chemical synaptic transmission	24/460	405/18862	6.26512e-05	0.00261921	0.00210316	CACNA1B/NETO1/SHANK1/ADORA1/SLC24A2/LRRC4/TSHZ3/SYT12/DRD5/SYP/CUX2/HTR1B/STXBP5L/CPLX2/CRHR2/NPTX2/ADCY8/WNT7A/CALB1/DCC/P2RX3/CACNG8/NTRK2/CHRNB2	24
BP	GO:0099177	regulation of trans-synaptic signaling	24/460	406/18862	6.51096e-05	0.00261921	0.00210316	CACNA1B/NETO1/SHANK1/ADORA1/SLC24A2/LRRC4/TSHZ3/SYT12/DRD5/SYP/CUX2/HTR1B/STXBP5L/CPLX2/CRHR2/NPTX2/ADCY8/WNT7A/CALB1/DCC/P2RX3/CACNG8/NTRK2/CHRNB2	24
BP	GO:0030647	aminoglycoside antibiotic metabolic process	4/460	10/18862	6.52466e-05	0.00261921	0.00210316	AKR1C4/AKR1C3/AKR1C2/AKR1C1	4
BP	GO:0072178	nephric duct morphogenesis	4/460	10/18862	6.52466e-05	0.00261921	0.00210316	GPC3/GATA3/LHX1/EPHA7	4
BP	GO:0035296	regulation of tube diameter	12/460	127/18862	6.54275e-05	0.00261921	0.00210316	ADRA1D/ADORA1/DRD5/CALCA/ADRA2B/HTR1B/ACTA2/HTR1D/CRP/FOXC2/COMP/ASIC2	12
BP	GO:0097746	blood vessel diameter maintenance	12/460	127/18862	6.54275e-05	0.00261921	0.00210316	ADRA1D/ADORA1/DRD5/CALCA/ADRA2B/HTR1B/ACTA2/HTR1D/CRP/FOXC2/COMP/ASIC2	12
BP	GO:0007611	learning or memory	17/460	235/18862	6.87177e-05	0.00272166	0.00218542	NETO1/SHANK1/SLC24A2/GPR88/DRD5/CUX2/FOSL1/TH/NPTX2/SCN2A/ADCY8/CNTNAP2/CALB1/ITGA5/NTRK2/NTSR1/CHRNB2	17
BP	GO:0035150	regulation of tube size	12/460	128/18862	7.06321e-05	0.00276803	0.00222266	ADRA1D/ADORA1/DRD5/CALCA/ADRA2B/HTR1B/ACTA2/HTR1D/CRP/FOXC2/COMP/ASIC2	12
BP	GO:0001823	mesonephros development	10/460	91/18862	7.42997e-05	0.00288144	0.00231372	GDNF/WNT6/GREM1/GPC3/GATA3/LHX1/FGF8/ADAMTS16/CALB1/FOXC2	10
BP	GO:0060675	ureteric bud morphogenesis	8/460	58/18862	7.74564e-05	0.00297289	0.00238715	GDNF/WNT6/GREM1/GPC3/GATA3/LHX1/FGF8/ADAMTS16	8
BP	GO:0050731	positive regulation of peptidyl-tyrosine phosphorylation	15/460	193/18862	8.17079e-05	0.00307122	0.00246611	AREG/ADORA1/IL24/IL20/EREG/ITGB3/GREM1/IL11/FGF8/AFAP1L2/CSPG4/CSF2/ITGA5/EPGN/NTRK2	15
BP	GO:0007612	learning	12/460	130/18862	8.21204e-05	0.00307122	0.00246611	NETO1/SHANK1/SLC24A2/GPR88/DRD5/FOSL1/TH/NPTX2/CNTNAP2/NTRK2/NTSR1/CHRNB2	12
BP	GO:0050730	regulation of peptidyl-tyrosine phosphorylation	18/460	262/18862	8.24932e-05	0.00307122	0.00246611	AREG/ADORA1/HRG/SFRP2/IL24/IL20/EREG/ITGB3/GREM1/IL11/FGF8/AFAP1L2/CSPG4/CSF2/ITGA5/EPGN/NTRK2/EPHA7	18
BP	GO:0072171	mesonephric tubule morphogenesis	8/460	59/18862	8.77208e-05	0.00319687	0.00256701	GDNF/WNT6/GREM1/GPC3/GATA3/LHX1/FGF8/ADAMTS16	8
BP	GO:0009410	response to xenobiotic stimulus	12/460	131/18862	8.84443e-05	0.00319687	0.00256701	CYP2A13/CBR3/CES1/GSTA1/GSTM3/CYP2A7/GSTA5/AADAC/GSTA2/UGT1A7/AKR1C1/ALDH3A1	12
BP	GO:0072073	kidney epithelium development	12/460	131/18862	8.84443e-05	0.00319687	0.00256701	GDNF/KLF15/WNT6/GREM1/GPC3/GATA3/LHX1/FGF8/ADAMTS16/CALB1/EPHA7/FOXC2	12
BP	GO:0009713	catechol-containing compound biosynthetic process	5/460	20/18862	9.66597e-05	0.00337667	0.00271138	PAH/INSM1/TH/GATA3/DDC	5
BP	GO:0042423	catecholamine biosynthetic process	5/460	20/18862	9.66597e-05	0.00337667	0.00271138	PAH/INSM1/TH/GATA3/DDC	5
BP	GO:0060563	neuroepithelial cell differentiation	5/460	20/18862	9.66597e-05	0.00337667	0.00271138	SOX11/SERPINE1/INSM1/ASCL1/FGF8	5
BP	GO:0034308	primary alcohol metabolic process	10/460	94/18862	9.79533e-05	0.00337667	0.00271138	ALDH1A1/AKR1C4/ADH7/AKR1C3/ALDH1A3/AKR1C2/AKR1C1/CYP27C1/RPE65/ADH1C	10
BP	GO:0070167	regulation of biomineral tissue development	10/460	94/18862	9.79533e-05	0.00337667	0.00271138	MMP20/AMTN/WNT6/GREM1/RFLNA/TWIST1/ASPN/ENAM/ODAPH/COMP	10
BP	GO:0061448	connective tissue development	17/460	243/18862	0.000103669	0.00354093	0.00284327	NPPC/COL5A1/SFRP2/GREM1/RFLNA/EPYC/COL11A1/COL1A1/ADAMTS12/TGFBI/ACTA2/NKX3-2/WNT7A/LOXL2/SULF1/FOXC2/COMP	17
BP	GO:0001667	ameboidal-type cell migration	26/460	473/18862	0.000107851	0.00363966	0.00292256	GDNF/SPARC/SRPX2/HRG/VEGFC/SEMA3C/CRB2/PRSS3/SEMA7A/APOA1/CCBE1/GBX2/ITGB3/GREM1/GPC3/SEMA3A/GATA3/FAP/FGF8/TWIST1/WNT7A/PTPRR/FN1/LOXL2/FOXC2/HAS2	26
BP	GO:0048167	regulation of synaptic plasticity	14/460	176/18862	0.000109493	0.00363966	0.00292256	NETO1/SHANK1/ADORA1/SLC24A2/TSHZ3/SYT12/DRD5/SYP/CPLX2/CRHR2/ADCY8/CALB1/P2RX3/NTRK2	14
BP	GO:2000027	regulation of animal organ morphogenesis	14/460	176/18862	0.000109493	0.00363966	0.00292256	GDNF/CTHRC1/SFRP2/GREM1/GPC3/GATA3/LHX1/FGF8/RSPO3/GPC6/DACT1/WNT7A/NGFR/SULF1	14
BP	GO:0110149	regulation of biomineralization	10/460	96/18862	0.000117033	0.00385588	0.00309617	MMP20/AMTN/WNT6/GREM1/RFLNA/TWIST1/ASPN/ENAM/ODAPH/COMP	10
BP	GO:0016048	detection of temperature stimulus	5/460	21/18862	0.000124336	0.0039989	0.00321101	ADORA1/CALCA/TRPM8/NGFR/NTSR1	5
BP	GO:0016137	glycoside metabolic process	5/460	21/18862	0.000124336	0.0039989	0.00321101	AKR1C4/AKR1C3/TH/AKR1C2/AKR1C1	5
BP	GO:0001655	urogenital system development	20/460	320/18862	0.000124596	0.0039989	0.00321101	GDNF/SOX11/KLF15/WNT6/CYP4A11/EMX2/GREM1/GPC3/TNC/GATA3/LHX1/PSAPL1/ACTA2/FGF8/ADAMTS16/CALB1/EPHA7/SULF1/FOXC2/HAS2	20
BP	GO:0034754	cellular hormone metabolic process	12/460	136/18862	0.000126739	0.00403291	0.00323832	ALDH1A1/AKR1C4/ADH7/AKR1C3/ALDH1A3/HSD17B2/AKR1C2/UGT1A7/AKR1C1/CYP27C1/RPE65/ADH1C	12
BP	GO:0042310	vasoconstriction	9/460	79/18862	0.000128061	0.00403318	0.00323854	ADRA1D/DRD5/ADRA2B/HTR1B/ACTA2/HTR1D/CRP/COMP/ASIC2	9
BP	GO:0042573	retinoic acid metabolic process	6/460	33/18862	0.000128914	0.00403318	0.00323854	ADH7/AKR1C3/ALDH1A3/UGT1A7/CYP27C1/ADH1C	6
BP	GO:0042572	retinol metabolic process	7/460	47/18862	0.000132594	0.00411372	0.00330321	ALDH1A1/ADH7/AKR1C3/ALDH1A3/CYP27C1/RPE65/ADH1C	7
BP	GO:0014032	neural crest cell development	9/460	80/18862	0.000141232	0.00434551	0.00348934	GDNF/SOX11/SEMA3C/SEMA7A/GBX2/SEMA3A/TWIST1/FN1/FOXC2	9
BP	GO:0007586	digestion	12/460	138/18862	0.000145625	0.00444396	0.00356838	KCNN4/APOA5/PRSS3/APOA1/UCN2/PGC/PRSS1/SERPINA3/AKR1C2/AKR1C1/SLC9A4/TFF1	12
BP	GO:0031581	hemidesmosome assembly	4/460	12/18862	0.000147933	0.00447767	0.00359546	LAMA3/COL17A1/LAMC2/LAMB3	4
BP	GO:0035850	epithelial cell differentiation involved in kidney development	7/460	48/18862	0.00015201	0.00456399	0.00366476	GDNF/KLF15/GREM1/GATA3/LHX1/ACTA2/FOXC2	7
BP	GO:0045777	positive regulation of blood pressure	6/460	34/18862	0.000153345	0.00456722	0.00366736	ADRA1D/ADORA1/TAC3/CAMK2N1/DRD5/ADRA2B	6
BP	GO:0006939	smooth muscle contraction	10/460	100/18862	0.000164723	0.00486718	0.00390822	GDNF/ADORA1/CALCA/ADRA2B/ACTA2/HTR1D/P2RX3/SULF1/COMP/CHRNB2	10
BP	GO:0016331	morphogenesis of embryonic epithelium	12/460	140/18862	0.00016687	0.0048855	0.00392293	GDNF/SOX11/CTHRC1/SFRP2/VEGFC/WNT6/GREM1/ALDH1A3/GATA3/FGF8/TWIST1/SULF1	12
BP	GO:0030216	keratinocyte differentiation	19/460	302/18862	0.000167968	0.0048855	0.00392293	SPINK6/CASP14/KLK5/KRTAP2-3/KRT86/KRT23/IL20/EREG/AKR1C3/KLK12/CDH3/POU3F1/KLK14/KRT24/KRT79/KRT75/KRT81/ACER1/LIPK	19
BP	GO:1900047	negative regulation of hemostasis	7/460	49/18862	0.000173666	0.00501209	0.00402458	HRG/SERPINE1/CPB2/PLAU/FAP/ADAMTS18/COMP	7
BP	GO:0021537	telencephalon development	16/460	231/18862	0.000184398	0.00526738	0.00422957	EPHA5/FEZF1/INHBA/SEMA7A/EMX2/RFX4/TH/SEMA3A/ALDH1A3/ASCL1/LHX1/FGF8/COL3A1/CNTNAP2/NTRK2/EFNA2	16
BP	GO:0051216	cartilage development	14/460	185/18862	0.000185342	0.00526738	0.00422957	NPPC/SFRP2/GREM1/RFLNA/EPYC/COL11A1/COL1A1/ADAMTS12/TGFBI/NKX3-2/WNT7A/LOXL2/SULF1/COMP	14
BP	GO:0060291	long-term synaptic potentiation	9/460	83/18862	0.00018771	0.00529429	0.00425118	SHANK1/ADORA1/SLC24A2/TSHZ3/SYT12/CRHR2/ADCY8/CALB1/NTRK2	9
BP	GO:0009581	detection of external stimulus	12/460	142/18862	0.000190709	0.00533841	0.00428661	ADORA1/GPR88/GRK1/CALCA/COL11A1/RS1/TRPM8/TMC2/NGFR/RPE65/NTSR1/ASIC2	12
BP	GO:0021544	subpallium development	5/460	23/18862	0.000197492	0.00544638	0.00437331	INHBA/ALDH1A3/ASCL1/FGF8/CNTNAP2	5
BP	GO:0097186	amelogenesis	5/460	23/18862	0.000197492	0.00544638	0.00437331	KLK5/MMP20/AMTN/ENAM/ODAPH	5
BP	GO:0010466	negative regulation of peptidase activity	17/460	257/18862	0.000203232	0.00549491	0.00441227	SPINK6/CST6/HRG/SFRP2/SERPINE1/CRB2/GPC3/WFDC12/NLRP7/SERPINA3/SERPINA4/AMBP/COL6A3/NGFR/PI15/LCN1/TIMP3	17
BP	GO:0097305	response to alcohol	16/460	233/18862	0.000203444	0.00549491	0.00441227	SPARC/GRAMD1B/NPPC/CES1/ADH7/INHBA/HTR1B/AKR1C3/FOSL1/TH/TNC/GATA3/ADCY8/AKR1C2/CCL7/CHRNB2	16
BP	GO:0048754	branching morphogenesis of an epithelial tube	12/460	143/18862	0.000203679	0.00549491	0.00441227	GDNF/MMP14/SFRP2/WNT6/GBX2/GREM1/GPC3/TNC/LHX1/FGF8/ADAMTS16/FOXC2	12
BP	GO:0014031	mesenchymal cell development	9/460	84/18862	0.000205778	0.0055116	0.00442567	GDNF/SOX11/SEMA3C/SEMA7A/GBX2/SEMA3A/TWIST1/FN1/FOXC2	9
BP	GO:0045741	positive regulation of epidermal growth factor-activated receptor activity	4/460	13/18862	0.000209573	0.00553363	0.00444336	AREG/ADORA1/EREG/EPGN	4
BP	GO:0072176	nephric duct development	4/460	13/18862	0.000209573	0.00553363	0.00444336	GPC3/GATA3/LHX1/EPHA7	4
BP	GO:0072078	nephron tubule morphogenesis	8/460	67/18862	0.000217699	0.0056757	0.00455744	GDNF/WNT6/GREM1/GPC3/GATA3/LHX1/FGF8/ADAMTS16	8
BP	GO:0010469	regulation of signaling receptor activity	14/460	188/18862	0.000219113	0.0056757	0.00455744	NETO1/AREG/PSCA/SHANK1/ADORA1/SERPINE1/ADH7/EREG/ADRA2B/GREM1/PLAU/NPTX2/EPGN/CACNG8	14
BP	GO:0001505	regulation of neurotransmitter levels	15/460	211/18862	0.000219527	0.0056757	0.00455744	GDNF/SYT12/PAH/RPH3A/SYP/ITGB3/HTR1B/STXBP5L/TH/CPLX2/SLC6A11/WNT7A/SLC5A7/SLC6A2/SYT8	15
BP	GO:0060562	epithelial tube morphogenesis	19/460	309/18862	0.00022509	0.00577938	0.0046407	GDNF/SOX11/CTHRC1/MMP14/SFRP2/WNT6/GBX2/GREM1/GPC3/TNC/GATA3/ADAMTS12/LHX1/FGF8/ADAMTS16/TWIST1/EPHA7/FOXN4/FOXC2	19
BP	GO:0009582	detection of abiotic stimulus	12/460	145/18862	0.000231888	0.00591314	0.0047481	ADORA1/GPR88/GRK1/CALCA/COL11A1/RS1/TRPM8/TMC2/NGFR/RPE65/NTSR1/ASIC2	12
BP	GO:0001963	synaptic transmission, dopaminergic	5/460	24/18862	0.000244498	0.00619229	0.00497225	GDNF/DRD5/TH/SLC6A2/CHRNB2	5
BP	GO:0051952	regulation of amine transport	9/460	86/18862	0.000246266	0.00619493	0.00497437	GDNF/ADORA1/SYT12/ADRA2B/HTR1B/SYT8/ARG1/NTSR1/CHRNB2	9
BP	GO:0001658	branching involved in ureteric bud morphogenesis	7/460	52/18862	0.000254	0.00634658	0.00509614	GDNF/WNT6/GREM1/GPC3/LHX1/FGF8/ADAMTS16	7
BP	GO:0007605	sensory perception of sound	12/460	147/18862	0.000263356	0.00653649	0.00524863	PKHD1L1/TH/EPYC/COL11A1/COL1A1/LHFPL3/SLC26A5/TMC2/GSDME/PCDH15/CHRNB2/ASIC2	12
BP	GO:0072088	nephron epithelium morphogenesis	8/460	69/18862	0.000267493	0.00655628	0.00526453	GDNF/WNT6/GREM1/GPC3/GATA3/LHX1/FGF8/ADAMTS16	8
BP	GO:0072001	renal system development	18/460	288/18862	0.000268323	0.00655628	0.00526453	GDNF/SOX11/KLF15/WNT6/CYP4A11/EMX2/GREM1/GPC3/GATA3/LHX1/ACTA2/FGF8/ADAMTS16/CALB1/EPHA7/SULF1/FOXC2/HAS2	18
BP	GO:0006631	fatty acid metabolic process	22/460	392/18862	0.000270627	0.00655628	0.00526453	CYP2A13/CYP4F11/AKR1C4/APOA5/CES1/ADH7/CYP24A1/APOA1/CYP4A11/PLA2G10/GSTA1/AKR1C3/TH/CYP2A7/PLA2G2F/LIPG/AKR1C2/AKR1C1/TWIST1/CYP4F3/CBR1/ABCB11	22
BP	GO:0006814	sodium ion transport	16/460	239/18862	0.000271197	0.00655628	0.00526453	NETO1/NKAIN4/SLC24A2/SLC12A3/ATP4A/SCN2A/SLC6A11/SLC5A7/NKAIN2/SLC6A2/SLC9A4/ABCB11/ATP4B/SLC10A6/SCN3A/ASIC2	16
BP	GO:0071774	response to fibroblast growth factor	12/460	148/18862	0.000280404	0.00673512	0.00540813	KLB/FGF5/FGF17/TNC/COL1A1/GATA3/LHX1/OTX2/FGF8/POSTN/NGFR/SULF1	12
BP	GO:0023061	signal release	25/460	475/18862	0.000282654	0.00673698	0.00540962	GDNF/MAFA/SOX11/EPHA5/ADORA1/CAMK2N1/SYT12/INHBA/CACNA2D2/ADRA2B/RPH3A/SYP/ABCC8/PLA2G10/HTR1B/STXBP5L/CPLX2/GATA3/IL11/ADCY8/WNT7A/SLC5A7/SYT8/KCNJ11/CHRNB2	25
BP	GO:0060348	bone development	14/460	193/18862	0.000287195	0.00673698	0.00540962	NPPC/MMP14/SFRP2/GREM1/RFLNA/EPYC/COL1A1/LRRC17/FGF8/MMP13/TWIST1/SULF1/COMP/HAS2	14
BP	GO:0007613	memory	10/460	107/18862	0.00028746	0.00673698	0.00540962	NETO1/SHANK1/SLC24A2/CUX2/TH/SCN2A/ADCY8/CALB1/ITGA5/CHRNB2	10
BP	GO:0051917	regulation of fibrinolysis	4/460	14/18862	0.000287767	0.00673698	0.00540962	HRG/SERPINE1/CPB2/FAP	4
BP	GO:0042401	cellular biogenic amine biosynthetic process	6/460	38/18862	0.000289881	0.00673698	0.00540962	PAH/INSM1/TH/GATA3/ODC1/DDC	6
BP	GO:0060993	kidney morphogenesis	9/460	88/18862	0.000293148	0.00673698	0.00540962	GDNF/WNT6/GREM1/GPC3/GATA3/LHX1/FGF8/ADAMTS16/CALB1	9
BP	GO:0072080	nephron tubule development	9/460	88/18862	0.000293148	0.00673698	0.00540962	GDNF/WNT6/GREM1/GPC3/GATA3/LHX1/FGF8/ADAMTS16/CALB1	9
BP	GO:0010842	retina layer formation	5/460	25/18862	0.000299543	0.00675878	0.00542713	MEGF11/RS1/LHX1/CALB1/FOXN4	5
BP	GO:0042730	fibrinolysis	5/460	25/18862	0.000299543	0.00675878	0.00542713	HRG/SERPINE1/CPB2/PLAU/FAP	5
BP	GO:0045745	positive regulation of G protein-coupled receptor signaling pathway	5/460	25/18862	0.000299543	0.00675878	0.00542713	KLK5/MRAP2/KLK6/FGF8/KLK14	5
BP	GO:0010810	regulation of cell-substrate adhesion	15/460	218/18862	0.000312063	0.00699887	0.00561991	EMILIN1/HRG/MMP14/SERPINE1/PDPN/APOA1/GREM1/PLAU/COL1A1/COL16A1/POSTN/OLFM4/ITGA5/FN1/HAS2	15
BP	GO:0061333	renal tubule morphogenesis	8/460	71/18862	0.000326232	0.00721901	0.00579668	GDNF/WNT6/GREM1/GPC3/GATA3/LHX1/FGF8/ADAMTS16	8
BP	GO:0072028	nephron morphogenesis	8/460	71/18862	0.000326232	0.00721901	0.00579668	GDNF/WNT6/GREM1/GPC3/GATA3/LHX1/FGF8/ADAMTS16	8
BP	GO:0050953	sensory perception of light stimulus	15/460	219/18862	0.000327696	0.00721901	0.00579668	SLC24A2/GRK1/TH/CDH3/COL11A1/COL1A1/RS1/NDP/TGFBI/RP1L1/RPE65/TIMP3/PCDH15/CHRNB2/CLDN19	15
BP	GO:0009309	amine biosynthetic process	6/460	39/18862	0.000335612	0.00734991	0.00590179	PAH/INSM1/TH/GATA3/ODC1/DDC	6
BP	GO:0014033	neural crest cell differentiation	9/460	90/18862	0.000347181	0.00751485	0.00603423	GDNF/SOX11/SEMA3C/SEMA7A/GBX2/SEMA3A/TWIST1/FN1/FOXC2	9
BP	GO:0061326	renal tubule development	9/460	90/18862	0.000347181	0.00751485	0.00603423	GDNF/WNT6/GREM1/GPC3/GATA3/LHX1/FGF8/ADAMTS16/CALB1	9
BP	GO:0010721	negative regulation of cell development	13/460	174/18862	0.000353131	0.00759947	0.00610218	SOX11/NPPC/SEMA3C/SEMA7A/RFLNA/SEMA3A/POSTN/DIO3/WNT7A/DCC/NGFR/MCF2/EPHA7	13
BP	GO:0045926	negative regulation of growth	16/460	245/18862	0.000357671	0.00765088	0.00614346	OSGIN1/MT1A/MT2A/HRG/SFRP2/DCBLD2/SEMA3C/INHBA/SEMA7A/GREM1/GPC3/SEMA3A/CDA/DCC/EPHA7/CDHR2	16
BP	GO:0090288	negative regulation of cellular response to growth factor stimulus	10/460	110/18862	0.00035963	0.00765088	0.00614346	HTRA3/EMILIN1/HRG/SFRP2/XDH/GREM1/GATA3/ADAMTS12/NGFR/SULF1	10
BP	GO:0001755	neural crest cell migration	7/460	55/18862	0.000361831	0.00765396	0.00614594	GDNF/SEMA3C/SEMA7A/GBX2/SEMA3A/TWIST1/FN1	7
BP	GO:0042448	progesterone metabolic process	4/460	15/18862	0.000384879	0.00801595	0.00643661	AKR1C4/AKR1C3/AKR1C2/AKR1C1	4
BP	GO:2000095	regulation of Wnt signaling pathway, planar cell polarity pathway	4/460	15/18862	0.000384879	0.00801595	0.00643661	SFRP2/GPC3/RSPO3/DACT1	4
BP	GO:0060284	regulation of cell development	25/460	485/18862	0.000385403	0.00801595	0.00643661	SOX11/NPPC/FEZF1/VEGFC/SEMA3C/SEMA7A/CUX2/APOA1/HES6/RFLNA/SEMA3A/ASCL1/POSTN/DIO3/OLFM4/WNT7A/DCC/ZNF365/NGFR/MCF2/L1CAM/NTRK2/EPHA7/FN1/HAS2	25
BP	GO:0007565	female pregnancy	13/460	177/18862	0.000416264	0.00856436	0.00687696	MMP2/PSG9/TAC3/PSG4/CALCA/ADRA2B/FOSL1/EPYC/COL16A1/AMBP/PSG5/ITGA5/ARG1	13
BP	GO:0016485	protein processing	15/460	224/18862	0.000416371	0.00856436	0.00687696	MMP14/SERPINE1/CES1/CPB2/KLK6/PRSS3/CCBE1/RFX4/ADAMTS2/PLAU/NLRP7/CPXM1/PCSK2/CPZ/COMP	15
BP	GO:0035116	embryonic hindlimb morphogenesis	5/460	27/18862	0.000437238	0.00889529	0.00714269	GPC3/FGF8/TWIST1/WNT7A/ALX4	5
BP	GO:0050996	positive regulation of lipid catabolic process	5/460	27/18862	0.000437238	0.00889529	0.00714269	ADORA1/APOA5/APOA1/AADAC/TWIST1	5
BP	GO:0009952	anterior/posterior pattern specification	14/460	203/18862	0.000479046	0.00960809	0.00771505	DMRT2/FEZF1/SFRP2/SEMA3C/CRB2/GBX2/EMX2/HES6/GPC3/LHX1/OTX2/FGF8/FOXC2/ALX4	14
BP	GO:0035637	multicellular organismal signaling	14/460	203/18862	0.000479046	0.00960809	0.00771505	NPPC/GPR88/CLCN1/DRD5/CACNA2D2/KCNH6/SCN2A/CNTNAP2/P2RX3/CACNG8/NTRK2/KCNJ11/SCN3A/CLDN19	14
BP	GO:0042632	cholesterol homeostasis	9/460	94/18862	0.000480017	0.00960809	0.00771505	GRAMD1B/APOA5/CES1/APOA1/PLA2G10/LIPG/AKR1C1/ABCB11/MTTP	9
BP	GO:0048562	embryonic organ morphogenesis	17/460	277/18862	0.000485187	0.00965963	0.00775643	SOX11/CTHRC1/MMP14/CRB2/GBX2/TH/ALDH1A3/COL11A1/GATA3/LHX1/FGF8/NKX3-2/TWIST1/FOXN4/FOXC2/MFAP5/ALX4	17
BP	GO:0044706	multi-multicellular organism process	14/460	204/18862	0.000503163	0.00981495	0.00788116	MMP2/PSG9/TAC3/PSG4/CALCA/ADRA2B/FOSL1/EPYC/COL16A1/AMBP/PSG5/KLK14/ITGA5/ARG1	14
BP	GO:0061548	ganglion development	4/460	16/18862	0.000503332	0.00981495	0.00788116	INSM1/SEMA3A/ASCL1/TUBB3	4
BP	GO:0070166	enamel mineralization	4/460	16/18862	0.000503332	0.00981495	0.00788116	MMP20/AMTN/ENAM/ODAPH	4
BP	GO:0061005	cell differentiation involved in kidney development	7/460	58/18862	0.000503534	0.00981495	0.00788116	GDNF/KLF15/GREM1/GATA3/LHX1/ACTA2/FOXC2	7
BP	GO:0055092	sterol homeostasis	9/460	95/18862	0.00051904	0.0100645	0.00808154	GRAMD1B/APOA5/CES1/APOA1/PLA2G10/LIPG/AKR1C1/ABCB11/MTTP	9
BP	GO:0001822	kidney development	17/460	280/18862	0.000548206	0.0105404	0.00846371	GDNF/SOX11/KLF15/WNT6/CYP4A11/GREM1/GPC3/GATA3/LHX1/ACTA2/FGF8/ADAMTS16/CALB1/EPHA7/SULF1/FOXC2/HAS2	17
BP	GO:0007188	adenylate cyclase-modulating G protein-coupled receptor signaling pathway	15/460	230/18862	0.000549247	0.0105404	0.00846371	ADRA1D/ADORA1/GPR78/MRAP2/DRD5/CALCA/ADRA2B/UCN2/HTR1B/GLP2R/CRHR2/PSAPL1/ADCY8/HTR1D/CALCB	15
BP	GO:1901616	organic hydroxy compound catabolic process	8/460	77/18862	0.000568258	0.0108494	0.00871176	CYP4F11/ADH7/CYP24A1/CYP4A11/AKR1C3/DIO3/CYP4F3/NTSR1	8
BP	GO:0046189	phenol-containing compound biosynthetic process	6/460	43/18862	0.000577641	0.0109165	0.0087657	PAH/INSM1/TH/CDH3/GATA3/DDC	6
BP	GO:2000273	positive regulation of signaling receptor activity	6/460	43/18862	0.000577641	0.0109165	0.0087657	AREG/ADORA1/EREG/ADRA2B/GREM1/EPGN	6
BP	GO:0006813	potassium ion transport	15/460	232/18862	0.000600911	0.0112989	0.00907277	NETO1/ADORA1/SLC24A2/KCNN4/SLC12A3/KCNA7/ABCC8/ATP4A/KCNH6/LRRC38/KCNF1/SLC9A4/ATP4B/KCNA4/KCNJ11	15
BP	GO:0002063	chondrocyte development	5/460	29/18862	0.000617903	0.0115472	0.00927213	SFRP2/RFLNA/COL11A1/SULF1/COMP	5
BP	GO:0061098	positive regulation of protein tyrosine kinase activity	7/460	60/18862	0.000620319	0.0115472	0.00927213	AREG/ADORA1/EREG/GREM1/AFAP1L2/EPGN/NTRK2	7
BP	GO:0030308	negative regulation of cell growth	13/460	185/18862	0.000633239	0.0117291	0.00941816	OSGIN1/HRG/SFRP2/DCBLD2/SEMA3C/INHBA/SEMA7A/GREM1/SEMA3A/CDA/DCC/EPHA7/CDHR2	13
BP	GO:0001946	lymphangiogenesis	4/460	17/18862	0.000645593	0.0117821	0.0094607	VEGFC/PDPN/CCBE1/FOXC2	4
BP	GO:0070206	protein trimerization	4/460	17/18862	0.000645593	0.0117821	0.0094607	COL1A2/ITLN1/P2RX3/HLA-G	4
BP	GO:0072079	nephron tubule formation	4/460	17/18862	0.000645593	0.0117821	0.0094607	GDNF/WNT6/GREM1/GATA3	4
BP	GO:0015844	monoamine transport	8/460	79/18862	0.000675377	0.0122655	0.00984889	GDNF/SYT12/ADRA2B/ITGB3/HTR1B/SLC6A2/SYT8/CHRNB2	8
BP	GO:0090130	tissue migration	20/460	365/18862	0.000684682	0.0123427	0.00991087	SPARC/SRPX2/HRG/VEGFC/PRSS3/APOA1/CCBE1/ITGB3/GREM1/SEMA3A/GATA3/ACTA2/FAP/FGF8/WNT7A/PTPRR/LOXL2/FOXC2/ACTG2/HAS2	20
BP	GO:0071230	cellular response to amino acid stimulus	7/460	61/18862	0.000686258	0.0123427	0.00991087	MMP2/COL5A2/COL6A1/COL1A2/COL1A1/COL16A1/NTRK2	7
BP	GO:0001676	long-chain fatty acid metabolic process	10/460	120/18862	0.00071759	0.0128442	0.0103135	CYP2A13/CYP4F11/CYP4A11/PLA2G10/GSTA1/AKR1C3/CYP2A7/PLA2G2F/CYP4F3/CBR1	10
BP	GO:0019730	antimicrobial humoral response	11/460	142/18862	0.000731479	0.0129111	0.0103673	KLK5/CXCL6/HRG/RNASE7/PRTN3/PRSS3/PGC/WFDC12/ITLN1/KLK7/PPBP	11
BP	GO:0044344	cellular response to fibroblast growth factor stimulus	11/460	142/18862	0.000731479	0.0129111	0.0103673	KLB/FGF5/FGF17/COL1A1/GATA3/LHX1/OTX2/FGF8/POSTN/NGFR/SULF1	11
BP	GO:0016042	lipid catabolic process	19/460	340/18862	0.000731732	0.0129111	0.0103673	CYP4F11/ADORA1/APOA5/CES1/CYP24A1/APOA1/CYP4A11/PLA2G10/AKR1C3/PLCD3/PLA2G2F/LIPG/AADAC/TWIST1/CYP4F3/PNPLA5/ABCB11/ACER1/LIPK	19
BP	GO:0071805	potassium ion transmembrane transport	14/460	212/18862	0.000736067	0.0129263	0.0103795	NETO1/SLC24A2/KCNN4/SLC12A3/KCNA7/ABCC8/ATP4A/KCNH6/LRRC38/KCNF1/SLC9A4/ATP4B/KCNA4/KCNJ11	14
BP	GO:0007584	response to nutrient	12/460	165/18862	0.000749019	0.013092	0.0105125	SPARC/SFRP2/CYP24A1/APOA1/AKR1C3/TNC/ASCL1/COL1A1/LIPG/POSTN/ALDH3A1/ARG1	12
BP	GO:0010717	regulation of epithelial to mesenchymal transition	9/460	100/18862	0.000755195	0.0131383	0.0105497	SFRP2/SPRED3/CRB2/PDPN/GREM1/COL1A1/GATA3/TWIST1/LOXL2	9
BP	GO:0050954	sensory perception of mechanical stimulus	12/460	167/18862	0.000832836	0.0143214	0.0114997	PKHD1L1/TH/EPYC/COL11A1/COL1A1/LHFPL3/SLC26A5/TMC2/GSDME/PCDH15/CHRNB2/ASIC2	12
BP	GO:0050919	negative chemotaxis	6/460	46/18862	0.000834544	0.0143214	0.0114997	SEMA3C/SEMA7A/APOA1/ITGB3/SEMA3A/EPHA7	6
BP	GO:0006081	cellular aldehyde metabolic process	7/460	63/18862	0.000834742	0.0143214	0.0114997	ALDH1A1/AKR1C3/ALDH1A3/AKR1C1/ALDH3A1/CYP27C1/RPE65	7
BP	GO:0007601	visual perception	14/460	215/18862	0.000844253	0.0144181	0.0115774	SLC24A2/GRK1/TH/CDH3/COL11A1/COL1A1/RS1/NDP/TGFBI/RP1L1/RPE65/TIMP3/CHRNB2/CLDN19	14
BP	GO:0001656	metanephros development	8/460	82/18862	0.000866009	0.0146552	0.0117678	GDNF/GREM1/GPC3/GATA3/LHX1/FGF8/CALB1/FOXC2	8
BP	GO:0002065	columnar/cuboidal epithelial cell differentiation	8/460	82/18862	0.000866009	0.0146552	0.0117678	SOX11/SERPINE1/INSM1/ASCL1/FGF8/NKX3-2/ENAM/PERCC1	8
BP	GO:0060041	retina development in camera-type eye	11/460	145/18862	0.000870029	0.0146566	0.0117689	CRB2/MEGF11/RS1/NDP/LHX1/RP1L1/DIO3/CALB1/NTRK2/RPE65/FOXN4	11
BP	GO:0045861	negative regulation of proteolysis	19/460	346/18862	0.000900954	0.0151092	0.0121323	SPINK6/CST6/HRG/CAMK2N1/SFRP2/SERPINE1/CPB2/CRB2/GPC3/WFDC12/NLRP7/SERPINA3/SERPINA4/AMBP/COL6A3/NGFR/PI15/LCN1/TIMP3	19
BP	GO:0050678	regulation of epithelial cell proliferation	20/460	374/18862	0.000923984	0.015426	0.0123867	SPARC/SOX11/AREG/SFRP2/XDH/SOX2/VEGFC/CPB2/EREG/ITGB3/GPC3/CDH3/GATA3/TWIST1/WNT7A/NGFR/EPGN/ARG1/SULF1/HAS2	20
BP	GO:0015872	dopamine transport	6/460	47/18862	0.000937269	0.0155087	0.0124531	GDNF/SYT12/HTR1B/SLC6A2/SYT8/CHRNB2	6
BP	GO:1903053	regulation of extracellular matrix organization	6/460	47/18862	0.000937269	0.0155087	0.0124531	EMILIN1/CPB2/PDPN/FAP/AEBP1/HAS2	6
BP	GO:0042391	regulation of membrane potential	22/460	431/18862	0.000964009	0.0158806	0.0127517	CACNA1B/NETO1/SHANK1/ADORA1/KCNN4/GPR88/CLCN1/CUX2/KCNH6/SEZ6/SCN2A/HTR3B/WNT7A/P2RX3/NTRK2/ZACN/KCNJ11/SCN3A/NTSR1/CHRNB2/ASIC2/CLDN19	22
BP	GO:0015711	organic anion transport	20/460	376/18862	0.000985986	0.0160417	0.0128811	CALHM3/ADORA1/AKR1C4/CES1/CYP4A11/PLA2G10/HTR1B/PLA2G2F/CA1/SLC26A5/SLC6A11/AKR1C1/CA6/NTRK2/ABCB11/ARG1/MTTP/SLC10A6/FOLR3/NTSR1	20
BP	GO:0048048	embryonic eye morphogenesis	5/460	32/18862	0.00098672	0.0160417	0.0128811	SOX11/TH/ALDH1A3/TWIST1/MFAP5	5
BP	GO:0048333	mesodermal cell differentiation	5/460	32/18862	0.00098672	0.0160417	0.0128811	SFRP2/INHBA/ITGB3/TRIM15/FOXC2	5
BP	GO:0035725	sodium ion transmembrane transport	12/460	171/18862	0.00102407	0.0165766	0.0133106	NETO1/SLC24A2/SLC12A3/ATP4A/SCN2A/SLC6A11/SLC6A2/SLC9A4/ABCB11/ATP4B/SCN3A/ASIC2	12
BP	GO:1901888	regulation of cell junction assembly	13/460	195/18862	0.00103195	0.0166259	0.0133502	SRPX2/HRG/MMP14/CUX2/GREM1/COL16A1/GPC6/WNT7A/NTRK2/EPHA7/CHRNB2/ASIC2/CLDN19	13
BP	GO:0010951	negative regulation of endopeptidase activity	15/460	245/18862	0.0010484	0.0166259	0.0133502	SPINK6/CST6/HRG/SFRP2/SERPINE1/CRB2/WFDC12/NLRP7/SERPINA3/SERPINA4/AMBP/COL6A3/NGFR/LCN1/TIMP3	15
BP	GO:0006692	prostanoid metabolic process	6/460	48/18862	0.00104945	0.0166259	0.0133502	AKR1C4/GSTA1/AKR1C3/AKR1C2/AKR1C1/CBR1	6
BP	GO:0006693	prostaglandin metabolic process	6/460	48/18862	0.00104945	0.0166259	0.0133502	AKR1C4/GSTA1/AKR1C3/AKR1C2/AKR1C1/CBR1	6
BP	GO:0030195	negative regulation of blood coagulation	6/460	48/18862	0.00104945	0.0166259	0.0133502	HRG/SERPINE1/CPB2/PLAU/FAP/ADAMTS18	6
BP	GO:0099565	chemical synaptic transmission, postsynaptic	9/460	105/18862	0.00107236	0.0169169	0.0135838	NETO1/SHANK1/ADORA1/CUX2/SEZ6/WNT7A/P2RX3/NTSR1/CHRNB2	9
BP	GO:0050771	negative regulation of axonogenesis	7/460	66/18862	0.00110379	0.0173374	0.0139215	SEMA3C/SEMA7A/SEMA3A/DCC/NGFR/MCF2/EPHA7	7
BP	GO:0090066	regulation of anatomical structure size	24/460	493/18862	0.00110832	0.0173374	0.0139215	ADRA1D/ADORA1/KCNN4/SLC12A3/SEMA3C/DRD5/CALCA/SEMA7A/ADRA2B/HTR1B/SEMA3A/ACTA2/HTR1D/CRP/WNT7A/DCC/L1CAM/EPHA7/FN1/CDHR2/TENM1/FOXC2/COMP/ASIC2	24
BP	GO:0014046	dopamine secretion	5/460	33/18862	0.0011399	0.0175365	0.0140814	GDNF/SYT12/HTR1B/SYT8/CHRNB2	5
BP	GO:0014059	regulation of dopamine secretion	5/460	33/18862	0.0011399	0.0175365	0.0140814	GDNF/SYT12/HTR1B/SYT8/CHRNB2	5
BP	GO:0034368	protein-lipid complex remodeling	5/460	33/18862	0.0011399	0.0175365	0.0140814	APOA5/APOA1/PLA2G10/LIPG/MTTP	5
BP	GO:0034369	plasma lipoprotein particle remodeling	5/460	33/18862	0.0011399	0.0175365	0.0140814	APOA5/APOA1/PLA2G10/LIPG/MTTP	5
BP	GO:0007229	integrin-mediated signaling pathway	9/460	106/18862	0.00114715	0.0175754	0.0141126	ITGA11/SEMA7A/APOA1/ITGB3/LAMA3/COL16A1/COL3A1/ITGA5/FN1	9
BP	GO:1900046	regulation of hemostasis	7/460	67/18862	0.00120716	0.0184192	0.0147901	HRG/SERPINE1/CPB2/PLAU/FAP/ADAMTS18/COMP	7
BP	GO:0050770	regulation of axonogenesis	11/460	151/18862	0.00121268	0.0184278	0.0147971	SEMA3C/SEMA7A/SEMA3A/WNT7A/DCC/NGFR/MCF2/L1CAM/NTRK2/EPHA7/FN1	11
BP	GO:0021871	forebrain regionalization	4/460	20/18862	0.00124026	0.0186943	0.0150111	FEZF1/EMX2/LHX1/FGF8	4
BP	GO:1902644	tertiary alcohol metabolic process	4/460	20/18862	0.00124026	0.0186943	0.0150111	AKR1C4/AKR1C3/AKR1C2/AKR1C1	4
BP	GO:0048568	embryonic organ development	21/460	412/18862	0.00126988	0.0190636	0.0153076	GDNF/SOX11/CTHRC1/MMP14/CRB2/GBX2/PLCD3/TH/ALDH1A3/COL11A1/GATA3/LHX1/FGF8/RSPO3/NKX3-2/CSF2/TWIST1/FOXN4/FOXC2/MFAP5/ALX4	21
BP	GO:0031424	keratinization	14/460	225/18862	0.00130668	0.0192771	0.015479	SPINK6/CASP14/KLK5/KRTAP2-3/KRT86/KRT23/KLK12/CDH3/KLK14/KRT24/KRT79/KRT75/KRT81/LIPK	14
BP	GO:0034446	substrate adhesion-dependent cell spreading	9/460	108/18862	0.00130938	0.0192771	0.015479	PDPN/TMEFF2/APOA1/ITGB3/POSTN/OLFM4/LAMB3/FN1/HAS2	9
BP	GO:0035137	hindlimb morphogenesis	5/460	34/18862	0.00130999	0.0192771	0.015479	GPC3/FGF8/TWIST1/WNT7A/ALX4	5
BP	GO:0044319	wound healing, spreading of cells	5/460	34/18862	0.00130999	0.0192771	0.015479	COL5A1/PDPN/TMEFF2/WNT7A/ITGA5	5
BP	GO:0090505	epiboly involved in wound healing	5/460	34/18862	0.00130999	0.0192771	0.015479	COL5A1/PDPN/TMEFF2/WNT7A/ITGA5	5
BP	GO:0051937	catecholamine transport	7/460	68/18862	0.00131797	0.0193182	0.015512	GDNF/SYT12/ADRA2B/HTR1B/SLC6A2/SYT8/CHRNB2	7
BP	GO:1901617	organic hydroxy compound biosynthetic process	15/460	251/18862	0.00133492	0.0194898	0.0156498	AKR1C4/PAH/APOA5/CES1/APOA1/INSM1/AKR1C3/TH/CDH3/GATA3/SEC14L2/ABCB11/NTSR1/ACER1/DDC	15
BP	GO:0001837	epithelial to mesenchymal transition	11/460	153/18862	0.00134897	0.0196181	0.0157528	SFRP2/SPRED3/CRB2/PDPN/GREM1/COL1A1/GATA3/FGF8/TWIST1/LOXL2/HAS2	11
BP	GO:0070664	negative regulation of leukocyte proliferation	8/460	88/18862	0.0013761	0.0199347	0.0160071	SOX11/LGALS7B/GREM1/PLA2G2F/IL20RB/CRP/ARG1/HLA-G	8
BP	GO:0043583	ear development	13/460	202/18862	0.0014213	0.0205097	0.0164687	SPARC/CTHRC1/SOX2/GBX2/ALDH1A3/COL11A1/GATA3/FGF8/NKX3-2/TWIST1/CALB1/GSDME/PCDH15	13
BP	GO:0009913	epidermal cell differentiation	19/460	360/18862	0.00143087	0.0205681	0.0165157	SPINK6/CASP14/KLK5/KRTAP2-3/KRT86/KRT23/IL20/EREG/AKR1C3/KLK12/CDH3/POU3F1/KLK14/KRT24/KRT79/KRT75/KRT81/ACER1/LIPK	19
BP	GO:0071229	cellular response to acid chemical	7/460	69/18862	0.00143658	0.0205707	0.0165177	MMP2/COL5A2/COL6A1/COL1A2/COL1A1/COL16A1/NTRK2	7
BP	GO:0021953	central nervous system neuron differentiation	12/460	178/18862	0.00144625	0.0206298	0.0165652	SFRP2/INHBA/GBX2/SEMA3A/ASCL1/LHX1/FGF8/WNT7A/DCC/NTRK2/FOXN4/CHRNB2	12
BP	GO:0097306	cellular response to alcohol	8/460	89/18862	0.00148048	0.021034	0.0168898	GRAMD1B/CES1/INHBA/AKR1C3/TNC/ADCY8/AKR1C2/CCL7	8
BP	GO:0034367	protein-containing complex remodeling	5/460	35/18862	0.00149811	0.021034	0.0168898	APOA5/APOA1/PLA2G10/LIPG/MTTP	5
BP	GO:0090504	epiboly	5/460	35/18862	0.00149811	0.021034	0.0168898	COL5A1/PDPN/TMEFF2/WNT7A/ITGA5	5
BP	GO:0030325	adrenal gland development	4/460	21/18862	0.00150283	0.021034	0.0168898	NR0B1/APOA1/INSM1/ASCL1	4
BP	GO:0036303	lymph vessel morphogenesis	4/460	21/18862	0.00150283	0.021034	0.0168898	VEGFC/PDPN/CCBE1/FOXC2	4
BP	GO:0002759	regulation of antimicrobial humoral response	3/460	10/18862	0.00152183	0.0210624	0.0169125	KLK5/PGC/KLK7	3
BP	GO:0051918	negative regulation of fibrinolysis	3/460	10/18862	0.00152183	0.0210624	0.0169125	HRG/SERPINE1/CPB2	3
BP	GO:1900426	positive regulation of defense response to bacterium	3/460	10/18862	0.00152183	0.0210624	0.0169125	KLK5/PGC/KLK7	3
BP	GO:0048704	embryonic skeletal system morphogenesis	8/460	90/18862	0.00159105	0.0217187	0.0174395	SOX11/MMP14/COL11A1/LHX1/FGF8/TWIST1/FOXC2/ALX4	8
BP	GO:0060349	bone morphogenesis	8/460	90/18862	0.00159105	0.0217187	0.0174395	NPPC/MMP14/SFRP2/COL1A1/MMP13/TWIST1/COMP/HAS2	8
BP	GO:0006584	catecholamine metabolic process	6/460	52/18862	0.00160425	0.0217187	0.0174395	PAH/INSM1/TH/GATA3/CHRNB2/DDC	6
BP	GO:0009712	catechol-containing compound metabolic process	6/460	52/18862	0.00160425	0.0217187	0.0174395	PAH/INSM1/TH/GATA3/CHRNB2/DDC	6
BP	GO:0050433	regulation of catecholamine secretion	6/460	52/18862	0.00160425	0.0217187	0.0174395	GDNF/SYT12/ADRA2B/HTR1B/SYT8/CHRNB2	6
BP	GO:0050819	negative regulation of coagulation	6/460	52/18862	0.00160425	0.0217187	0.0174395	HRG/SERPINE1/CPB2/PLAU/FAP/ADAMTS18	6
BP	GO:0021536	diencephalon development	7/460	71/18862	0.00169865	0.0228871	0.0183778	SOX2/NR0B1/GBX2/SEMA3A/FGF8/CNTNAP2/CHRNB2	7
BP	GO:0051960	regulation of nervous system development	21/460	422/18862	0.00170285	0.0228871	0.0183778	SOX11/SRPX2/FEZF1/VEGFC/SEMA3C/SEMA7A/CUX2/GBX2/HES6/SEMA3A/ASCL1/WNT7A/DCC/ZNF365/NGFR/MCF2/L1CAM/NTRK2/EPHA7/FN1/ASIC2	21
BP	GO:0046942	carboxylic acid transport	16/460	284/18862	0.00172312	0.0230761	0.0185295	ADORA1/AKR1C4/CES1/CYP4A11/PLA2G10/HTR1B/PLA2G2F/SLC26A5/SLC6A11/AKR1C1/NTRK2/ABCB11/ARG1/SLC10A6/FOLR3/NTSR1	16
BP	GO:0050432	catecholamine secretion	6/460	53/18862	0.00177247	0.0236519	0.0189919	GDNF/SYT12/ADRA2B/HTR1B/SYT8/CHRNB2	6
BP	GO:0060343	trabecula formation	4/460	22/18862	0.00180175	0.0239569	0.0192367	MMP2/GREM1/COL1A1/FHL2	4
BP	GO:0018108	peptidyl-tyrosine phosphorylation	19/460	369/18862	0.00189593	0.0251194	0.0201703	AREG/EPHA5/ADORA1/HRG/SFRP2/IL24/IL20/EREG/ITGB3/GREM1/IL11/FGF8/AFAP1L2/CSPG4/CSF2/ITGA5/EPGN/NTRK2/EPHA7	19
BP	GO:0007596	blood coagulation	18/460	342/18862	0.00194782	0.0257021	0.0206381	CYP4F11/HRG/SERPINE1/CPB2/PDPN/PRTN3/ADRA2B/ITGB3/PLAU/COL1A2/COL1A1/GATA3/FAP/ADAMTS18/COL3A1/P2RX3/FN1/COMP	18
BP	GO:0055078	sodium ion homeostasis	6/460	54/18862	0.00195372	0.0257021	0.0206381	ADORA1/IL1A/SLC12A3/CYP4A11/ATP4A/ATP4B	6
BP	GO:0060900	embryonic camera-type eye formation	3/460	11/18862	0.00205481	0.0267484	0.0214783	SOX11/ALDH1A3/TWIST1	3
BP	GO:0061029	eyelid development in camera-type eye	3/460	11/18862	0.00205481	0.0267484	0.0214783	SOX11/INHBA/TWIST1	3
BP	GO:0071492	cellular response to UV-A	3/460	11/18862	0.00205481	0.0267484	0.0214783	MMP2/MMP3/MMP1	3
BP	GO:0018212	peptidyl-tyrosine modification	19/460	372/18862	0.00207691	0.026942	0.0216337	AREG/EPHA5/ADORA1/HRG/SFRP2/IL24/IL20/EREG/ITGB3/GREM1/IL11/FGF8/AFAP1L2/CSPG4/CSF2/ITGA5/EPGN/NTRK2/EPHA7	19
BP	GO:0055088	lipid homeostasis	11/460	162/18862	0.00212701	0.0274666	0.022055	GRAMD1B/ADORA1/APOA5/CES1/APOA1/PLA2G10/LIPG/AKR1C1/PNPLA5/ABCB11/MTTP	11
BP	GO:0032331	negative regulation of chondrocyte differentiation	4/460	23/18862	0.00213949	0.0274666	0.022055	GREM1/RFLNA/ADAMTS12/NKX3-2	4
BP	GO:0050951	sensory perception of temperature stimulus	4/460	23/18862	0.00213949	0.0274666	0.022055	ADORA1/CALCA/TRPM8/NTSR1	4
BP	GO:0061045	negative regulation of wound healing	7/460	74/18862	0.00215972	0.027631	0.022187	HRG/SERPINE1/CPB2/PLAU/FAP/ADAMTS18/CLDN19	7
BP	GO:0019433	triglyceride catabolic process	5/460	38/18862	0.00218184	0.0278184	0.0223375	APOA5/APOA1/LIPG/AADAC/PNPLA5	5
BP	GO:0007599	hemostasis	18/460	346/18862	0.00220967	0.0280771	0.0225452	CYP4F11/HRG/SERPINE1/CPB2/PDPN/PRTN3/ADRA2B/ITGB3/PLAU/COL1A2/COL1A1/GATA3/FAP/ADAMTS18/COL3A1/P2RX3/FN1/COMP	18
BP	GO:0030324	lung development	11/460	163/18862	0.00223227	0.0282679	0.0226984	SPARC/SOX11/MMP14/PDPN/CCBE1/ADAMTS2/GPC3/TNC/ASCL1/FGF8/ARG1	11
BP	GO:0051963	regulation of synapse assembly	8/460	95/18862	0.00224572	0.0283418	0.0227577	SRPX2/CUX2/GPC6/WNT7A/NTRK2/EPHA7/CHRNB2/ASIC2	8
BP	GO:0050817	coagulation	18/460	347/18862	0.00227956	0.0286716	0.0230226	CYP4F11/HRG/SERPINE1/CPB2/PDPN/PRTN3/ADRA2B/ITGB3/PLAU/COL1A2/COL1A1/GATA3/FAP/ADAMTS18/COL3A1/P2RX3/FN1/COMP	18
BP	GO:0060541	respiratory system development	12/460	188/18862	0.0022898	0.0287034	0.0230481	SPARC/SOX11/MMP14/PDPN/CCBE1/ADAMTS2/GPC3/TNC/ALDH1A3/ASCL1/FGF8/ARG1	12
BP	GO:0050767	regulation of neurogenesis	18/460	348/18862	0.0023513	0.0293755	0.0235877	SOX11/FEZF1/VEGFC/SEMA3C/SEMA7A/CUX2/HES6/SEMA3A/ASCL1/WNT7A/DCC/ZNF365/NGFR/MCF2/L1CAM/NTRK2/EPHA7/FN1	18
BP	GO:0048608	reproductive structure development	20/460	405/18862	0.00237376	0.0295568	0.0237334	MMP14/SFRP2/INHBA/EREG/NR0B1/AKR1C3/FOSL1/PLCD3/TNC/SEMA3A/GATA3/NDP/LHX1/PSAPL1/FGF8/RSPO3/HSD17B2/CSF2/WNT7A/SULF1	20
BP	GO:1901890	positive regulation of cell junction assembly	8/460	96/18862	0.00239892	0.0297705	0.023905	SRPX2/HRG/CUX2/COL16A1/WNT7A/NTRK2/ASIC2/CLDN19	8
BP	GO:0045742	positive regulation of epidermal growth factor receptor signaling pathway	5/460	39/18862	0.00245334	0.0303448	0.0243661	AREG/ADORA1/EREG/AFAP1L2/EPGN	5
BP	GO:0006929	substrate-dependent cell migration	4/460	24/18862	0.00251849	0.0308432	0.0247663	ITGA11/VEGFC/CSPG4/FN1	4
BP	GO:0007274	neuromuscular synaptic transmission	4/460	24/18862	0.00251849	0.0308432	0.0247663	RIMBP2/SLC5A7/P2RX3/CHRNB2	4
BP	GO:0048596	embryonic camera-type eye morphogenesis	4/460	24/18862	0.00251849	0.0308432	0.0247663	SOX11/TH/ALDH1A3/TWIST1	4
BP	GO:0001101	response to acid chemical	9/460	119/18862	0.00256268	0.0312815	0.0251183	MMP2/COL5A2/COL6A1/TH/COL1A2/COL1A1/COL16A1/NTRK2/ARG1	9
BP	GO:0061458	reproductive system development	20/460	408/18862	0.00258317	0.0314286	0.0252363	MMP14/SFRP2/INHBA/EREG/NR0B1/AKR1C3/FOSL1/PLCD3/TNC/SEMA3A/GATA3/NDP/LHX1/PSAPL1/FGF8/RSPO3/HSD17B2/CSF2/WNT7A/SULF1	20
BP	GO:0015849	organic acid transport	17/460	324/18862	0.00265289	0.0321717	0.0258331	ADORA1/AKR1C4/PDPN/CYP4A11/PLA2G10/HTR1B/PLA2G2F/SLC26A5/SLC6A11/AKR1C1/NTRK2/ABCB11/ARG1/LCN1/SLC10A6/FOLR3/NTSR1	17
BP	GO:0006069	ethanol oxidation	3/460	12/18862	0.00269043	0.0321759	0.0258364	ALDH1A1/ADH7/ADH1C	3
BP	GO:0042363	fat-soluble vitamin catabolic process	3/460	12/18862	0.00269043	0.0321759	0.0258364	CYP4F11/CYP24A1/CYP4F3	3
BP	GO:0060394	negative regulation of pathway-restricted SMAD protein phosphorylation	3/460	12/18862	0.00269043	0.0321759	0.0258364	EMILIN1/GREM1/PMEPA1	3
BP	GO:0061430	bone trabecula morphogenesis	3/460	12/18862	0.00269043	0.0321759	0.0258364	MMP2/GREM1/COL1A1	3
BP	GO:0030323	respiratory tube development	11/460	167/18862	0.00269645	0.0321759	0.0258364	SPARC/SOX11/MMP14/PDPN/CCBE1/ADAMTS2/GPC3/TNC/ASCL1/FGF8/ARG1	11
BP	GO:0009953	dorsal/ventral pattern formation	7/460	77/18862	0.00271192	0.0322571	0.0259016	RFX4/GREM1/ASCL1/LHX1/FGF8/WNT7A/FOXN4	7
BP	GO:0045776	negative regulation of blood pressure	5/460	40/18862	0.00274856	0.0324854	0.0260849	ADORA1/VEGFC/DRD5/CALCA/NTSR1	5
BP	GO:0046717	acid secretion	5/460	40/18862	0.00274856	0.0324854	0.0260849	CES1/HTR1B/SLC9A4/ABCB11/NTSR1	5
BP	GO:0002011	morphogenesis of an epithelial sheet	6/460	58/18862	0.00282193	0.0332469	0.0266964	SOX11/COL5A1/PDPN/TMEFF2/WNT7A/ITGA5	6
BP	GO:0050806	positive regulation of synaptic transmission	10/460	144/18862	0.00283529	0.033299	0.0267382	SHANK1/ADORA1/SLC24A2/TSHZ3/SYT12/CRHR2/ADCY8/CALB1/CACNG8/NTRK2	10
BP	GO:0051588	regulation of neurotransmitter transport	8/460	99/18862	0.00290805	0.0340462	0.0273382	GDNF/SYT12/SYP/ITGB3/HTR1B/STXBP5L/CPLX2/WNT7A	8
BP	GO:0061844	antimicrobial humoral immune response mediated by antimicrobial peptide	7/460	78/18862	0.00291817	0.0340575	0.0273473	KLK5/CXCL6/HRG/RNASE7/PGC/KLK7/PPBP	7
BP	GO:2000050	regulation of non-canonical Wnt signaling pathway	4/460	25/18862	0.00294114	0.0342184	0.0274765	SFRP2/GPC3/RSPO3/DACT1	4
BP	GO:0001764	neuron migration	10/460	145/18862	0.00298086	0.0345724	0.0277608	FEZF1/SEMA3A/ASCL1/GATA3/LHX1/EVX1/COL3A1/TWIST1/DCC/NTRK2	10
BP	GO:0032689	negative regulation of interferon-gamma production	5/460	41/18862	0.00306865	0.0353703	0.0284014	INHBA/LGALS7B/IL1RL1/GATA3/IL20RB	5
BP	GO:1901186	positive regulation of ERBB signaling pathway	5/460	41/18862	0.00306865	0.0353703	0.0284014	AREG/ADORA1/EREG/AFAP1L2/EPGN	5
BP	GO:0060079	excitatory postsynaptic potential	8/460	100/18862	0.00309526	0.0355668	0.0285592	NETO1/SHANK1/ADORA1/CUX2/SEZ6/WNT7A/P2RX3/CHRNB2	8
BP	GO:0032890	regulation of organic acid transport	6/460	60/18862	0.00335113	0.0382707	0.0307304	ADORA1/CYP4A11/PLA2G10/HTR1B/ARG1/NTSR1	6
BP	GO:0050994	regulation of lipid catabolic process	6/460	60/18862	0.00335113	0.0382707	0.0307304	ADORA1/APOA5/APOA1/AADAC/TWIST1/ABCB11	6
BP	GO:0090132	epithelium migration	18/460	360/18862	0.00337038	0.0383729	0.0308125	SPARC/SRPX2/HRG/VEGFC/PRSS3/APOA1/CCBE1/ITGB3/GREM1/SEMA3A/GATA3/FAP/FGF8/WNT7A/PTPRR/LOXL2/FOXC2/HAS2	18
BP	GO:0001945	lymph vessel development	4/460	26/18862	0.00340981	0.0384005	0.0308346	VEGFC/PDPN/CCBE1/FOXC2	4
BP	GO:0042745	circadian sleep/wake cycle	4/460	26/18862	0.00340981	0.0384005	0.0308346	ADORA1/TH/CSF2/CHRNB2	4
BP	GO:0015812	gamma-aminobutyric acid transport	3/460	13/18862	0.00343469	0.0384005	0.0308346	HTR1B/SLC6A11/NTSR1	3
BP	GO:0021794	thalamus development	3/460	13/18862	0.00343469	0.0384005	0.0308346	GBX2/CNTNAP2/CHRNB2	3
BP	GO:0042182	ketone catabolic process	3/460	13/18862	0.00343469	0.0384005	0.0308346	CYP4F11/CBR3/CYP4F3	3
BP	GO:0042415	norepinephrine metabolic process	3/460	13/18862	0.00343469	0.0384005	0.0308346	INSM1/TH/GATA3	3
BP	GO:0043200	response to amino acid	8/460	102/18862	0.00349769	0.0389878	0.0313062	MMP2/COL5A2/COL6A1/COL1A2/COL1A1/COL16A1/NTRK2/ARG1	8
BP	GO:0048565	digestive tract development	9/460	125/18862	0.00356707	0.0395244	0.0317371	SOX11/SFRP2/FOXL1/ASCL1/CLMP/NKX3-2/DACT1/ALX4/PERCC1	9
BP	GO:0072175	epithelial tube formation	9/460	125/18862	0.00356707	0.0395244	0.0317371	GDNF/SOX11/CTHRC1/SFRP2/WNT6/GREM1/GATA3/FGF8/TWIST1	9
BP	GO:0021954	central nervous system neuron development	7/460	81/18862	0.00360944	0.0398752	0.0320188	GBX2/SEMA3A/ASCL1/FGF8/DCC/NTRK2/CHRNB2	7
BP	GO:0070613	regulation of protein processing	6/460	61/18862	0.00364184	0.0399958	0.0321156	MMP14/SERPINE1/CPB2/CCBE1/RFX4/NLRP7	6
BP	GO:1905330	regulation of morphogenesis of an epithelium	6/460	61/18862	0.00364184	0.0399958	0.0321156	GDNF/GREM1/GATA3/ADAMTS12/LHX1/SULF1	6
BP	GO:0006576	cellular biogenic amine metabolic process	8/460	103/18862	0.00371353	0.0406632	0.0326515	PAH/INSM1/TH/GATA3/BHMT/ODC1/CHRNB2/DDC	8
BP	GO:0045471	response to ethanol	9/460	126/18862	0.00376092	0.0410613	0.0329712	SPARC/NPPC/ADH7/HTR1B/TH/TNC/GATA3/CCL7/CHRNB2	9
BP	GO:0032945	negative regulation of mononuclear cell proliferation	7/460	82/18862	0.0038655	0.0420797	0.0337889	SOX11/LGALS7B/PLA2G2F/IL20RB/CRP/ARG1/HLA-G	7
BP	GO:2000463	positive regulation of excitatory postsynaptic potential	4/460	27/18862	0.00392678	0.0426221	0.0342245	NETO1/SHANK1/CUX2/WNT7A	4
BP	GO:0042180	cellular ketone metabolic process	14/460	254/18862	0.00396915	0.0429568	0.0344932	CYP4F11/AKR1C4/CBR3/APOA5/CES1/APOA1/AKR1C3/BHMT/ODC1/AKR1C2/AKR1C1/TWIST1/CYP4F3/ABCB11	14
BP	GO:0048839	inner ear development	11/460	176/18862	0.0040277	0.0434642	0.0349006	SPARC/CTHRC1/SOX2/GBX2/ALDH1A3/COL11A1/GATA3/FGF8/CALB1/GSDME/PCDH15	11
BP	GO:0052547	regulation of peptidase activity	21/460	455/18862	0.00412395	0.0443741	0.0356313	SPINK6/CST6/HRG/SFRP2/XDH/SERPINE1/SOX2/CRB2/GPC3/WFDC12/NLRP7/SERPINA3/SERPINA4/AMBP/COL6A3/NGFR/PI15/EPHA7/FN1/LCN1/TIMP3	21
BP	GO:0051346	negative regulation of hydrolase activity	21/460	456/18862	0.00422807	0.0453635	0.0364257	SPINK6/CST6/HRG/SFRP2/SERPINE1/CRB2/APOA1/GPC3/WFDC12/NLRP7/RIMBP2/CCDC8/SERPINA3/SERPINA4/AMBP/COL6A3/NGFR/SPOCD1/PI15/LCN1/TIMP3	21
BP	GO:1903317	regulation of protein maturation	6/460	63/18862	0.00427888	0.0454052	0.0364592	MMP14/SERPINE1/CPB2/CCBE1/RFX4/NLRP7	6
BP	GO:0009111	vitamin catabolic process	3/460	14/18862	0.00429295	0.0454052	0.0364592	CYP4F11/CYP24A1/CYP4F3	3
BP	GO:0010896	regulation of triglyceride catabolic process	3/460	14/18862	0.00429295	0.0454052	0.0364592	APOA5/APOA1/AADAC	3
BP	GO:0060004	reflex	3/460	14/18862	0.00429295	0.0454052	0.0364592	ALDH1A3/ASCL1/TMC2	3
BP	GO:0070141	response to UV-A	3/460	14/18862	0.00429295	0.0454052	0.0364592	MMP2/MMP3/MMP1	3
BP	GO:0015718	monocarboxylic acid transport	11/460	178/18862	0.00438486	0.046246	0.0371343	ADORA1/AKR1C4/CES1/PLA2G10/PLA2G2F/SLC6A11/AKR1C1/NTRK2/ABCB11/SLC10A6/NTSR1	11
BP	GO:0071559	response to transforming growth factor beta	14/460	257/18862	0.00440096	0.0462578	0.0371438	SOX11/HTRA3/EMILIN1/SPRED3/CILP/COL1A2/COL1A1/MXRA5/POSTN/COL3A1/ASPN/WNT7A/ARG1/PMEPA1	14
BP	GO:0061053	somite development	7/460	84/18862	0.0044187	0.0462578	0.0371438	SOX11/DMRT2/SFRP2/SEMA3C/CRB2/LHX1/FOXC2	7
BP	GO:0018958	phenol-containing compound metabolic process	8/460	106/18862	0.00442325	0.0462578	0.0371438	PAH/INSM1/TH/CDH3/GATA3/DIO3/CHRNB2/DDC	8
BP	GO:0021988	olfactory lobe development	4/460	28/18862	0.00449429	0.0464784	0.037321	FEZF1/SEMA7A/SEMA3A/EFNA2	4
BP	GO:0060795	cell fate commitment involved in formation of primary germ layer	4/460	28/18862	0.00449429	0.0464784	0.037321	SFRP2/SOX2/TRIM15/FOXC2	4
BP	GO:0061037	negative regulation of cartilage development	4/460	28/18862	0.00449429	0.0464784	0.037321	GREM1/RFLNA/ADAMTS12/NKX3-2	4
BP	GO:1902547	regulation of cellular response to vascular endothelial growth factor stimulus	4/460	28/18862	0.00449429	0.0464784	0.037321	HRG/XDH/CCBE1/ADAMTS12	4
BP	GO:0006766	vitamin metabolic process	9/460	130/18862	0.00462026	0.0470039	0.0377429	CYP4F11/PRSS3/CYP24A1/AKR1C3/TCN1/PRSS1/CYP4F3/CBR1/RPE65	9
BP	GO:0001974	blood vessel remodeling	5/460	45/18862	0.00462085	0.0470039	0.0377429	HRG/SEMA3C/FGF8/RSPO3/FOXC2	5
BP	GO:0006775	fat-soluble vitamin metabolic process	5/460	45/18862	0.00462085	0.0470039	0.0377429	CYP4F11/CYP24A1/CYP4F3/CBR1/RPE65	5
BP	GO:0017144	drug metabolic process	5/460	45/18862	0.00462085	0.0470039	0.0377429	CYP2A13/CYP2A7/UGT1A7/CBR1/ABCB11	5
BP	GO:0048701	embryonic cranial skeleton morphogenesis	5/460	45/18862	0.00462085	0.0470039	0.0377429	MMP14/LHX1/FGF8/TWIST1/FOXC2	5
BP	GO:0085029	extracellular matrix assembly	5/460	45/18862	0.00462085	0.0470039	0.0377429	EMILIN1/COL1A2/PXDN/LAMB3/HAS2	5
BP	GO:0061041	regulation of wound healing	9/460	131/18862	0.00485725	0.049274	0.0395657	TNFRSF12A/HRG/SERPINE1/CPB2/PLAU/FAP/ADAMTS18/FOXC2/CLDN19	9
BP	GO:0001756	somitogenesis	6/460	65/18862	0.00499461	0.0503927	0.0404641	DMRT2/SFRP2/SEMA3C/CRB2/LHX1/FOXC2	6
BP	GO:1904888	cranial skeletal system development	6/460	65/18862	0.00499461	0.0503927	0.0404641	MMP14/COLEC10/LHX1/FGF8/TWIST1/FOXC2	6
BP	GO:0042461	photoreceptor cell development	5/460	46/18862	0.0050826	0.0511419	0.0410657	CRB2/TH/RP1L1/DIO3/NTRK2	5
BP	GO:0055075	potassium ion homeostasis	4/460	29/18862	0.00511451	0.0513243	0.0412121	SLC12A3/ATP4A/SLC9A4/ATP4B	4
BP	GO:0030168	platelet activation	10/460	157/18862	0.00523753	0.051768	0.0415684	HRG/PDPN/ADRA2B/ITGB3/COL1A2/COL1A1/ADAMTS18/COL3A1/FN1/COMP	10
BP	GO:0010838	positive regulation of keratinocyte proliferation	3/460	15/18862	0.00526996	0.051768	0.0415684	AREG/CDH3/HAS2	3
BP	GO:0016114	terpenoid biosynthetic process	3/460	15/18862	0.00526996	0.051768	0.0415684	AKR1C3/ALDH1A3/RPE65	3
BP	GO:0042074	cell migration involved in gastrulation	3/460	15/18862	0.00526996	0.051768	0.0415684	CRB2/GPC3/FGF8	3
BP	GO:0050965	detection of temperature stimulus involved in sensory perception of pain	3/460	15/18862	0.00526996	0.051768	0.0415684	ADORA1/CALCA/NTSR1	3
BP	GO:0055091	phospholipid homeostasis	3/460	15/18862	0.00526996	0.051768	0.0415684	APOA1/LIPG/ABCB11	3
BP	GO:0070207	protein homotrimerization	3/460	15/18862	0.00526996	0.051768	0.0415684	ITLN1/P2RX3/HLA-G	3
BP	GO:0072283	metanephric renal vesicle morphogenesis	3/460	15/18862	0.00526996	0.051768	0.0415684	GDNF/GREM1/LHX1	3
BP	GO:0050768	negative regulation of neurogenesis	9/460	133/18862	0.00535948	0.0525088	0.0421632	SOX11/SEMA3C/SEMA7A/SEMA3A/WNT7A/DCC/NGFR/MCF2/EPHA7	9
BP	GO:0030193	regulation of blood coagulation	6/460	66/18862	0.00538369	0.0526075	0.0422425	HRG/SERPINE1/CPB2/PLAU/FAP/ADAMTS18	6
BP	GO:0042471	ear morphogenesis	8/460	110/18862	0.0055265	0.0538617	0.0432496	CTHRC1/GBX2/ALDH1A3/COL11A1/GATA3/FGF8/NKX3-2/TWIST1	8
BP	GO:0007157	heterophilic cell-cell adhesion via plasma membrane cell adhesion molecules	5/460	47/18862	0.00557609	0.0542031	0.0435237	TENM2/CRB2/LGALS7B/ITGA5/TENM1	5
BP	GO:0035107	appendage morphogenesis	9/460	134/18862	0.0056252	0.0542555	0.0435658	SOX11/SFRP2/SEMA3C/GREM1/GPC3/FGF8/TWIST1/WNT7A/ALX4	9
BP	GO:0035108	limb morphogenesis	9/460	134/18862	0.0056252	0.0542555	0.0435658	SOX11/SFRP2/SEMA3C/GREM1/GPC3/FGF8/TWIST1/WNT7A/ALX4	9
BP	GO:0055123	digestive system development	9/460	134/18862	0.0056252	0.0542555	0.0435658	SOX11/SFRP2/FOXL1/ASCL1/CLMP/NKX3-2/DACT1/ALX4/PERCC1	9
BP	GO:0051604	protein maturation	15/460	293/18862	0.00575985	0.054846	0.0440399	MMP14/SERPINE1/CES1/CPB2/KLK6/PRSS3/CCBE1/RFX4/ADAMTS2/PLAU/NLRP7/CPXM1/PCSK2/CPZ/COMP	15
BP	GO:0007176	regulation of epidermal growth factor-activated receptor activity	4/460	30/18862	0.00578954	0.054846	0.0440399	AREG/ADORA1/EREG/EPGN	4
BP	GO:0008045	motor neuron axon guidance	4/460	30/18862	0.00578954	0.054846	0.0440399	SEMA3A/LHX1/FGF8/LAMC2	4
BP	GO:0060292	long-term synaptic depression	4/460	30/18862	0.00578954	0.054846	0.0440399	ADORA1/SLC24A2/DRD5/ADCY8	4
BP	GO:0071295	cellular response to vitamin	4/460	30/18862	0.00578954	0.054846	0.0440399	CYP24A1/TNC/COL1A1/POSTN	4
BP	GO:0090183	regulation of kidney development	4/460	30/18862	0.00578954	0.054846	0.0440399	GDNF/GREM1/GATA3/LHX1	4
BP	GO:0110110	positive regulation of animal organ morphogenesis	4/460	30/18862	0.00578954	0.054846	0.0440399	GDNF/GATA3/FGF8/NGFR	4
BP	GO:0001508	action potential	9/460	135/18862	0.00590099	0.0557599	0.0447737	GPR88/CLCN1/SCN2A/P2RX3/NTRK2/SCN3A/NTSR1/CHRNB2/CLDN19	9
BP	GO:0048511	rhythmic process	15/460	294/18862	0.00593828	0.0559701	0.0449426	ADORA1/SERPINE1/INHBA/EREG/TH/CAVIN3/CSF2/TWIST1/NGFR/NTRK2/MTTP/RPE65/CHRNB2/HAS2/DDC	15
BP	GO:0050680	negative regulation of epithelial cell proliferation	10/460	160/18862	0.00597027	0.0561296	0.0450706	SPARC/SFRP2/XDH/SOX2/CPB2/EREG/GPC3/GATA3/NGFR/SULF1	10
BP	GO:0003007	heart morphogenesis	13/460	239/18862	0.00602145	0.0564682	0.0453425	SOX11/COL5A1/SFRP2/SEMA3C/TH/COL11A1/GATA3/FGF8/TWIST1/FHL2/FOXN4/FOXC2/HAS2	13
BP	GO:0033273	response to vitamin	7/460	89/18862	0.00606251	0.0566568	0.045494	SPARC/CYP24A1/TNC/ASCL1/COL1A1/POSTN/ARG1	7
BP	GO:0033628	regulation of cell adhesion mediated by integrin	5/460	48/18862	0.00610244	0.0566568	0.045494	HRG/SFRP2/SERPINE1/PLAU/FOXC2	5
BP	GO:0046461	neutral lipid catabolic process	5/460	48/18862	0.00610244	0.0566568	0.045494	APOA5/APOA1/LIPG/AADAC/PNPLA5	5
BP	GO:0046464	acylglycerol catabolic process	5/460	48/18862	0.00610244	0.0566568	0.045494	APOA5/APOA1/LIPG/AADAC/PNPLA5	5
BP	GO:0051047	positive regulation of secretion	15/460	295/18862	0.00612113	0.0566889	0.0455198	GDNF/SOX11/ADORA1/IL1A/CAMK2N1/KCNN4/VEGFC/CPB2/INHBA/CYP4A11/PLA2G10/ADCY8/ABCB11/NTSR1/CHRNB2	15
BP	GO:0060078	regulation of postsynaptic membrane potential	9/460	136/18862	0.00618709	0.0571577	0.0458961	NETO1/SHANK1/ADORA1/CUX2/SEZ6/WNT7A/P2RX3/NTSR1/CHRNB2	9
BP	GO:0001707	mesoderm formation	6/460	68/18862	0.00622771	0.0572755	0.0459908	SFRP2/CRB2/INHBA/ITGB3/TRIM15/FOXC2	6
BP	GO:0007626	locomotory behavior	10/460	161/18862	0.0062315	0.0572755	0.0459908	GDNF/GPR88/DMBX1/TH/ALDH1A3/SEZ6/ADCY8/CALB1/NTSR1/CHRNB2	10
BP	GO:0050808	synapse organization	19/460	412/18862	0.006246	0.0572755	0.0459908	GDNF/SPARC/SRPX2/SHANK1/PCDHGC5/LRRC4/CUX2/ACTBL2/TNC/SEZ6/ACTN1/GPC6/WNT7A/ZNF365/L1CAM/NTRK2/EPHA7/CHRNB2/ASIC2	19
BP	GO:0001710	mesodermal cell fate commitment	3/460	16/18862	0.00636995	0.0579837	0.0465594	SFRP2/TRIM15/FOXC2	3
BP	GO:0099509	regulation of presynaptic cytosolic calcium ion concentration	3/460	16/18862	0.00636995	0.0579837	0.0465594	ADORA1/HTR1B/CALB1	3
BP	GO:1901569	fatty acid derivative catabolic process	3/460	16/18862	0.00636995	0.0579837	0.0465594	CYP4F11/CYP4A11/CYP4F3	3
BP	GO:1903035	negative regulation of response to wounding	7/460	90/18862	0.00643962	0.0584749	0.0469538	HRG/SERPINE1/CPB2/PLAU/FAP/ADAMTS18/CLDN19	7
BP	GO:0008543	fibroblast growth factor receptor signaling pathway	8/460	113/18862	0.00648296	0.0585042	0.0469774	KLB/FGF5/FGF17/GATA3/OTX2/FGF8/NGFR/SULF1	8
BP	GO:0030282	bone mineralization	8/460	113/18862	0.00648296	0.0585042	0.0469774	GREM1/RFLNA/GPC3/COL1A2/IBSP/TWIST1/ASPN/COMP	8
BP	GO:0003338	metanephros morphogenesis	4/460	31/18862	0.00652142	0.0585042	0.0469774	GDNF/GREM1/LHX1/CALB1	4
BP	GO:0051955	regulation of amino acid transport	4/460	31/18862	0.00652142	0.0585042	0.0469774	ADORA1/HTR1B/ARG1/NTSR1	4
BP	GO:0098810	neurotransmitter reuptake	4/460	31/18862	0.00652142	0.0585042	0.0469774	GDNF/ITGB3/SLC6A11/SLC6A2	4
BP	GO:0021879	forebrain neuron differentiation	5/460	49/18862	0.00666276	0.0593432	0.0476511	INHBA/GBX2/SEMA3A/ASCL1/FGF8	5
BP	GO:0032330	regulation of chondrocyte differentiation	5/460	49/18862	0.00666276	0.0593432	0.0476511	GREM1/RFLNA/ADAMTS12/NKX3-2/LOXL2	5
BP	GO:0072132	mesenchyme morphogenesis	5/460	49/18862	0.00666276	0.0593432	0.0476511	ACTA2/FGF8/TWIST1/FOXC2/ACTG2	5
BP	GO:0003208	cardiac ventricle morphogenesis	6/460	69/18862	0.006684	0.0593903	0.0476889	SOX11/SFRP2/SEMA3C/COL11A1/GATA3/FOXC2	6
BP	GO:0051961	negative regulation of nervous system development	9/460	138/18862	0.00679122	0.0601993	0.0483385	SOX11/SEMA3C/SEMA7A/SEMA3A/WNT7A/DCC/NGFR/MCF2/EPHA7	9
BP	GO:0001838	embryonic epithelial tube formation	8/460	114/18862	0.00682811	0.0602907	0.0484119	GDNF/SOX11/CTHRC1/SFRP2/WNT6/GREM1/GATA3/TWIST1	8
BP	GO:0030510	regulation of BMP signaling pathway	7/460	91/18862	0.00683392	0.0602907	0.0484119	SOX11/HTRA3/SFRP2/CRB2/GREM1/GPC3/SULF1	7
BP	GO:0010631	epithelial cell migration	17/460	357/18862	0.00694431	0.0611198	0.0490776	SPARC/SRPX2/HRG/VEGFC/PRSS3/APOA1/CCBE1/ITGB3/GREM1/SEMA3A/GATA3/FAP/WNT7A/PTPRR/LOXL2/FOXC2/HAS2	17
CC	GO:0062023	collagen-containing extracellular matrix	66/488	423/19520	1.62792e-33	5.22561e-31	4.28399e-31	SPARC/MMP2/VCAN/ADAMTS15/CTHRC1/SRPX2/EMILIN1/ANGPTL2/HRG/COL5A1/COL5A2/SFRP2/AMTN/SERPINE1/PRTN3/SEMA7A/TINAGL1/TMEFF2/APOA1/CILP/GREM1/COL6A2/ADAMTS2/GPC3/COL15A1/COL6A1/TNC/COL1A2/COL11A1/COL1A1/MXRA5/COL19A1/NDP/TGFBI/LAMA3/COL16A1/COL5A3/AEBP1/POSTN/GPC6/COL10A1/COL17A1/COL3A1/PRSS1/SERPINA3/AMBP/COL12A1/COL8A2/CSPG4/COL6A3/LRRC15/THBS2/COL25A1/ASPN/L1CAM/LAMC2/PXDN/LAMB3/FN1/LOXL2/TIMP3/SUL…	66
CC	GO:0005581	collagen trimer	23/488	87/19520	1.24356e-17	1.99592e-15	1.63626e-15	CTHRC1/EMILIN1/COL5A1/COL5A2/COLEC10/CCBE1/COL6A2/COL15A1/COL6A1/COL1A2/COL11A1/COL1A1/COL19A1/COL16A1/COL5A3/COL10A1/COL17A1/COL3A1/C1QTNF6/COL12A1/COL8A2/COL6A3/COL25A1	23
CC	GO:0005788	endoplasmic reticulum lumen	33/488	306/19520	1.7698e-12	1.89369e-10	1.55246e-10	VCAN/COL5A1/COL5A2/AMTN/APOA5/WNT6/CES1/APOA1/COL6A2/GPC3/COL15A1/COL6A1/TNC/COL1A2/COL11A1/COL1A1/COL19A1/COL16A1/ARSF/COL5A3/COL10A1/COL17A1/COL3A1/COL12A1/COL8A2/COL6A3/COLGALT2/COL25A1/WNT7A/ENAM/FN1/MTTP/ARSI	33
CC	GO:0005583	fibrillar collagen trimer	8/488	12/19520	6.53592e-11	4.19606e-09	3.43996e-09	COL5A1/COL5A2/COL1A2/COL11A1/COL1A1/COL16A1/COL5A3/COL3A1	8
CC	GO:0098643	banded collagen fibril	8/488	12/19520	6.53592e-11	4.19606e-09	3.43996e-09	COL5A1/COL5A2/COL1A2/COL11A1/COL1A1/COL16A1/COL5A3/COL3A1	8
CC	GO:0098644	complex of collagen trimers	8/488	21/19520	2.20289e-08	1.17854e-06	9.66179e-07	COL5A1/COL5A2/COL1A2/COL11A1/COL1A1/COL16A1/COL5A3/COL3A1	8
CC	GO:0005604	basement membrane	14/488	94/19520	8.6625e-08	3.97237e-06	3.25658e-06	SPARC/COL5A1/AMTN/TMEFF2/COL15A1/TNC/TGFBI/LAMA3/COL17A1/COL8A2/LAMC2/LAMB3/FN1/LOXL2	14
CC	GO:0031091	platelet alpha granule	12/488	91/19520	2.74204e-06	0.000110024	9.01987e-05	SPARC/HRG/SERPINE1/VEGFC/ITGB3/ACTN1/PCDH7/PPBP/ISLR/SERPINA3/THBS2/FN1	12
CC	GO:0043195	terminal bouton	9/488	52/19520	5.01464e-06	0.000178855	0.000146627	ADORA1/CALCA/SYP/TH/CPLX2/CALB1/P2RX3/NTRK2/NTSR1	9
CC	GO:0031093	platelet alpha granule lumen	9/488	67/19520	4.18273e-05	0.00134266	0.00110072	SPARC/HRG/SERPINE1/VEGFC/ACTN1/PPBP/ISLR/SERPINA3/FN1	9
CC	GO:0043679	axon terminus	11/488	114/19520	0.000135121	0.00394307	0.00323255	ADORA1/CALCA/SYP/HTR1B/TH/CPLX2/CRHR2/CALB1/P2RX3/NTRK2/NTSR1	11
CC	GO:0097060	synaptic membrane	22/488	368/19520	0.000158796	0.00406193	0.00332999	NETO1/SRPX2/SHANK1/ADORA1/TENM2/LRRC4/RPH3A/SYP/ITGB3/HTR1B/FOSL1/SCN2A/SNAP91/ADCY8/HTR3B/SLC6A11/DCC/SLC6A2/P2RX3/CACNG8/EPHA7/CHRNB2	22
CC	GO:0043025	neuronal cell body	26/488	474/19520	0.000166901	0.00406193	0.00332999	EPHA5/ADORA1/CAMK2N1/KCNN4/CALCA/TH/ASCL1/CPLX2/SEZ6/PCSK2/ADCY10/ADCY8/CNTNAP2/CALB1/SLC5A7/SLC6A2/NGFR/P2RX3/L1CAM/EPHA7/ARG1/KCNJ11/NTSR1/EFNA2/ASIC2/DDC	26
CC	GO:0031258	lamellipodium membrane	5/488	22/19520	0.000177156	0.00406193	0.00332999	PDPN/ITGB3/PLEK2/FAP/CSPG4	5
CC	GO:0005796	Golgi lumen	10/488	102/19520	0.000237303	0.00507829	0.00416322	MUC5AC/VCAN/MMP14/WNT6/MMP11/GPC3/GPC6/CSPG4/WNT7A/GPC5	10
CC	GO:0098793	presynapse	26/488	487/19520	0.000254667	0.00510925	0.0041886	ADORA1/SYT12/CALCA/RPH3A/SYP/HTR1B/FOSL1/TH/CPLX2/CRHR2/SCN2A/RAB6B/SNAP91/ADCY8/LGI3/SLC6A11/WNT7A/SV2B/CALB1/SLC5A7/SLC6A2/SYT8/P2RX3/NTRK2/NTSR1/DDC	26
CC	GO:0150034	distal axon	18/488	287/19520	0.000347902	0.00656922	0.00538549	ADORA1/TENM2/TSHZ3/CALCA/SYP/HTR1B/TH/CPLX2/CRHR2/ADCY10/OTX2/CALB1/TUBB3/NGFR/P2RX3/L1CAM/NTRK2/NTSR1	18
CC	GO:0044306	neuron projection terminus	11/488	130/19520	0.000427146	0.00761743	0.00624482	ADORA1/CALCA/SYP/HTR1B/TH/CPLX2/CRHR2/CALB1/P2RX3/NTRK2/NTSR1	11
CC	GO:0034703	cation channel complex	15/488	222/19520	0.000491964	0.00810965	0.00664835	CACNA1B/SHANK1/KCNN4/KCNA7/CACNA2D2/ABCC8/LRRC38/SCN2A/KCNF1/CNTNAP2/HTR3B/CACNG8/KCNA4/KCNJ11/SCN3A	15
CC	GO:0043197	dendritic spine	13/488	177/19520	0.000526918	0.00810965	0.00664835	SHANK1/ADORA1/TENM2/LRRC4/RPH3A/SEZ6/CALB1/NGFR/P2RX3/NTRK2/KCNA4/NTSR1/ASIC2	13
CC	GO:0044305	calyx of Held	4/488	16/19520	0.000552901	0.00810965	0.00664835	ADORA1/HTR1B/CPLX2/CALB1	4
CC	GO:0044309	neuron spine	13/488	178/19520	0.000555802	0.00810965	0.00664835	SHANK1/ADORA1/TENM2/LRRC4/RPH3A/SEZ6/CALB1/NGFR/P2RX3/NTRK2/KCNA4/NTSR1/ASIC2	13
CC	GO:0098686	hippocampal mossy fiber to CA3 synapse	5/488	30/19520	0.000813093	0.0113479	0.00930312	SYT12/ADCY8/CALB1/P2RX3/EPHA7	5
CC	GO:0060076	excitatory synapse	6/488	46/19520	0.000949698	0.0127022	0.0104134	NETO1/SRPX2/SHANK1/LRRC4/SYP/ADCY8	6
CC	GO:0034774	secretory granule lumen	18/488	322/19520	0.00132051	0.0163125	0.0133731	SPARC/HRG/SERPINE1/VEGFC/PRTN3/APOA1/CDA/ACTN1/PPBP/ISLR/TCN1/SERPINA3/SERPINA4/OLFM4/FN1/ARG1/TIMP3/FOLR3	18
CC	GO:1902495	transmembrane transporter complex	18/488	323/19520	0.00136698	0.0163125	0.0133731	CACNA1B/SHANK1/KCNN4/CLCN1/KCNA7/CACNA2D2/ABCC8/LRRC38/SCN2A/KCNF1/CNTNAP2/HTR3B/CACNG8/ATP4B/KCNA4/KCNJ11/SCN3A/CHRNB2	18
CC	GO:0098685	Schaffer collateral - CA1 synapse	7/488	67/19520	0.00139341	0.0163125	0.0133731	LRRC4/SYP/ADCY8/WNT7A/DCC/P2RX3/EPHA7	7
CC	GO:0099699	integral component of synaptic membrane	10/488	128/19520	0.0014229	0.0163125	0.0133731	NETO1/ADORA1/LRRC4/HTR1B/SCN2A/ADCY8/SLC6A11/DCC/P2RX3/EPHA7	10
CC	GO:0060205	cytoplasmic vesicle lumen	18/488	326/19520	0.00151481	0.0167674	0.013746	SPARC/HRG/SERPINE1/VEGFC/PRTN3/APOA1/CDA/ACTN1/PPBP/ISLR/TCN1/SERPINA3/SERPINA4/OLFM4/FN1/ARG1/TIMP3/FOLR3	18
CC	GO:0034702	ion channel complex	17/488	301/19520	0.00159457	0.0167821	0.0137581	CACNA1B/SHANK1/KCNN4/CLCN1/KCNA7/CACNA2D2/ABCC8/LRRC38/SCN2A/KCNF1/CNTNAP2/HTR3B/CACNG8/KCNA4/KCNJ11/SCN3A/CHRNB2	17
CC	GO:0031983	vesicle lumen	18/488	328/19520	0.0016207	0.0167821	0.0137581	SPARC/HRG/SERPINE1/VEGFC/PRTN3/APOA1/CDA/ACTN1/PPBP/ISLR/TCN1/SERPINA3/SERPINA4/OLFM4/FN1/ARG1/TIMP3/FOLR3	18
CC	GO:1990351	transporter complex	18/488	338/19520	0.0022489	0.0225593	0.0184943	CACNA1B/SHANK1/KCNN4/CLCN1/KCNA7/CACNA2D2/ABCC8/LRRC38/SCN2A/KCNF1/CNTNAP2/HTR3B/CACNG8/ATP4B/KCNA4/KCNJ11/SCN3A/CHRNB2	18
CC	GO:0042734	presynaptic membrane	10/488	137/19520	0.00235953	0.0229518	0.018816	ADORA1/SYP/HTR1B/FOSL1/SCN2A/SNAP91/ADCY8/SLC6A11/SLC6A2/P2RX3	10
CC	GO:1904724	tertiary granule lumen	6/488	55/19520	0.0024337	0.022977	0.0188367	PRSS3/CDA/PPBP/TCN1/OLFM4/FOLR3	6
CC	GO:0099056	integral component of presynaptic membrane	6/488	56/19520	0.00266932	0.0243887	0.019994	ADORA1/HTR1B/SCN2A/ADCY8/SLC6A11/P2RX3	6
CC	GO:0099240	intrinsic component of synaptic membrane	10/488	140/19520	0.00276366	0.0243887	0.019994	NETO1/ADORA1/LRRC4/HTR1B/SCN2A/ADCY8/SLC6A11/DCC/P2RX3/EPHA7	10
CC	GO:0030673	axolemma	3/488	12/19520	0.00288714	0.0243887	0.019994	ADORA1/CNTNAP2/KCNJ11	3
CC	GO:0043256	laminin complex	3/488	12/19520	0.00288714	0.0243887	0.019994	LAMA3/LAMC2/LAMB3	3
CC	GO:0098858	actin-based cell projection	13/488	216/19520	0.00318167	0.0261876	0.0214688	TENM2/PKHD1L1/PDPN/ITGB3/ACTA2/TMC2/CALB1/TUBB3/CDHR2/MTTP/PCDH15/ACTG2/HLA-G	13
CC	GO:0034705	potassium channel complex	8/488	99/19520	0.00338426	0.0271587	0.0222649	KCNN4/KCNA7/ABCC8/LRRC38/KCNF1/CNTNAP2/KCNA4/KCNJ11	8
CC	GO:0031528	microvillus membrane	4/488	26/19520	0.00372729	0.0291819	0.0239235	PDPN/ITGB3/CDHR2/MTTP	4
CC	GO:0098889	intrinsic component of presynaptic membrane	6/488	64/19520	0.00521617	0.0398664	0.0326827	ADORA1/HTR1B/SCN2A/ADCY8/SLC6A11/P2RX3	6
CC	GO:0008305	integrin complex	4/488	31/19520	0.00711142	0.0530875	0.0435215	EMILIN1/ITGA11/ITGB3/ITGA5	4
CC	GO:0031594	neuromuscular junction	6/488	69/19520	0.00751663	0.0548372	0.0449559	SYP/STXBP5L/POSTN/SLC5A7/EPHA7/EFNA2	6
CC	GO:0031092	platelet alpha granule membrane	3/488	17/19520	0.00813335	0.0580179	0.0475634	SPARC/ITGB3/PCDH7	3
MF	GO:0005201	extracellular matrix structural constituent	42/458	170/18337	5.62126e-30	3.22098e-27	2.56211e-27	ZPLD1/SPARC/MUC5AC/VCAN/CTHRC1/SRPX2/EMILIN1/COL5A1/COL5A2/TINAGL1/CILP/COL6A2/COL15A1/COL6A1/TNC/COL1A2/COL11A1/COL1A1/MXRA5/COL19A1/TGFBI/LAMA3/COL16A1/COL5A3/AEBP1/POSTN/COL10A1/COL17A1/COL3A1/COL12A1/COL8A2/COL6A3/THBS2/COL25A1/ASPN/ENAM/LAMC2/PXDN/LAMB3/FN1/COMP/MFAP5	42
MF	GO:0030020	extracellular matrix structural constituent conferring tensile strength	18/458	41/18337	1.22473e-18	3.50886e-16	2.7911e-16	COL5A1/COL5A2/COL6A2/COL15A1/COL6A1/COL1A2/COL11A1/COL1A1/COL19A1/COL16A1/COL5A3/COL10A1/COL17A1/COL3A1/COL12A1/COL8A2/COL6A3/COL25A1	18
MF	GO:0048018	receptor ligand activity	37/458	486/18337	1.90628e-09	3.641e-07	2.89621e-07	OSGIN1/GDNF/AREG/NPPC/FGF5/CXCL6/IFNE/IL1A/SFRP2/IL24/IL20/VEGFC/WNT6/SEMA3C/COLEC10/CALCA/INHBA/SEMA7A/EREG/APOA1/IFNL3/UCN2/GREM1/FGF17/SEMA3A/NDP/IL11/FGF8/PPBP/GNRH2/CSF2/WNT7A/CALCB/CCL7/EPGN/EPHA7/TFF1	37
MF	GO:0030546	signaling receptor activator activity	37/458	492/18337	2.66138e-09	3.81242e-07	3.03257e-07	OSGIN1/GDNF/AREG/NPPC/FGF5/CXCL6/IFNE/IL1A/SFRP2/IL24/IL20/VEGFC/WNT6/SEMA3C/COLEC10/CALCA/INHBA/SEMA7A/EREG/APOA1/IFNL3/UCN2/GREM1/FGF17/SEMA3A/NDP/IL11/FGF8/PPBP/GNRH2/CSF2/WNT7A/CALCB/CCL7/EPGN/EPHA7/TFF1	37
MF	GO:0005518	collagen binding	13/458	68/18337	1.11679e-08	1.27984e-06	1.01804e-06	SPARC/ITGA11/CCBE1/COL6A2/COL6A1/TGFBI/COL5A3/AEBP1/MMP13/LRRC15/ASPN/FN1/COMP	13
MF	GO:0008237	metallopeptidase activity	20/458	184/18337	3.78244e-08	3.61223e-06	2.87333e-06	MMP2/ADAMTS15/MMP20/MMP14/MMP11/CPB2/CPA4/ADAMTS2/MMP3/ADAMTS12/CPXM1/MMP10/ADAMTS18/MMP1/MEP1B/ADAMTS16/MMP13/CPZ/LVRN/CLCA4	20
MF	GO:0004497	monooxygenase activity	14/458	101/18337	2.13095e-07	1.74433e-05	1.38752e-05	CYP2A13/CYP4F11/AKR1C4/PAH/CYP24A1/CYP4A11/AKR1C3/TH/CYP2A7/CYP4B1/AKR1C2/AKR1C1/CYP27C1/CYP4F3	14
MF	GO:0005539	glycosaminoglycan binding	21/458	228/18337	2.99629e-07	2.14609e-05	1.7071e-05	VCAN/ADAMTS15/CXCL6/HRG/COL5A1/RNASE7/APOA5/EPYC/COL11A1/LIPG/RSPO3/COL5A3/POSTN/THBS2/COL25A1/CCL7/LAMC2/FN1/TENM1/SULF1/COMP	21
MF	GO:0004222	metalloendopeptidase activity	14/458	107/18337	4.40802e-07	2.78985e-05	2.21917e-05	MMP2/ADAMTS15/MMP20/MMP14/MMP11/ADAMTS2/MMP3/ADAMTS12/MMP10/ADAMTS18/MMP1/MEP1B/ADAMTS16/MMP13	14
MF	GO:0070851	growth factor receptor binding	16/458	141/18337	4.86886e-07	2.78985e-05	2.21917e-05	GDNF/KLB/AREG/FGF5/IL1A/VEGFC/EREG/ITGB3/GREM1/FGF17/GATA3/IL11/FGF8/CSF2/ITGA5/EPGN	16
MF	GO:0005178	integrin binding	16/458	142/18337	5.36321e-07	2.79375e-05	2.22227e-05	EMILIN1/COL5A1/MMP14/SFRP2/SEMA7A/ITGB3/TGFBI/LAMA3/ACTN1/COL16A1/FAP/COL3A1/IBSP/ITGA5/FN1/COMP	16
MF	GO:0008201	heparin binding	17/458	164/18337	7.83954e-07	3.74338e-05	2.97765e-05	ADAMTS15/CXCL6/HRG/COL5A1/APOA5/COL11A1/LIPG/RSPO3/COL5A3/POSTN/THBS2/COL25A1/CCL7/LAMC2/FN1/TENM1/COMP	17
MF	GO:0046873	metal ion transmembrane transporter activity	28/458	425/18337	3.32131e-06	0.000146393	0.000116448	CACNA1B/NIPAL4/SLC24A2/KCNN4/SLC12A3/KCNA7/CACNA2D2/ABCC8/ATP4A/KCNH6/HTR1B/LRRC38/SCN2A/KCNF1/TRPM8/SLC6A11/TMC2/SLC5A7/SLC6A2/SLC9A4/CACNG8/ABCB11/ATP4B/KCNA4/KCNJ11/SLC10A6/SCN3A/ASIC2	28
MF	GO:0048407	platelet-derived growth factor binding	5/458	11/18337	3.88068e-06	0.000158831	0.000126341	COL5A1/COL6A1/COL1A2/COL1A1/COL3A1	5
MF	GO:0022836	gated channel activity	24/458	337/18337	4.52651e-06	0.000172913	0.000137542	CACNA1B/CALHM3/KCNN4/CLCN1/KCNA7/CACNA2D2/ABCC8/KCNH6/HTR1B/LRRC38/SCN2A/KCNF1/TRPM8/HTR3B/TMC2/P2RX3/CACNG8/ZACN/KCNA4/KCNJ11/CLCA4/SCN3A/CHRNB2/ASIC2	24
MF	GO:0004175	endopeptidase activity	28/458	438/18337	5.88173e-06	0.000210639	0.000167552	MMP2/CASP14/ADAMTS15/KLK5/HTRA3/MMP20/MMP14/MMP11/KLK6/PRTN3/PRSS3/ADAMTS2/KLK12/PLAU/PGC/MMP3/ADAMTS12/KLK7/PCSK2/FAP/MMP10/ADAMTS18/MMP1/MEP1B/ADAMTS16/PRSS1/MMP13/KLK14	28
MF	GO:0019838	growth factor binding	14/458	137/18337	8.68299e-06	0.000292668	0.000232801	KLB/HTRA3/SRPX2/FGFBP2/COL5A1/ITGB3/COL6A1/COL1A2/COL1A1/NLRP7/COL3A1/NGFR/PXDN/NTRK2	14
MF	GO:0016705	oxidoreductase activity, acting on paired donors, with incorporation or reduction of molecular oxygen	15/458	160/18337	1.19637e-05	0.000380843	0.000302939	CYP2A13/CYP4F11/CYP4Z2P/AKR1C4/PAH/CYP24A1/CYP4A11/AKR1C3/TH/CYP2A7/CYP4B1/AKR1C2/AKR1C1/CYP27C1/CYP4F3	15
MF	GO:0017171	serine hydrolase activity	16/458	188/18337	2.08799e-05	0.000614219	0.000488577	MMP2/KLK5/HTRA3/KLK6/PRTN3/PRSS3/KLK12/PLAU/MMP3/KLK7/PCSK2/FAP/MMP1/AADAC/PRSS1/KLK14	16
MF	GO:0004252	serine-type endopeptidase activity	15/458	168/18337	2.14387e-05	0.000614219	0.000488577	MMP2/KLK5/HTRA3/KLK6/PRTN3/PRSS3/KLK12/PLAU/MMP3/KLK7/PCSK2/FAP/MMP1/PRSS1/KLK14	15
MF	GO:0070330	aromatase activity	6/458	25/18337	2.77914e-05	0.000758308	0.000603192	CYP2A13/CYP4F11/CYP4A11/CYP2A7/CYP4B1/CYP4F3	6
MF	GO:0005261	cation channel activity	22/458	333/18337	3.58271e-05	0.000885187	0.000704117	CACNA1B/CALHM3/SLC24A2/KCNN4/KCNA7/CACNA2D2/ABCC8/KCNH6/HTR1B/LRRC38/SCN2A/KCNF1/TRPM8/HTR3B/TMC2/P2RX3/CACNG8/KCNA4/KCNJ11/SCN3A/CHRNB2/ASIC2	22
MF	GO:0005244	voltage-gated ion channel activity	16/458	197/18337	3.70759e-05	0.000885187	0.000704117	CACNA1B/CALHM3/CLCN1/KCNA7/CACNA2D2/ABCC8/KCNH6/HTR1B/LRRC38/SCN2A/KCNF1/TMC2/CACNG8/KCNA4/KCNJ11/SCN3A	16
MF	GO:0022832	voltage-gated channel activity	16/458	197/18337	3.70759e-05	0.000885187	0.000704117	CACNA1B/CALHM3/CLCN1/KCNA7/CACNA2D2/ABCC8/KCNH6/HTR1B/LRRC38/SCN2A/KCNF1/TMC2/CACNG8/KCNA4/KCNJ11/SCN3A	16
MF	GO:0008083	growth factor activity	14/458	162/18337	5.74606e-05	0.001317	0.0010476	OSGIN1/GDNF/AREG/FGF5/VEGFC/INHBA/EREG/FGF17/IL11/FGF8/PPBP/CSF2/EPGN/TFF1	14
MF	GO:0050840	extracellular matrix binding	8/458	55/18337	6.19372e-05	0.00132131	0.00105103	SPARC/ADAMTS15/TINAGL1/ITGB3/COL11A1/TGFBI/LRRC15/CD248	8
MF	GO:0004303	estradiol 17-beta-dehydrogenase activity	5/458	18/18337	6.22609e-05	0.00132131	0.00105103	AKR1C4/AKR1C3/HSD17B2/AKR1C2/AKR1C1	5
MF	GO:0033293	monocarboxylic acid binding	9/458	71/18337	6.60152e-05	0.00132301	0.00105238	CYP4F11/AKR1C4/GSTA1/AKR1C3/PMP2/AKR1C2/UGT1A7/AKR1C1/CYP27C1	9
MF	GO:0008236	serine-type peptidase activity	15/458	186/18337	6.99296e-05	0.00132301	0.00105238	MMP2/KLK5/HTRA3/KLK6/PRTN3/PRSS3/KLK12/PLAU/MMP3/KLK7/PCSK2/FAP/MMP1/PRSS1/KLK14	15
MF	GO:0061134	peptidase regulator activity	17/458	230/18337	7.024e-05	0.00132301	0.00105238	SPINK6/CST6/HRG/SFRP2/SERPINE1/CRB2/GPC3/WFDC12/NLRP7/SERPINA3/SERPINA4/AMBP/COL6A3/PI15/FN1/LCN1/TIMP3	17
MF	GO:0030283	testosterone dehydrogenase [NAD(P)] activity	4/458	10/18337	7.15764e-05	0.00132301	0.00105238	AKR1C4/AKR1C3/HSD17B2/AKR1C1	4
MF	GO:0030414	peptidase inhibitor activity	15/458	187/18337	7.43238e-05	0.00133086	0.00105863	SPINK6/CST6/HRG/SERPINE1/CRB2/GPC3/WFDC12/NLRP7/SERPINA3/SERPINA4/AMBP/COL6A3/PI15/LCN1/TIMP3	15
MF	GO:0005216	ion channel activity	25/458	429/18337	8.42827e-05	0.00146345	0.0011641	CACNA1B/CALHM3/SLC24A2/KCNN4/CLCN1/KCNA7/CACNA2D2/ABCC8/KCNH6/HTR1B/LRRC38/SCN2A/KCNF1/TRPM8/HTR3B/TMC2/P2RX3/CACNG8/ZACN/KCNA4/KCNJ11/CLCA4/SCN3A/CHRNB2/ASIC2	25
MF	GO:1901681	sulfur compound binding	18/458	260/18337	0.000100689	0.00162332	0.00129126	ADAMTS15/CXCL6/HRG/COL5A1/APOA5/GSTM3/COL11A1/LIPG/RSPO3/COL5A3/POSTN/THBS2/COL25A1/CCL7/LAMC2/FN1/TENM1/COMP	18
MF	GO:0005506	iron ion binding	13/458	150/18337	0.000101993	0.00162332	0.00129126	CYP2A13/CYP4F11/CYP4Z2P/XDH/PAH/CYP24A1/CYP4A11/TH/CYP2A7/CYP4B1/HEPH/CYP27C1/CYP4F3	13
MF	GO:0046906	tetrapyrrole binding	13/458	150/18337	0.000101993	0.00162332	0.00129126	CYP2A13/CYP4F11/CYP4Z2P/HRG/CYP24A1/CYP4A11/CYP2A7/TCN1/CYP4B1/AMBP/CYP27C1/CYP4F3/PXDN	13
MF	GO:0008391	arachidonic acid monooxygenase activity	5/458	20/18337	0.000108105	0.00162332	0.00129126	CYP2A13/CYP4F11/CYP4A11/CYP2A7/CYP4F3	5
MF	GO:0032052	bile acid binding	4/458	11/18337	0.00011026	0.00162332	0.00129126	AKR1C4/AKR1C3/AKR1C2/AKR1C1	4
MF	GO:0002020	protease binding	12/458	131/18337	0.000110488	0.00162332	0.00129126	SERPINE1/CCBE1/ITGB3/COL1A2/COL1A1/NLRP7/FAP/COL3A1/NTRK2/FN1/TIMP3/COMP	12
MF	GO:0015079	potassium ion transmembrane transporter activity	13/458	152/18337	0.000116667	0.00167126	0.00132939	SLC24A2/KCNN4/SLC12A3/KCNA7/ABCC8/ATP4A/KCNH6/LRRC38/KCNF1/SLC9A4/ATP4B/KCNA4/KCNJ11	13
MF	GO:0008106	alcohol dehydrogenase (NADP+) activity	5/458	21/18337	0.000138992	0.00194249	0.00154514	AKR1C4/AKR1C3/AKR1C2/AKR1C1/ALDH3A1	5
MF	GO:0004032	alditol:NADP+ 1-oxidoreductase activity	4/458	12/18337	0.000162132	0.00221194	0.00175947	AKR1C4/AKR1C3/AKR1C2/AKR1C1	4
MF	GO:0016709	oxidoreductase activity, acting on paired donors, with incorporation or reduction of molecular oxygen, NAD(P)H as one donor, and incorporation of one atom of oxygen	7/458	48/18337	0.000175903	0.00234401	0.00186453	CYP4F11/AKR1C4/CYP4A11/AKR1C3/AKR1C2/AKR1C1/CYP4F3	7
MF	GO:0022843	voltage-gated cation channel activity	12/458	139/18337	0.000193991	0.00252629	0.00200952	CACNA1B/KCNA7/CACNA2D2/ABCC8/KCNH6/HTR1B/LRRC38/KCNF1/TMC2/CACNG8/KCNA4/KCNJ11	12
MF	GO:0016712	oxidoreductase activity, acting on paired donors, with incorporation or reduction of molecular oxygen, reduced flavin or flavoprotein as one donor, and incorporation of one atom of oxygen	6/458	35/18337	0.000206166	0.00256794	0.00204266	CYP2A13/CYP4F11/CYP4A11/CYP2A7/CYP4B1/CYP4F3	6
MF	GO:0020037	heme binding	12/458	140/18337	0.000207482	0.00256794	0.00204266	CYP2A13/CYP4F11/CYP4Z2P/HRG/CYP24A1/CYP4A11/CYP2A7/CYP4B1/AMBP/CYP27C1/CYP4F3/PXDN	12
MF	GO:0016616	oxidoreductase activity, acting on the CH-OH group of donors, NAD or NADP as acceptor	11/458	120/18337	0.000210634	0.00256794	0.00204266	AKR1C4/CBR3/ADH7/TDH/AKR1C3/HSD17B2/AKR1C2/AKR1C1/ALDH3A1/CBR1/ADH1C	11
MF	GO:0043394	proteoglycan binding	6/458	36/18337	0.000242235	0.00289168	0.00230017	HRG/COL5A1/TNC/COL5A3/FN1/COMP	6
MF	GO:0005125	cytokine activity	16/458	235/18337	0.000291622	0.00341019	0.00271262	AREG/CXCL6/IFNE/IL1A/IL24/IL20/WNT6/INHBA/IFNL3/GREM1/NDP/IL11/PPBP/CSF2/WNT7A/CCL7	16
MF	GO:0015081	sodium ion transmembrane transporter activity	12/458	146/18337	0.000306398	0.00351132	0.00279306	SLC24A2/SLC12A3/ATP4A/SCN2A/SLC6A11/SLC5A7/SLC6A2/SLC9A4/ABCB11/SLC10A6/SCN3A/ASIC2	12
MF	GO:0005172	vascular endothelial growth factor receptor binding	4/458	14/18337	0.000315092	0.00354015	0.00281599	VEGFC/ITGB3/GREM1/ITGA5	4
MF	GO:0061135	endopeptidase regulator activity	14/458	192/18337	0.00034551	0.00380725	0.00302846	SPINK6/CST6/HRG/SFRP2/SERPINE1/CRB2/WFDC12/NLRP7/SERPINA3/SERPINA4/AMBP/COL6A3/LCN1/TIMP3	14
MF	GO:0016614	oxidoreductase activity, acting on CH-OH group of donors	11/458	130/18337	0.00042223	0.00452496	0.00359936	AKR1C4/CBR3/ADH7/TDH/AKR1C3/HSD17B2/AKR1C2/AKR1C1/ALDH3A1/CBR1/ADH1C	11
MF	GO:0015267	channel activity	25/458	477/18337	0.000426436	0.00452496	0.00359936	CACNA1B/CALHM3/SLC24A2/KCNN4/CLCN1/KCNA7/CACNA2D2/ABCC8/KCNH6/HTR1B/LRRC38/SCN2A/KCNF1/TRPM8/HTR3B/TMC2/P2RX3/CACNG8/ZACN/KCNA4/KCNJ11/CLCA4/SCN3A/CHRNB2/ASIC2	25
MF	GO:0022803	passive transmembrane transporter activity	25/458	478/18337	0.000439754	0.00458144	0.00364428	CACNA1B/CALHM3/SLC24A2/KCNN4/CLCN1/KCNA7/CACNA2D2/ABCC8/KCNH6/HTR1B/LRRC38/SCN2A/KCNF1/TRPM8/HTR3B/TMC2/P2RX3/CACNG8/ZACN/KCNA4/KCNJ11/CLCA4/SCN3A/CHRNB2/ASIC2	25
MF	GO:0004033	aldo-keto reductase (NADP) activity	5/458	27/18337	0.000487357	0.00489922	0.00389706	AKR1C4/AKR1C3/AKR1C2/AKR1C1/ALDH3A1	5
MF	GO:0045499	chemorepellent activity	5/458	27/18337	0.000487357	0.00489922	0.00389706	SEMA3C/SEMA7A/APOA1/SEMA3A/EPHA7	5
MF	GO:0004866	endopeptidase inhibitor activity	13/458	180/18337	0.000609441	0.00602086	0.00478926	SPINK6/CST6/HRG/SERPINE1/CRB2/WFDC12/NLRP7/SERPINA3/SERPINA4/AMBP/COL6A3/LCN1/TIMP3	13
MF	GO:0016903	oxidoreductase activity, acting on the aldehyde or oxo group of donors	6/458	44/18337	0.000741848	0.00720473	0.00573096	ALDH1A1/AKR1C4/ADH7/AKR1C3/ALDH1A3/ALDH3A1	6
MF	GO:0033764	steroid dehydrogenase activity, acting on the CH-OH group of donors, NAD or NADP as acceptor	5/458	30/18337	0.000808917	0.00772515	0.00614493	AKR1C4/AKR1C3/HSD17B2/AKR1C2/AKR1C1	5
MF	GO:0043178	alcohol binding	8/458	86/18337	0.00137757	0.0129402	0.0102932	GRAMD1B/APOA5/ADH7/RPH3A/SYP/APOA1/PMP2/CYP27C1	8
MF	GO:0016229	steroid dehydrogenase activity	5/458	34/18337	0.00145526	0.0134494	0.0106982	AKR1C4/AKR1C3/HSD17B2/AKR1C2/AKR1C1	5
MF	GO:0016620	oxidoreductase activity, acting on the aldehyde or oxo group of donors, NAD or NADP as acceptor	5/458	36/18337	0.00189266	0.0172142	0.013693	ALDH1A1/AKR1C4/AKR1C3/ALDH1A3/ALDH3A1	5
MF	GO:0005109	frizzled binding	5/458	37/18337	0.00214416	0.0189016	0.0150352	CTHRC1/WNT6/NDP/RSPO3/WNT7A	5
MF	GO:0071855	neuropeptide receptor binding	5/458	37/18337	0.00214416	0.0189016	0.0150352	SHANK1/MRAP2/TAC4/UCN2/KISS1	5
MF	GO:0072341	modified amino acid binding	8/458	93/18337	0.00227359	0.0197389	0.0157012	GRAMD1B/SYT12/GSTM3/RS1/JPH2/SYT8/RPE65/FOLR3	8
MF	GO:0031406	carboxylic acid binding	12/458	184/18337	0.0023263	0.0198951	0.0158254	CYP4F11/AKR1C4/GSTA1/AKR1C3/TH/PMP2/AKR1C2/UGT1A7/AKR1C1/CYP27C1/FOLR3/DDC	12
MF	GO:0001664	G protein-coupled receptor binding	16/458	289/18337	0.00260018	0.0219104	0.0174285	CTHRC1/CXCL6/SHANK1/ADORA1/MRAP2/TAC4/WNT6/CALCA/UCN2/KISS1/NDP/RSPO3/PPBP/WNT7A/CALCB/CCL7	16
MF	GO:0004867	serine-type endopeptidase inhibitor activity	8/458	98/18337	0.0031548	0.0261985	0.0208395	SPINK6/HRG/SERPINE1/WFDC12/SERPINA3/SERPINA4/AMBP/COL6A3	8
MF	GO:0005104	fibroblast growth factor receptor binding	4/458	25/18337	0.00320402	0.0262272	0.0208623	KLB/FGF5/FGF17/FGF8	4
MF	GO:1901338	catecholamine binding	3/458	13/18337	0.00367333	0.0295482	0.023504	DRD5/ADRA2B/TH	3
MF	GO:0004364	glutathione transferase activity	4/458	26/18337	0.00371287	0.0295482	0.023504	GSTA1/GSTM3/GSTA5/GSTA2	4
MF	GO:0001786	phosphatidylserine binding	6/458	60/18337	0.00376454	0.029549	0.0235046	GRAMD1B/SYT12/RS1/JPH2/SYT8/RPE65	6
MF	GO:0004065	arylsulfatase activity	3/458	14/18337	0.00458921	0.034925	0.0277809	ARSF/SULF1/ARSI	3
MF	GO:0005245	voltage-gated calcium channel activity	5/458	44/18337	0.00463229	0.034925	0.0277809	CACNA1B/CACNA2D2/HTR1B/TMC2/CACNG8	5
MF	GO:0019829	ATPase-coupled cation transmembrane transporter activity	5/458	44/18337	0.00463229	0.034925	0.0277809	ABCC8/ATP4A/ABCB11/ATP4B/KCNJ11	5
MF	GO:0008235	metalloexopeptidase activity	6/458	64/18337	0.00518733	0.0386018	0.0307056	MMP14/CPB2/CPA4/CPXM1/CPZ/LVRN	6
MF	GO:0004181	metallocarboxypeptidase activity	4/458	29/18337	0.00556145	0.0398356	0.031687	CPB2/CPA4/CPXM1/CPZ	4
MF	GO:0004806	triglyceride lipase activity	4/458	29/18337	0.00556145	0.0398356	0.031687	CES1/LIPG/AADAC/PNPLA5	4
MF	GO:0042625	ATPase-coupled ion transmembrane transporter activity	5/458	46/18337	0.00561419	0.0398356	0.031687	ABCC8/ATP4A/ABCB11/ATP4B/KCNJ11	5
MF	GO:0004029	aldehyde dehydrogenase (NAD+) activity	3/458	15/18337	0.00563121	0.0398356	0.031687	ALDH1A1/ALDH1A3/ALDH3A1	3
MF	GO:0005249	voltage-gated potassium channel activity	7/458	87/18337	0.00608172	0.0424979	0.0338047	KCNA7/ABCC8/KCNH6/LRRC38/KCNF1/KCNA4/KCNJ11	7
MF	GO:0017147	Wnt-protein binding	4/458	30/18337	0.00629261	0.0434417	0.0345555	APCDD1L/WIF1/CTHRC1/SFRP2	4
MF	GO:0004030	aldehyde dehydrogenase [NAD(P)+] activity	3/458	16/18337	0.00680366	0.0453313	0.0360585	ALDH1A1/ALDH1A3/ALDH3A1	3
MF	GO:0008392	arachidonic acid epoxygenase activity	3/458	16/18337	0.00680366	0.0453313	0.0360585	CYP2A13/CYP4A11/CYP2A7	3
MF	GO:0015662	ion transmembrane transporter activity, phosphorylative mechanism	3/458	16/18337	0.00680366	0.0453313	0.0360585	ATP4A/ABCB11/ATP4B	3
MF	GO:0015485	cholesterol binding	5/458	50/18337	0.00800226	0.0527046	0.0419235	GRAMD1B/APOA5/SYP/APOA1/PMP2	5
MF	GO:0008484	sulfuric ester hydrolase activity	3/458	17/18337	0.00811032	0.0528092	0.0420068	ARSF/SULF1/ARSI	3
MF	GO:0005126	cytokine receptor binding	14/458	270/18337	0.0082071	0.052839	0.0420305	CXCL6/IFNE/IL1A/IL20/VEGFC/ITGB3/GREM1/GATA3/IL11/PPBP/CSF2/ITGA5/CCL7/PXDN	14
MF	GO:0004857	enzyme inhibitor activity	18/458	385/18337	0.00843325	0.0536917	0.0427087	SPINK6/CST6/HRG/CAMK2N1/SERPINE1/CRB2/APOA1/GPC3/WFDC12/NLRP7/SERPINA3/SERPINA4/AMBP/COL6A3/UGT1A7/PI15/LCN1/TIMP3	18
MF	GO:0005154	epidermal growth factor receptor binding	4/458	33/18337	0.0088607	0.0557932	0.0443804	AREG/EREG/ITGA5/EPGN	4
MF	GO:0008238	exopeptidase activity	7/458	95/18337	0.00971508	0.0605081	0.0481308	MMP14/CPB2/CPA4/CPXM1/FAP/CPZ/LVRN	7

## Sheet: Table S4. KEGG analysis
ID	Description	GeneRatio	BgRatio	p value	p.adjust	q value	geneID	Count
hsa04974	Protein digestion and absorption	23/220	103/8191	1.8996e-15	4.42606e-13	3.93917e-13	COL5A1/COL5A2/KCNN4/CPB2/PRSS3/COL6A2/COL15A1/COL6A1/COL1A2/COL11A1/COL1A1/COL19A1/COL16A1/COL5A3/MEP1B/COL10A1/COL17A1/COL3A1/PRSS1/COL12A1/COL8A2/COL6A3/COL25A1	23
hsa04512	ECM-receptor interaction	17/220	88/8191	1.20501e-10	1.40384e-08	1.24941e-08	ITGA11/ITGB3/COL6A2/COL6A1/TNC/COL1A2/COL1A1/LAMA3/COL6A3/IBSP/THBS2/SV2B/ITGA5/LAMC2/LAMB3/FN1/COMP	17
hsa00980	Metabolism of xenobiotics by cytochrome P450	13/220	78/8191	1.25216e-07	9.7251e-06	8.65527e-06	CYP2A13/CBR3/ADH7/GSTA1/GSTM3/CYP2A7/GSTA5/GSTA2/UGT1A7/AKR1C1/ALDH3A1/CBR1/ADH1C	13
hsa04510	Focal adhesion	20/220	201/8191	3.93694e-07	2.29327e-05	2.04099e-05	MYL7/ITGA11/VEGFC/ITGB3/COL6A2/COL6A1/TNC/COL1A2/COL1A1/LAMA3/ACTN1/FLNC/COL6A3/IBSP/THBS2/ITGA5/LAMC2/LAMB3/FN1/COMP	20
hsa04151	PI3K-Akt signaling pathway	25/220	354/8191	8.41122e-06	0.000391963	0.000348844	AREG/FGF5/ITGA11/VEGFC/EREG/ITGB3/FGF17/COL6A2/COL6A1/TNC/COL1A2/COL1A1/LAMA3/FGF8/COL6A3/IBSP/THBS2/ITGA5/NGFR/LAMC2/LAMB3/NTRK2/FN1/COMP/EFNA2	25
hsa05204	Chemical carcinogenesis - DNA adducts	9/220	69/8191	8.62702e-05	0.00335016	0.00298162	CYP2A13/GSTA1/GSTM3/CYP2A7/GSTA5/GSTA2/AKR1C2/UGT1A7/CBR1	9
hsa00982	Drug metabolism - cytochrome P450	9/220	72/8191	0.000120836	0.00402211	0.00357965	ADH7/GSTA1/GSTM3/CYP2A7/GSTA5/GSTA2/UGT1A7/ALDH3A1/ADH1C	9
hsa00983	Drug metabolism - other enzymes	9/220	80/8191	0.00027341	0.00796307	0.00708707	XDH/CES1/GSTA1/GSTM3/CYP2A7/GSTA5/CDA/GSTA2/UGT1A7	9
hsa05146	Amoebiasis	10/220	102/8191	0.000391704	0.0101408	0.00902523	COL1A2/COL1A1/LAMA3/ACTN1/COL3A1/CSF2/LAMC2/LAMB3/FN1/ARG1	10
hsa00830	Retinol metabolism	8/220	68/8191	0.0004403	0.010259	0.00913044	ALDH1A1/ADH7/ALDH1A3/CYP2A7/UGT1A7/CYP27C1/RPE65/ADH1C	8
hsa00790	Folate biosynthesis	5/220	26/8191	0.000553962	0.0109799	0.00977205	PAH/AKR1C3/TH/ALPP/CBR1	5
hsa05165	Human papillomavirus infection	20/220	331/8191	0.000565489	0.0109799	0.00977205	ITGA11/WNT6/ITGB3/HES6/COL6A2/COL6A1/TNC/COL1A2/COL1A1/LAMA3/COL6A3/IBSP/THBS2/WNT7A/ITGA5/LAMC2/LAMB3/FN1/COMP/HLA-G	20
hsa04933	AGE-RAGE signaling pathway in diabetic complications	9/220	100/8191	0.00141149	0.0252982	0.0225153	MMP2/IL1A/SERPINE1/VEGFC/PLCD3/COL1A2/COL1A1/COL3A1/FN1	9
hsa04080	Neuroactive ligand-receptor interaction	20/220	362/8191	0.0017031	0.0283445	0.0252264	ADRA1D/ADORA1/TAC3/TAC4/DRD5/PRSS3/CALCA/ADRA2B/UCN2/HTR1B/KISS1/GLP2R/CRHR2/GNRH2/PRSS1/HTR1D/P2RX3/CALCB/NTSR1/CHRNB2	20
hsa04742	Taste transduction	8/220	86/8191	0.002092	0.0324957	0.028921	HTR1B/SCN2A/ADCY8/HTR3B/HTR1D/P2RX3/SCN3A/ASIC2	8
hsa00350	Tyrosine metabolism	5/220	36/8191	0.00255291	0.0371768	0.0330871	ADH7/TH/ALDH3A1/ADH1C/DDC	5
hsa05205	Proteoglycans in cancer	13/220	205/8191	0.00346415	0.047326	0.0421199	MMP2/WNT6/ITGB3/GPC3/PLAU/COL1A2/COL1A1/FLNC/TWIST1/WNT7A/ITGA5/FN1/TIMP3	13
hsa04657	IL-17 signaling pathway	8/220	94/8191	0.00365609	0.047326	0.0421199	MUC5AC/CXCL6/FOSL1/MMP3/MMP1/MMP13/CSF2/CCL7	8
hsa00480	Glutathione metabolism	6/220	57/8191	0.0040589	0.0497749	0.0442994	GSTA1/GSTM3/GSTA5/GSTA2/ODC1/GPX2	6

## Sheet: Table S5. GSEA analysis
ID	Description	setSize	enrichmentScore	NES	p value	p.adjust	q values	rank	leading_edge	core_enrichment
GOBP_AMEBOIDAL_TYPE_CELL_MIGRATION	GOBP_AMEBOIDAL_TYPE_CELL_MIGRATION	358	0.511012	2.24968	1e-10	9.23284e-09	6.32836e-09	5919	tags=52%, list=23%, signal=41%	WNT7A/LOXL2/GREM1/FOXC2/FAP/GATA3/SEMA3A/ITGB3/SEMA7A/VEGFC/FN1/TWIST1/GDNF/SRPX2/SEMA3C/SPARC/PTPRR/GBX2/ACTA2/CCBE1/PRSS3/HAS2/ITGA3/AKAP12/EDN2/PTGS2/STC1/S100A2/EDNRA/LGALS12/FSTL1/THBS1/ITGA2/SEMA3B/SEMA5A/SEMA6B/TGFB2/ITGB4/PLEC/CARD10/EPHA2/PXN/HAS1/TNF/MMP9/ITGB1/PDGFB/ADGRA2/DDR2/FGF7/TIMP1/SEMA4B/SYDE1/TBXA2R/PLK2/MYH9/GJA1/JCAD/NRP2/EFNB1/FAT2/ADAMTS9/EGR3/RRAS/ZC3H12A/TGFB1/BCAR1/TPBG…
GOBP_BONE_DEVELOPMENT	GOBP_BONE_DEVELOPMENT	190	0.537977	2.21651	1e-10	9.23284e-09	6.32836e-09	4268	tags=41%, list=17%, signal=34%	MMP13/COL1A1/LRRC17/COL3A1/GREM1/ADAMTS12/COMP/SFRP2/TWIST1/RFLNA/MMP14/SULF1/EPYC/HAS2/MMP16/WNT1/SULF2/LOX/BGN/FBN1/STC1/SFRP4/HOXA11/GPR68/GLI3/SIGLEC15/SRD5A2/COL13A1/FAM20C/ITGB6/TGM2/DCHS1/ADAMTS7/FOXC1/TGFB3/RUNX2/SERPINH1/CYP26B1/XYLT1/GJA1/PDGFC/SCX/SH3PXD2B/MSX2/TNFSF11/CCN4/SOX9/P3H1/TMEM119/LEP/TFAP2A/RFLNB/COL27A1/ANXA2/SHOX2/CSGALNACT1/SRD5A1/CHSY1/SKI/ANXA6/KDR/ZFPM1/RAB23/PLS3/SPN…
GOBP_CARTILAGE_DEVELOPMENT	GOBP_CARTILAGE_DEVELOPMENT	160	0.617801	2.49215	1e-10	9.23284e-09	6.32836e-09	4393	tags=54%, list=17%, signal=45%	MMP13/WNT7A/COL11A1/TGFBI/LOXL2/COL1A1/COL3A1/GREM1/ADAMTS12/COMP/SFRP2/RFLNA/NKX3-2/SULF1/EPYC/DLX2/COL11A2/SULF2/BGN/BARX2/BMP1/GDF5/HMGA2/STC1/HOXA11/CTSK/GLI3/SNAI1/PRRX1/CCN2/ADAMTS7/CCN1/RUNX2/SERPINH1/TIMP1/CHST11/SCX/TGFB1/MSX2/ROR2/CCN4/PTHLH/HAND2/HOXA3/SOX9/SNAI2/SLC39A14/LEP/EVC/RFLNB/COL27A1/SHOX2/MBOAT2/MAF/NOG/CSGALNACT1/CHSY1/CHI3L1/TRPS1/ANXA6/ECM1/WNT9A/HIF1A/MATN3/SMAD7/HOXA5/Z…
GOBP_CELL_MATRIX_ADHESION	GOBP_CELL_MATRIX_ADHESION	198	0.575666	2.38862	1e-10	9.23284e-09	6.32836e-09	5563	tags=54%, list=22%, signal=43%	L1CAM/PLAU/COL3A1/ITGA11/GREM1/COL5A3/COL17A1/ADAMTS12/SERPINE1/ITGB3/FN1/ITGA5/MMP14/EMILIN1/ACTN1/COL16A1/NID2/ITGA3/THY1/SFRP1/THBS1/EFEMP2/ITGA2/ITGB4/COL13A1/NID1/ITGB6/PXN/ZYX/ITGB1/CCN2/RHOD/ITGAV/ITGBL1/THSD1/VCL/ADAMTS9/RRAS/CDK6/CORO2B/S100A10/ITGB5/EFNA5/CCL21/DAPK3/ECM2/CSF1/TIAM1/ITGA1/ADAM9/FERMT1/TNN/CCL28/SLC9A1/VCAM1/MAP4K4/CX3CL1/CDH13/MMP12/ITGAM/AJAP1/KDR/NRP1/FERMT2/ITGA6/LYP…
GOBP_CELL_SUBSTRATE_ADHESION	GOBP_CELL_SUBSTRATE_ADHESION	302	0.534854	2.30431	1e-10	9.23284e-09	6.32836e-09	5563	tags=53%, list=22%, signal=42%	L1CAM/OLFM4/COL1A1/PLAU/COL3A1/ITGA11/GREM1/COL5A3/COL17A1/ADAMTS12/SERPINE1/ITGB3/FN1/ITGA5/MMP14/LAMB3/PDPN/EMILIN1/ACTN1/COL16A1/HAS2/NID2/WNT1/COL8A1/ITGA3/THY1/SFRP1/SPOCK1/FBLN2/ANTXR1/AXL/MYADM/THBS1/EFEMP2/ITGA2/FLNA/ITGB4/EDIL3/COL13A1/NID1/UNC13D/ITGB6/CCDC80/PXN/ZYX/ITGB1/PDGFB/CCN2/LAMB1/RHOD/LAMB4/CCN1/ITGAV/ITGBL1/THSD1/VCL/FBLN1/EGFLAM/FAT2/ADAMTS9/RRAS/CDK6/EGFL6/MYO1G/CORO2B/S100…
GOBP_COLLAGEN_CATABOLIC_PROCESS	GOBP_COLLAGEN_CATABOLIC_PROCESS	37	0.83375	2.63113	1e-10	9.23284e-09	6.32836e-09	2690	tags=73%, list=10%, signal=65%	MMP13/MMP10/MMP20/MMP3/KLK6/MMP11/FAP/MMP1/MMP2/MMP14/ADAMTS2/PRTN3/MMP16/ADAMTS14/MMP8/MRC2/MMP7/CTSK/ADAMTS3/MMP9/ITGB1/PRSS2/CTSB/MMP23B/CTSL/MMP12/MMP17
GOBP_COLLAGEN_FIBRIL_ORGANIZATION	GOBP_COLLAGEN_FIBRIL_ORGANIZATION	58	0.811917	2.83482	1e-10	9.23284e-09	6.32836e-09	1492	tags=67%, list=6%, signal=63%	COL11A1/LOXL2/COL12A1/COL1A1/COL1A2/MMP11/COL5A2/COL5A1/COL3A1/GREM1/COL5A3/FOXC2/ADAMTS12/COMP/SFRP2/PXDN/AEBP1/ADAMTS2/EMILIN1/COL11A2/ADAMTS14/LOX/BMP1/LOXL1/EFEMP2/ADAMTS3/TLL2/TGFB2/COL13A1/TLL1/ADAMTS7/COL14A1/FOXC1/DDR2/SERPINH1/LUM/FMOD/DPT/SCX
GOBP_COLLAGEN_METABOLIC_PROCESS	GOBP_COLLAGEN_METABOLIC_PROCESS	77	0.725902	2.6773	1e-10	9.23284e-09	6.32836e-09	2764	tags=62%, list=11%, signal=56%	MMP13/MMP10/MMP20/MMP3/KLK6/COL1A1/COL1A2/MMP11/COL5A1/FAP/MMP1/MMP2/MMP14/ADAMTS2/EMILIN1/PRTN3/MMP16/ADAMTS14/RCN3/MMP8/MRC2/MMP7/CTSK/ADAMTS3/ERRFI1/ITGA2/SERPINB7/PDGFRB/MMP9/ITGB1/CCN2/PRSS2/TGFB3/SERPINH1/SCX/TGFB1/VIM/CTSB/P3H1/P3H3/MMP23B/CTSL/PLOD3/PPARD/F2R/MMP12/MMP17/HIF1A
GOBP_CONNECTIVE_TISSUE_DEVELOPMENT	GOBP_CONNECTIVE_TISSUE_DEVELOPMENT	215	0.600909	2.51999	1e-10	9.23284e-09	6.32836e-09	4393	tags=49%, list=17%, signal=41%	MMP13/WNT7A/COL11A1/TGFBI/LOXL2/COL1A1/COL5A1/COL3A1/GREM1/FOXC2/ADAMTS12/COMP/SFRP2/RFLNA/NKX3-2/SULF1/ACTA2/EPYC/DLX2/COL11A2/SULF2/LOX/BGN/BARX2/BMP1/GDF5/HMGA2/STC1/HOXA11/CTSK/GLI3/SNAI1/SERPINB7/PDGFRB/PDGFB/PDGFA/PRRX1/CCN2/ADAMTS7/CCN1/RUNX2/SERPINH1/TIMP1/CHST11/KLF7/SCX/SH3PXD2B/TGFB1/MSX2/ROR2/CCN4/PTHLH/HAND2/HOXA3/SOX9/SNAI2/SLC39A14/LEP/EVC/RFLNB/COL27A1/SHOX2/MBOAT2/MAF/CSF1/NOG/GP…
GOBP_CYTOKINE_MEDIATED_SIGNALING_PATHWAY	GOBP_CYTOKINE_MEDIATED_SIGNALING_PATHWAY	383	0.476707	2.10939	1e-10	9.23284e-09	6.32836e-09	6087	tags=47%, list=24%, signal=37%	TFF2/EREG/IL1A/IFNE/PPBP/IL1RL1/CSF2/CCL7/PXDN/CXCL6/IL20RB/AIM2/CXCL11/EDN2/CCL11/AXL/IL1B/CXCL1/CLCF1/IL12RB2/IRGM/CCL22/OSMR/TNF/PDGFB/CCL8/CXCR1/IL4R/FOXC1/IL1RAP/OASL/SPHK1/CCL2/IL13RA2/PF4/CCL24/CCL13/MST1R/TNFSF11/ISG15/CCL21/IL1RN/CCDC3/CAV1/F3/GAS6/CXCL8/IRAK2/LEP/OSM/IL15RA/LILRA5/RPS6KA4/ACKR4/CCL15/CSF1/IL33/ACKR2/CSF1R/BIRC3/IRAK3/IFITM3/KRT18/IL22RA1/CXCL12/ACTN4/TRIM6/CX3CL1/ECM1/M…
GOBP_EMBRYONIC_MORPHOGENESIS	GOBP_EMBRYONIC_MORPHOGENESIS	480	0.516019	2.33782	1e-10	9.23284e-09	6.32836e-09	4540	tags=41%, list=18%, signal=35%	WNT7A/TH/COL11A1/COL12A1/RSPO3/MFAP5/COL5A2/COL5A1/INHBA/GREM1/FOXC2/ALX4/SOX11/TRIM15/GATA3/ALDH1A3/MMP2/ITGB3/SFRP2/COL6A1/LHX1/VEGFC/FN1/WNT6/ITGA5/TWIST1/LAMA3/TBXT/GDNF/MMP14/NKX3-2/SULF1/LAMB3/CTHRC1/GBX2/DACT1/MMP16/WNT1/EPHB2/DLX2/MDFI/COL8A1/ITGA3/MFAP2/SFRP1/MMP8/POU4F3/FBN1/GDF5/HMGA2/LBX1/EDNRA/MYADM/HOXA11/DKK1/SLITRK6/ITGA2/SOX7/GLI3/SNAI1/TGFB1I1/PDX1/TGFB2/ITGB4/CACNA1C/MYO3B/CRAB…
GOBP_EMBRYONIC_ORGAN_DEVELOPMENT	GOBP_EMBRYONIC_ORGAN_DEVELOPMENT	356	0.52502	2.30737	1e-10	9.23284e-09	6.32836e-09	4540	tags=41%, list=18%, signal=34%	TH/COL11A1/RSPO3/MFAP5/FOXC2/ALX4/SOX11/CSF2/GATA3/ALDH1A3/LHX1/TWIST1/GDNF/MMP14/NKX3-2/PLCD3/CTHRC1/GBX2/MMP16/SCT/WNT1/EPHB2/DLX2/MDFI/PHLDA2/MFAP2/POU4F3/FBN1/PPP1R13L/LBX1/EDNRA/HOXA11/SLITRK6/GLI3/SNAI1/TGFB2/MYO3B/COL13A1/PDGFRA/PLXNA4/EPHA2/PAX8/TNF/PDGFB/PDGFA/PRRX1/FOXC1/CCN1/RARRES2/TGFB3/RUNX2/MICAL2/CHST11/WNT2/LIF/HOXA9/GJA1/PDGFC/HOXB1/TGFB1/PDZD7/ROR2/HOXB9/ASB2/APLNR/HLX/NES/HAND…
GOBP_EMBRYONIC_ORGAN_MORPHOGENESIS	GOBP_EMBRYONIC_ORGAN_MORPHOGENESIS	228	0.515938	2.16709	1e-10	9.23284e-09	6.32836e-09	4540	tags=42%, list=18%, signal=35%	TH/COL11A1/MFAP5/FOXC2/ALX4/SOX11/GATA3/ALDH1A3/LHX1/TWIST1/MMP14/NKX3-2/CTHRC1/GBX2/MMP16/WNT1/EPHB2/DLX2/MDFI/MFAP2/POU4F3/FBN1/LBX1/EDNRA/HOXA11/SLITRK6/GLI3/MYO3B/PDGFRA/EPHA2/PAX8/PRRX1/TGFB3/RUNX2/MICAL2/CHST11/HOXA9/GJA1/HOXB1/PDZD7/ROR2/HOXB9/ASB2/APLNR/HLX/HAND2/HOXA3/SOX9/STRA6/FOXF2/TFAP2A/SHOX2/NOG/SOX17/WNT3A/HOXD10/HOXA2/HOXA6/HIF1A/TBX1/RBPMS2/NDST1/FZD2/SOBP/HOXA5/HOXB2/PTK7/ZEB1/…
GOBP_ENDODERM_FORMATION	GOBP_ENDODERM_FORMATION	50	0.753456	2.51597	1e-10	9.23284e-09	6.32836e-09	2369	tags=54%, list=9%, signal=49%	COL11A1/COL12A1/COL5A2/COL5A1/INHBA/MMP2/COL6A1/LHX1/FN1/ITGA5/LAMA3/MMP14/LAMB3/COL8A1/MMP8/HMGA2/DKK1/SOX7/COL4A2/MMP9/DUSP5/LAMB1/ITGAV/COL7A1/ITGB5/NOG/SOX17
GOBP_EPITHELIAL_CELL_PROLIFERATION	GOBP_EPITHELIAL_CELL_PROLIFERATION	331	0.505812	2.21147	1e-10	9.23284e-09	6.32836e-09	4105	tags=40%, list=16%, signal=34%	WNT7A/EREG/LOXL2/CDH3/NGFR/FAP/SOX11/AREG/EPGN/GATA3/XDH/ITGB3/SFRP2/VEGFC/ODAM/TWIST1/MMP14/SULF1/SPARC/THBS4/COL8A2/HAS2/COL8A1/SFRP1/GDF5/CCL11/HTRA1/THBS1/PRL/ERRFI1/SEMA5A/TGFB2/VDR/LGR5/EPHA2/TNF/PDGFB/ESR1/LAMB1/TGFA/FGF7/FOXE3/CD109/WNT2/JCAD/NRP2/CCL2/EGR3/CDK6/TGFB1/CCL24/PLXNB3/TNFSF11/NOX5/PGF/PROK2/APLNR/FGF1/FABP7/CAV1/SOX9/F3/KLK8/CCND1/SNAI2/VSTM4/DAB2/LEP/IGFBP4/SERPINB1/NOG/FERM…
GOBP_EXTERNAL_ENCAPSULATING_STRUCTURE_ORGANIZATION	GOBP_EXTERNAL_ENCAPSULATING_STRUCTURE_ORGANIZATION	262	0.718055	3.06489	1e-10	9.23284e-09	6.32836e-09	3615	tags=62%, list=14%, signal=54%	MMP13/MMP10/KLK5/COL11A1/MMP20/MMP3/TGFBI/LOXL2/COL12A1/COL1A1/KLK7/COL1A2/MMP11/COL5A2/COL5A1/COL3A1/GREM1/COL5A3/FOXC2/COL10A1/COL17A1/ADAMTS18/ADAMTS12/IBSP/FAP/MMP1/POSTN/ADAMTS15/COMP/MMP2/ADAMTS16/SFRP2/PXDN/COL15A1/AEBP1/MMP14/ADAMTS2/SULF1/LAMB3/PDPN/EMILIN1/PRSS1/ZNF469/COL16A1/COL8A2/HAS2/OLFML2B/MMP16/NID2/COL8A1/COL11A2/SULF2/ADAMTS5/ADAMTS14/LOX/MMP8/ADAMTS4/FLRT2/FBLN2/BMP1/ANTXR1/A…
GOBP_EXTRACELLULAR_MATRIX_DISASSEMBLY	GOBP_EXTRACELLULAR_MATRIX_DISASSEMBLY	52	0.804861	2.71629	1e-10	9.23284e-09	6.32836e-09	1573	tags=52%, list=6%, signal=49%	MMP13/MMP10/KLK5/MMP20/MMP3/KLK7/MMP11/FAP/MMP1/ADAMTS15/MMP2/MMP14/PDPN/PRSS1/ADAMTS5/MMP8/ADAMTS4/MMP7/ADAM8/CTSK/FSCN1/MMP9/PRSS2/DDR2/LRP1/SH3PXD2B/TGFB1
GOBP_FORMATION_OF_PRIMARY_GERM_LAYER	GOBP_FORMATION_OF_PRIMARY_GERM_LAYER	101	0.664026	2.53998	1e-10	9.23284e-09	6.32836e-09	1753	tags=40%, list=7%, signal=37%	COL11A1/COL12A1/COL5A2/COL5A1/INHBA/FOXC2/TRIM15/MMP2/ITGB3/SFRP2/COL6A1/LHX1/FN1/ITGA5/LAMA3/TBXT/MMP14/LAMB3/COL8A1/ITGA3/MMP8/HMGA2/HOXA11/DKK1/ITGA2/SOX7/SNAI1/ITGB4/EPHA2/COL4A2/MMP9/DUSP5/ITGB1/LAMB1/FOXC1/ITGAV/GJA1/COL7A1/SCX/ITGB5
GOBP_HEART_DEVELOPMENT	GOBP_HEART_DEVELOPMENT	471	0.505621	2.28696	1e-10	9.23284e-09	6.32836e-09	5695	tags=47%, list=22%, signal=37%	TH/FHL2/COL11A1/IL1A/IRX4/MYL7/COL5A1/COL3A1/GREM1/FOXC2/LEFTY1/JPH2/SOX11/GATA3/MMP2/PDLIM7/SFRP2/FN1/FOXL1/TWIST1/TBXT/SEMA3C/DAW1/EMILIN1/HAS2/PLN/FHOD3/ITGA3/NOX4/LOX/OXTR/BICC1/ACTC1/FLRT2/FBN1/NTRK3/SGCD/PPP1R13L/LBX1/EDNRA/DKK1/GLI3/SNAI1/PDGFRB/FLNA/TGFB2/PLEC/CACNA1C/GJA5/ALPK2/PDLIM3/PDGFRA/PLXNA4/DCHS1/TPM1/PAX8/ITGB1/PDGFB/NPY1R/HOXA13/FOXC1/CCN1/TGFB3/GPER1/MICAL2/WNT2/BASP1/GJA1/NRP…
GOBP_HEART_MORPHOGENESIS	GOBP_HEART_MORPHOGENESIS	204	0.531376	2.20944	1e-10	9.23284e-09	6.32836e-09	5651	tags=51%, list=22%, signal=40%	TH/FHL2/COL11A1/COL5A1/FOXC2/LEFTY1/SOX11/GATA3/SFRP2/TWIST1/TBXT/SEMA3C/HAS2/ACTC1/FLRT2/PPP1R13L/LBX1/EDNRA/DKK1/SNAI1/FLNA/TGFB2/GJA5/ALPK2/DCHS1/TPM1/NPY1R/FOXC1/CCN1/TGFB3/MICAL2/WNT2/GJA1/NRP2/ELN/FZD1/TGFB1/MSX2/PKP2/ASB2/APLNR/HEG1/HAND2/PIM1/SOX9/SNAI2/LY6E/SHOX2/ZFPM2/NOG/SOX17/WNT3A/HEY2/TBX5/PARVA/HIF1A/GATA5/HEYL/NRP1/TBX1/CPE/SMAD7/FZD2/SOX18/ZFPM1/ACVR1/VEGFA/TGFBR1/ADAMTS1/JUN/MEG…
GOBP_LEUKOCYTE_DIFFERENTIATION	GOBP_LEUKOCYTE_DIFFERENTIATION	453	0.426597	1.92272	1e-10	9.23284e-09	6.32836e-09	5636	tags=39%, list=22%, signal=31%	IL1A/PSG9/IL11/IFNE/LRRC17/IL20/INHBA/CSF2/GATA3/EFNA2/MMP14/HLA-G/PRTN3/LGALS1/WNT1/TNFAIP6/TSPAN2/SFRP1/FBN1/ADGRG3/AXL/ADAM8/GPR68/IL1B/LY6D/GLI3/SIGLEC15/CLCF1/FAM20C/FSTL3/ITGB6/EPHA2/TNF/MMP9/ITGB1/IL4R/RUNX2/UBASH3B/CD109/CYP26B1/LIF/MYH9/BATF2/EGR3/PF4/RRAS/ZC3H12A/CDK6/TGFB1/ROR2/KLF10/TNFSF11/HLX/CCN4/ZFP36L2/IFNL1/TNFSF4/HDAC9/KLF6/GAS6/LEP/ENTPD7/IL15RA/ANXA2/RSAD2/APP/SH3PXD2A/CSF1/S…
GOBP_MESENCHYMAL_CELL_DIFFERENTIATION	GOBP_MESENCHYMAL_CELL_DIFFERENTIATION	200	0.538001	2.23674	1e-10	9.23284e-09	6.32836e-09	5889	tags=55%, list=23%, signal=42%	LOXL2/COL1A1/GREM1/FOXC2/SOX11/GATA3/SEMA3A/SEMA7A/SFRP2/FN1/SPRED3/TWIST1/GDNF/SEMA3C/PDPN/GBX2/HAS2/WNT10A/SFRP1/HMGA2/EDNRA/VASN/DACT3/IL1B/SEMA3B/SEMA5A/SNAI1/TGFB1I1/SEMA6B/FLNA/TGFB2/FOXC1/TGFB3/SEMA4B/WNT2/NRP2/EFNB1/TGFB1/MSX2/BCL9L/SERPINB3/HAND2/SOX9/PHLDB1/FOXF2/SNAI2/DAB2/RFLNB/NOG/TIAM1/HEY2/ANXA6/HGF/LOXL3/TBX5/HIF1A/SEMA5B/GATA5/HEYL/NRP1/TBX1/FERMT2/SMAD7/IL17RD/ACVR1/LAMA5/S100A4…
GOBP_MESENCHYME_DEVELOPMENT	GOBP_MESENCHYME_DEVELOPMENT	242	0.533886	2.25922	1e-10	9.23284e-09	6.32836e-09	5889	tags=55%, list=23%, signal=42%	LOXL2/COL1A1/GREM1/FOXC2/ACTG2/SOX11/GATA3/SEMA3A/SEMA7A/SFRP2/FN1/SPRED3/TWIST1/GDNF/SEMA3C/PDPN/GBX2/ACTA2/HAS2/WNT10A/SFRP1/ACTC1/HMGA2/EDNRA/VASN/DACT3/IL1B/SEMA3B/SEMA5A/SNAI1/TGFB1I1/SEMA6B/PDGFRB/FLNA/TGFB2/BNC2/DCHS1/FOXC1/TGFB3/SEMA4B/WNT2/BASP1/NRP2/EFNB1/SCX/TGFB1/MSX2/BCL9L/SERPINB3/APLNR/HAND2/SOX9/PHLDB1/FOXF2/SNAI2/DAB2/RFLNB/ZFPM2/NOG/TIAM1/WNT3A/HEY2/ANXA6/HGF/LOXL3/TBX5/HIF1A/SE…
GOBP_MORPHOGENESIS_OF_AN_EPITHELIUM	GOBP_MORPHOGENESIS_OF_AN_EPITHELIUM	420	0.50234	2.24611	1e-10	9.23284e-09	6.32836e-09	5637	tags=50%, list=22%, signal=40%	WNT7A/RSPO3/COL5A1/GREM1/NGFR/FOXC2/ADAMTS12/SOX11/AREG/GATA3/ALDH1A3/TNC/GPC6/SEMA3A/MMP2/ADAMTS16/SFRP2/LHX1/VEGFC/WNT6/ITGA5/TWIST1/LAMA3/GDNF/MMP14/SULF1/SEMA3C/PDPN/CTHRC1/GBX2/DACT1/WNT1/WNT10A/SFRP1/CCL11/LBX1/EDNRA/HOXA11/CA9/DKK1/FAT1/GLI3/SNAI1/TGFB1I1/PDX1/FLNA/TGFB2/VDR/LGR5/TGM2/EPHA2/DCHS1/PAX8/TNF/CA2/PDGFA/ESR1/HOXA13/COL4A1/CCN1/KIF26B/FGF7/MICAL2/WNT2/VCL/LIF/GJA1/FZD1/PRICKLE1/…
GOBP_NEGATIVE_REGULATION_OF_LOCOMOTION	GOBP_NEGATIVE_REGULATION_OF_LOCOMOTION	267	0.520749	2.22287	1e-10	9.23284e-09	6.32836e-09	5694	tags=52%, list=22%, signal=41%	IL24/CLDN19/COL3A1/GREM1/NGFR/SERPINE1/GATA3/SEMA3A/SEMA7A/SFRP2/SULF1/SEMA3C/EMILIN1/PTPRR/ADORA1/TNFAIP6/THY1/SFRP1/STC1/THBS1/NBL1/SEMA3B/SEMA5A/NAV3/SEMA6B/CARD10/TPM1/HAS1/TNF/FRMD5/TIMP1/SEMA4B/LRP1/VCL/TBXA2R/FBLN1/GJA1/CCL2/ADAMTS9/RRAS/TGFB1/PLXNB3/SPOCK3/GADD45A/BMERB1/NRG3/TAFA5/DCN/CCL21/PODN/RIN3/PRKG1/MEOX2/MCTP1/CNN2/NOG/ANGPT2/PTPRU/TNN/GNA12/CLIC4/CXCL12/WNT3A/PPARD/CCL28/CX3CL1/…
GOBP_OSSIFICATION	GOBP_OSSIFICATION	340	0.535809	2.34798	1e-10	9.23284e-09	6.32836e-09	3424	tags=35%, list=13%, signal=31%	MMP13/FHL2/COL11A1/CYP24A1/COL1A1/COL1A2/LRRC17/COL5A2/ITGA11/GREM1/FOXC2/ADAMTS12/IBSP/SOX11/AREG/VCAN/TNC/COMP/MMP2/PDLIM7/SEMA7A/SFRP2/COL6A1/VEGFC/ASPN/TWIST1/RFLNA/MMP14/CTHRC1/MMP16/OMD/TNFAIP6/LOX/SFRP1/CDH11/MRC2/BMP1/GDF5/PTGS2/STC1/CYP27B1/CTSK/CLEC11A/CLEC5A/DKK1/GLI3/SNAI1/TGFB2/TWIST2/COL13A1/FAM20C/FSTL3/EPHA2/DCHS1/TNF/MMP9/CCN2/ADAMTS7/FOXC1/CCN1/ANKH/TGFB3/RUNX2/DDR2/XYLT1/GJA1/G…
GOBP_POSITIVE_REGULATION_OF_CELL_ADHESION	GOBP_POSITIVE_REGULATION_OF_CELL_ADHESION	369	0.482887	2.12393	1e-10	9.23284e-09	6.32836e-09	4548	tags=39%, list=18%, signal=33%	OLFM4/IL1A/FOXC2/IBSP/GATA3/SFRP2/FN1/ITGA5/HLA-G/PDPN/EMILIN1/COL16A1/HAS2/LGALS1/COL8A1/ITGA3/PLAUR/THY1/SFRP1/FBLN2/ADAM19/MYADM/CHST4/ADAM8/EFEMP2/IL1B/ITGA2/GLI3/VAV3/FLNA/TGFB2/SAA1/EDIL3/NID1/UNC13D/FSTL3/CCDC80/TGM2/TPM1/TNF/FRMD5/PDGFB/IL4R/RHOD/CCN1/PRSS2/KIF26B/ITGAV/PIEZO1/LIF/EGFLAM/PTAFR/EFNB1/CCL2/EGR3/RRAS/CDK6/EGFL6/CD209/S100A10/TNFSF11/SIRPA/HLX/CCL21/CAV1/TNFSF4/ECM2/DAB2/LEP/…
GOBP_POSITIVE_REGULATION_OF_CYTOKINE_PRODUCTION	GOBP_POSITIVE_REGULATION_OF_CYTOKINE_PRODUCTION	380	0.443404	1.96017	1e-10	9.23284e-09	6.32836e-09	6233	tags=47%, list=24%, signal=36%	EREG/IL1A/IL1RL1/SERPINE1/TRIM15/CSF2/GATA3/SEMA7A/AFAP1L2/IL20RB/TWIST1/SULF1/HLA-G/CCBE1/SPON2/RAET1G/EPHB2/AIM2/AKAP12/SULF2/NLRP10/MMP8/PTGS2/NLRP12/THBS1/ADAM8/CLEC5A/IL1B/SERPINB7/SAA1/IL12RB2/TNF/IL4R/IL1RAP/LUM/SPHK1/PTAFR/RAB7B/PF4/TGFB1/INAVA/NOX5/HEG1/ISG15/TNFRSF8/IFNL1/TNFSF4/F3/LEP/OSM/C1QTNF3/LILRA5/RSAD2/APP/CD14/IL33/CSF1R/IRAK3/PANX1/SLC11A1/FERMT1/CEBPB/MEFV/BCL10/WNT3A/CHI3L1/…
GOBP_POSITIVE_REGULATION_OF_EPITHELIAL_CELL_PROLIFERATION	GOBP_POSITIVE_REGULATION_OF_EPITHELIAL_CELL_PROLIFERATION	158	0.57315	2.30961	1e-10	9.23284e-09	6.32836e-09	5354	tags=51%, list=21%, signal=41%	WNT7A/CDH3/SOX11/AREG/EPGN/ITGB3/VEGFC/ODAM/TWIST1/THBS4/HAS2/SFRP1/CCL11/HTRA1/SEMA5A/TNF/PDGFB/LAMB1/TGFA/FGF7/FOXE3/WNT2/JCAD/NRP2/EGR3/CCL24/PLXNB3/PGF/APLNR/FGF1/SOX9/F3/CCND1/NOG/CXCL12/WNT3A/EGFR/ECM1/CDH13/MMP12/HIF1A/C5AR2/ID1/KDR/NRP1/TBX1/C5AR1/FLT4/PTPRN/B4GALT1/VEGFA/TGFBR1/CAV2/NOD2/JUN/NR4A3/PRKCA/TCF7L2/ERBB2/LAMC1/TNFAIP3/RTN4/ITGA4/ACVRL1/HTR2B/BMPR2/IL10/LRG1/GATA2/APLN/PIK3CD/…
GOBP_POSITIVE_REGULATION_OF_LOCOMOTION	GOBP_POSITIVE_REGULATION_OF_LOCOMOTION	477	0.506621	2.29147	1e-10	9.23284e-09	6.32836e-09	5880	tags=50%, list=23%, signal=39%	WNT7A/LAMC2/IL1A/COL1A1/PLAU/LRRC15/FOXC2/SERPINE1/GATA3/CCL7/SEMA3A/MMP2/ITGB3/SEMA7A/VEGFC/FN1/ITGA5/TWIST1/MMP14/SRPX2/SEMA3C/SPARC/PDPN/THBS4/ACTA2/CCBE1/HAS2/EPHB2/ITGA3/AKAP12/TNFAIP6/CEMIP/THY1/MCAM/NTRK3/EDN2/PTGS2/CCL11/MMP7/MYADM/THBS1/ADAM8/MYLK/IL1B/ITGA2/SEMA3B/SEMA5A/SNAI1/SEMA6B/PDGFRB/TGFB2/TWIST2/PDGFRA/EPHA2/TNF/MMP9/ITGB1/PDGFB/CCL8/PDGFA/DUOXA2/LAMB1/RHOD/CCN1/ADGRA2/BDKRB1/RA…
GOBP_REGULATION_OF_ANATOMICAL_STRUCTURE_SIZE	GOBP_REGULATION_OF_ANATOMICAL_STRUCTURE_SIZE	379	0.451119	1.99494	1e-10	9.23284e-09	6.32836e-09	4789	tags=39%, list=19%, signal=32%	WNT7A/CDHR2/L1CAM/DRD5/CRP/ADRA1D/FOXC2/ASIC2/HTR1B/SEMA3A/COMP/MMP2/SEMA7A/SLC12A3/FN1/SEMA3C/KCNN4/ADORA1/HTR1D/ACTA2/SCT/FHOD3/KANK4/OXTR/EDN2/PTGS2/CCL11/EDNRA/VILL/MYADM/HRH1/CDH4/SEMA3B/SEMA5A/SEMA6B/DRAXIN/VAV3/GJA5/PRR16/CRABP2/PLXNA4/TNF/KIRREL1/FOXC1/GPER1/SEMA4B/KCNMB1/CDC42EP5/TBXA2R/P2RY2/LMOD1/ELN/CCL24/CRACD/HTR7/LIMA1/SLC12A4/EFNA5/CCL21/ECE1/CAV1/BAIAP2L2/RIN3/PRKG1/RGS2/BDKRB2/V…
GOBP_REGULATION_OF_CELLULAR_RESPONSE_TO_GROWTH_FACTOR_STIMULUS	GOBP_REGULATION_OF_CELLULAR_RESPONSE_TO_GROWTH_FACTOR_STIMULUS	231	0.54157	2.28258	1e-10	9.23284e-09	6.32836e-09	6295	tags=58%, list=25%, signal=44%	PMEPA1/GREM1/NGFR/ADAMTS12/SOX11/GATA3/XDH/ITGB3/SFRP2/VEGFC/ASPN/ITGA5/SPRED3/HTRA3/SULF1/EMILIN1/CCBE1/WNT1/ITGA3/SULF2/TNFAIP6/LOX/SFRP1/FBN1/GDF5/HTRA1/SFRP4/VASN/FSTL1/THBS1/ADAMTS3/DKK1/IL1B/NBL1/TGFB1I1/FAM20C/FSTL3/LTBP1/DOK5/HOXA13/CCN1/ADGRA2/TGFB3/RUNX2/CD109/CHST11/ZNF423/JCAD/FZD1/TGFB1/MSX2/BCL9L/DCN/FGF1/CAV1/SLC2A10/DKK3/DAB2/LATS2/NOG/FERMT1/TMEM204/SKI/CDKN2B/NEDD4/CDKN1C/HIF1A/…
GOBP_REGULATION_OF_DEFENSE_RESPONSE	GOBP_REGULATION_OF_DEFENSE_RESPONSE	490	0.427247	1.93552	1e-10	9.23284e-09	6.32836e-09	6005	tags=41%, list=23%, signal=32%	EREG/KLK5/MMP3/KLK7/IL20/IL1RL1/ADAMTS12/SERPINE1/GATA3/CAMK2N1/SEMA7A/CXCL6/IL20RB/HLA-G/EMILIN1/ADORA1/LGALS1/RAET1G/RAET1E/EPHB2/AIM2/TNFAIP6/NLRP10/NT5E/SERPINB4/MMP8/C1QTNF12/PTGS2/HTRA1/NLRP12/ADAM8/KLRC2/IL1B/ITGA2/SAA1/IRGM/TAFA3/PTGES/OSMR/TNF/MMP9/ZYX/ESR1/DUOXA2/FABP4/GPER1/PLA2G5/WFDC1/PLK2/SPHK1/FPR2/ZC3H12A/CCL24/KLRC3/NPAS2/ALOX5AP/TNFSF11/PTGIS/SIRPA/FNDC4/PVR/CCN4/ISG15/SERPINB9/…
GOBP_REGULATION_OF_EPITHELIAL_CELL_MIGRATION	GOBP_REGULATION_OF_EPITHELIAL_CELL_MIGRATION	194	0.566783	2.35074	1e-10	9.23284e-09	6.32836e-09	6467	tags=58%, list=25%, signal=44%	WNT7A/FOXC2/GATA3/SEMA3A/ITGB3/VEGFC/SRPX2/SPARC/PTPRR/CCBE1/HAS2/ITGA3/PTGS2/STC1/THBS1/ITGA2/SEMA5A/TGFB2/CARD10/EPHA2/TNF/MMP9/PDGFB/ADGRA2/FGF7/TBXA2R/PLK2/JCAD/NRP2/ADAMTS9/RRAS/ZC3H12A/TGFB1/BCAR1/GADD45A/MET/DCN/FGF1/SOX9/HDAC9/MEOX2/ANGPT2/ADAM9/MAP4K4/ANGPT4/ETS1/STARD13/MCC/RHOJ/HIF1A/ANXA3/KDR/NRP1/FLT4/ARSB/DUSP10/HDAC7/VEGFA/CIB1/MIR221/JUN/PRKCA/DOCK5/RIN2/MMRN2/EPPK1/RTN4/MIR210/VA…
GOBP_REGULATION_OF_VASCULATURE_DEVELOPMENT	GOBP_REGULATION_OF_VASCULATURE_DEVELOPMENT	244	0.550415	2.3325	1e-10	9.23284e-09	6.32836e-09	5185	tags=50%, list=20%, signal=40%	IL1A/THBS2/GREM1/FOXC2/SERPINE1/ISM1/SFRP2/VEGFC/ITGA5/TWIST1/SULF1/HLA-G/SPARC/EMILIN1/THBS4/CCBE1/ANGPTL4/SFRP1/HMGA2/CCL11/ADAM12/THBS1/PRL/IL1B/SEMA5A/TGFB2/EPHA2/TNF/COL4A2/ITGB1/FOXC1/HSPG2/ADGRA2/TBXA2R/PLK2/JCAD/SPHK1/ADAMTS9/PF4/RRAS/ZC3H12A/CCL24/GADD45A/PGF/PTGIS/APLNR/TAFA5/DCN/ADGRB2/FGF1/F3/CXCL8/LEP/GPR4/ANGPT2/STAB1/TNN/CHI3L1/PML/ANGPT4/ETS1/ECM1/HGF/ALOX5/RHOJ/AQP1/HIF1A/PKM/ANX…
GOBP_REPRODUCTIVE_SYSTEM_DEVELOPMENT	GOBP_REPRODUCTIVE_SYSTEM_DEVELOPMENT	345	0.479203	2.09894	1e-10	9.23284e-09	6.32836e-09	4215	tags=34%, list=16%, signal=29%	WNT7A/EREG/IL1A/RSPO3/NDP/HSD17B2/INHBA/PSAPL1/CSF2/GATA3/TNC/SEMA3A/MMP2/SFRP2/LHX1/FOSL1/MMP14/SULF1/PLCD3/MDFI/TNFAIP6/PHLDA2/SFRP1/PTGS2/STC1/GJB3/ADAM19/HTRA1/AXL/HOXA11/CYP27B1/SERPINE2/NHLH2/GJB2/GLI3/SNAI1/PDGFRB/TGFB2/VDR/SRD5A2/PDGFRA/PDGFB/PDGFA/ESR1/HOXA13/LHB/FOXC1/CCN1/WNT2/LIF/BASP1/GJA1/SCX/PTX3/ROR2/NRIP1/CTSB/COL9A3/SOX9/STRA6/MAMLD1/CCND1/FOXF2/MME/LEP/GCM1/ZFPM2/NOG/GREB1L/CEB…
GOBP_RESPONSE_TO_WOUNDING	GOBP_RESPONSE_TO_WOUNDING	451	0.503933	2.27303	1e-10	9.23284e-09	6.32836e-09	4500	tags=41%, list=18%, signal=34%	WNT7A/EREG/IL24/IL1A/DRD5/KLK6/COL1A1/CLDN19/PLAU/CDH3/COL5A1/COL3A1/INHBA/FOXC2/ADAMTS18/SERPINE1/FAP/TNC/COMP/MMP2/ITGB3/FN1/ITGA5/ODAM/TNFRSF12A/DCBLD2/PDPN/ACTN1/ACTA2/WNT1/EPHB2/MYL9/LOX/PLAUR/MCAM/NTRK3/EDNRA/PLAT/AXL/SERPINE2/THBS1/MYLK/ITGA2/GLI3/PDGFRB/VAV3/PDX1/FLNA/TGFB2/SAA1/ITGB4/PLEC/ITGB6/F13A1/PDGFRA/TPM1/TNF/ITGB1/PDGFB/PDGFA/CCN2/TGFA/CCN1/ANXA8/DYSF/TGFB3/ELK3/F5/FGF7/TIMP1/UBA…
GOBP_SKELETAL_SYSTEM_DEVELOPMENT	GOBP_SKELETAL_SYSTEM_DEVELOPMENT	431	0.546709	2.45176	1e-10	9.23284e-09	6.32836e-09	4577	tags=43%, list=18%, signal=36%	MMP13/WNT7A/COL11A1/TGFBI/LOXL2/COL1A1/COL1A2/LRRC17/COL5A2/COL3A1/GREM1/FOXC2/COL10A1/ADAMTS12/ALX4/SOX11/VCAN/COMP/MMP2/SFRP2/LHX1/TWIST1/RFLNA/MMP14/NKX3-2/SULF1/EPYC/HAS2/MMP16/WNT1/DLX2/MDFI/COL11A2/SULF2/LOX/BGN/BARX2/SFRP1/CDH11/ADAMTS4/FBN1/BMP1/GDF5/HMGA2/STC1/EDNRA/SFRP4/HOXA11/CTSK/GPR68/ACAN/HAPLN1/GLI3/SNAI1/SIGLEC15/TGFB2/VDR/PAX1/SRD5A2/COL13A1/FAM20C/ITGB6/PDGFRA/TGM2/EPHA2/DCHS1/…
GOBP_SKELETAL_SYSTEM_MORPHOGENESIS	GOBP_SKELETAL_SYSTEM_MORPHOGENESIS	188	0.575498	2.36438	1e-10	9.23284e-09	6.32836e-09	4268	tags=44%, list=17%, signal=37%	MMP13/WNT7A/COL11A1/COL1A1/COL3A1/GREM1/FOXC2/ALX4/SOX11/COMP/MMP2/SFRP2/LHX1/TWIST1/RFLNA/MMP14/NKX3-2/HAS2/MMP16/DLX2/MDFI/BARX2/SFRP1/BMP1/STC1/SFRP4/HOXA11/GLI3/COL13A1/PDGFRA/PRRX1/CCN2/FOXC1/TGFB3/RUNX2/SERPINH1/CHST11/CYP26B1/HOXA9/SCX/HOXB1/MSX2/ROR2/HOXB9/HOXA3/SOX9/TMEM119/TFAP2A/RFLNB/COL27A1/SHOX2/NOG/CSGALNACT1/TIPARP/HOXD10/CHSY1/SKI/ANXA6/HOXA2/HOXA6/TBX1/NDST1/HOXA5/HOXB2/ZEB1/RAB…
GOBP_TAXIS	GOBP_TAXIS	499	0.457982	2.07707	1e-10	9.23284e-09	6.32836e-09	3868	tags=37%, list=15%, signal=32%	MYPN/LAMC2/L1CAM/PLAU/PPBP/GREM1/NGFR/SERPINE1/GATA3/CCL7/SEMA3A/ITGB3/SEMA7A/LHX1/VEGFC/CXCL6/FOSL1/EFNA2/EVX1/LAMA3/GDNF/SEMA3C/UNC5D/THBS4/GBX2/TUBB3/EPHB2/TNFAIP6/CXCL11/LOX/PLAUR/POU4F3/FLRT2/NTRK3/UNC5B/EDN2/CCL11/EDNRA/HRH1/UNC5C/THBS1/ADAM8/CDH4/IL1B/ITGA2/NBL1/SEMA3B/SEMA5A/GLI3/SEMA6B/DRAXIN/CXCL1/PDGFRB/VAV3/GBX1/TGFB2/SAA1/PLEC/CCL22/CMTM3/PDGFRA/PLXNA4/EPHA2/PDGFB/CCL8/PDGFA/NEXN/CXC…
GOBP_TISSUE_MIGRATION	GOBP_TISSUE_MIGRATION	262	0.530028	2.26233	1e-10	9.23284e-09	6.32836e-09	5919	tags=54%, list=23%, signal=42%	WNT7A/LOXL2/GREM1/FOXC2/FAP/ACTG2/GATA3/SEMA3A/ITGB3/VEGFC/SRPX2/SPARC/PTPRR/ACTA2/CCBE1/PRSS3/HAS2/ITGA3/ACTC1/EDN2/PTGS2/STC1/S100A2/LGALS12/FSTL1/THBS1/ITGA2/SEMA5A/TGFB2/CARD10/EPHA2/PXN/TNF/MMP9/ITGB1/PDGFB/ADGRA2/FGF7/TBXA2R/PLK2/MYH9/JCAD/NRP2/FAT2/ADAMTS9/EGR3/RRAS/ZC3H12A/TGFB1/BCAR1/GADD45A/MET/DCN/FGF1/SOX9/HDAC9/MEOX2/VSTM4/ANGPT2/ADAM9/FERMT1/PPARD/MAP4K4/ANGPT4/ETS1/CDH13/STARD13/MC…
GOBP_TRANSMEMBRANE_RECEPTOR_PROTEIN_TYROSINE_KINASE_SIGNALING_PATHWAY	GOBP_TRANSMEMBRANE_RECEPTOR_PROTEIN_TYROSINE_KINASE_SIGNALING_PATHWAY	491	0.436272	1.97633	1e-10	9.23284e-09	6.32836e-09	3595	tags=30%, list=14%, signal=26%	FGF5/EREG/COL1A1/CDH3/GREM1/NGFR/FOXC2/CSPG4/ADAMTS12/FAM83A/AREG/EPGN/GATA3/XDH/MMP2/ITGB3/VEGFC/ITGA5/EFNA2/AFAP1L2/CILP/SULF1/EMILIN1/PTPRR/ADORA1/CCBE1/RPE65/WNT1/EPHB2/IRS1/SH3TC2/SULF2/LOX/PLAUR/FLRT2/NTRK3/C1QTNF12/PLAT/BCAR3/AXL/IGFBP6/THBS1/NGEF/ADAMTS3/ERRFI1/IL1B/DDIT4/PDGFRB/FAM20C/PDGFRA/EPHA2/PXN/COL4A2/MMP9/PDGFB/PDGFA/CCN2/DOK5/COL4A1/TGFA/FOXC1/ADGRA2/RARRES2/GPER1/RUNX2/DDR2/FGF…
GOBP_VIRAL_LIFE_CYCLE	GOBP_VIRAL_LIFE_CYCLE	266	0.488814	2.08777	1e-10	9.23284e-09	6.32836e-09	6063	tags=38%, list=24%, signal=29%	TRIML2/LRRC15/TRIM15/ITGB3/ITGA5/IFNL3/LGALS1/TRIM31/HMGA2/AXL/CLEC5A/ITGA2/TRIM10/ITGB6/EPHA2/TNF/ITGB1/CCL8/ITGAV/OASL/CLDN9/CCL2/TRIM34/ZC3H12A/PTX3/CD209/SERPINB3/CTSB/ITGB5/PVR/ISG15/CAV1/GAS6/CXCL8/LY6E/RSAD2/TPCN2/IFITM3/CTSL/IFIT1/TRIM6/EGFR/NEDD4/OAS3/ICAM1/EFNB2/TRIM8/NRP1/OAS2/IFIH1/IFITM2/IFI27/NECTIN2/CAV2/OAS1/HSPA1A/MRC1/BST2/TNIP1/ADARB1/RAB43/MIR221/AVPR1B/ZNFX1/N4BP1/HTR2A/IFI16…
GOBP_VIRAL_PROCESS	GOBP_VIRAL_PROCESS	352	0.458921	2.01845	1e-10	9.23284e-09	6.32836e-09	6080	tags=34%, list=24%, signal=26%	TRIML2/CRP/LRRC15/TRIM15/ITGB3/ITGA5/IFNL3/LGALS1/TRIM31/HMGA2/AXL/CLEC5A/ITGA2/TRIM10/ITGB6/EPHA2/TNF/ITGB1/CCL8/ITGAV/OASL/CLDN9/CCL2/TRIM34/ZC3H12A/PTX3/CD209/SERPINB3/CTSB/ITGB5/PVR/ISG15/CAV1/GAS6/CXCL8/LY6E/RSAD2/TPCN2/CSF1R/BICD1/IFITM3/CTSL/IFIT1/TRIM6/EGFR/NEDD4/ST3GAL2/OAS3/ICAM1/MAN2A1/EFNB2/TRIM8/NRP1/OAS2/IFIH1/IFITM2/IFI27/ST3GAL4/IRF7/NECTIN2/CFL1/CCL3/MDFIC/CAV2/OAS1/HSPA1A/BCL2L1…
GOBP_WOUND_HEALING	GOBP_WOUND_HEALING	345	0.523647	2.2936	1e-10	9.23284e-09	6.32836e-09	4500	tags=43%, list=18%, signal=36%	WNT7A/EREG/IL24/IL1A/DRD5/COL1A1/CLDN19/PLAU/CDH3/COL5A1/COL3A1/FOXC2/ADAMTS18/SERPINE1/FAP/COMP/ITGB3/FN1/ITGA5/ODAM/TNFRSF12A/DCBLD2/PDPN/ACTN1/ACTA2/EPHB2/MYL9/LOX/PLAUR/MCAM/PLAT/AXL/SERPINE2/THBS1/MYLK/ITGA2/GLI3/PDGFRB/VAV3/FLNA/TGFB2/SAA1/PLEC/ITGB6/F13A1/PDGFRA/TPM1/TNF/ITGB1/PDGFB/PDGFA/TGFA/CCN1/ANXA8/DYSF/TGFB3/ELK3/F5/TIMP1/UBASH3B/WFDC1/CD109/VCL/TBXA2R/MYH9/FBLN1/MYOF/PF4/HNF4A/CDKN…
GOCC_ACTIN_CYTOSKELETON	GOCC_ACTIN_CYTOSKELETON	405	0.492512	2.18997	1e-10	9.23284e-09	6.32836e-09	6236	tags=52%, list=24%, signal=40%	ACTBL2/MYL7/MYH16/ACTG2/PDLIM7/RFLNA/ACTN1/ACTA2/XIRP1/CORIN/MYL9/BARX2/ACTC1/CALD1/TPM2/FBLIM1/AXL/TNNT1/VILL/MYADM/ADAM8/MYLK/FSCN1/FLNA/ABLIM3/MYO3B/PDLIM3/TPM1/PXN/ZYX/FHL3/NEXN/DDR2/MICAL2/CCIN/VCL/SPECC1/SYNPO/MYO1E/MYH9/GDPD2/SMTN/LMOD1/STX1A/SH3PXD2B/ARSJ/BCAR1/MISP/PDLIM4/LIMA1/MYO1G/CORO2B/MST1R/FYB1/TPM4/ROR1/MYO7B/MYH13/SAMD14/VASP/AFAP1/MYH15/GAS7/RFLNB/ACTB/CNN2/AFAP1L1/FLNB/SH3PXD2…
GOCC_ACTIN_FILAMENT_BUNDLE	GOCC_ACTIN_FILAMENT_BUNDLE	67	0.706671	2.54421	1e-10	9.23284e-09	6.32836e-09	4991	tags=70%, list=19%, signal=57%	PDLIM7/RFLNA/ACTN1/ACTA2/XIRP1/MYL9/FBLIM1/MYLK/FSCN1/FLNA/ABLIM3/PDLIM3/TPM1/PXN/ZYX/FHL3/SYNPO/MYH9/PDLIM4/LIMA1/MST1R/TPM4/ROR1/RFLNB/CNN2/FLNB/MICALL2/PALLD/PDLIM5/ACTN4/FERMT2/PDLIM1/TLNRD1/SEPTIN11/PLS3/DAAM1/SEPTIN9/PDLIM2/FHOD1/TPM3/ACTA1/MARCKS/MYO1C/SORBS1/GAS2L1/MYH10/BAG3
GOCC_ACTOMYOSIN	GOCC_ACTOMYOSIN	66	0.69682	2.5002	1e-10	9.23284e-09	6.32836e-09	4991	tags=68%, list=19%, signal=55%	PDLIM7/ACTN1/ACTA2/XIRP1/MYL9/FBLIM1/MYLK/FSCN1/ABLIM3/PDLIM3/TPM1/PXN/ZYX/FHL3/SYNPO/MYH9/STX1A/PDLIM4/LIMA1/MST1R/TPM4/ROR1/CNN2/FLNB/MICALL2/PALLD/DBN1/PDLIM5/ACTN4/FERMT2/PDLIM1/TLNRD1/SEPTIN11/CDC42BPB/DAAM1/SEPTIN9/PDLIM2/FHOD1/TPM3/ACTA1/MYO1C/SORBS1/GAS2L1/MYH10/BAG3
GOCC_BASEMENT_MEMBRANE	GOCC_BASEMENT_MEMBRANE	81	0.714432	2.63921	1e-10	9.23284e-09	6.32836e-09	3814	tags=70%, list=15%, signal=60%	LAMC2/AMTN/TGFBI/LOXL2/THBS2/COL5A1/COL17A1/FN1/COL15A1/LAMA3/LAMB3/SPARC/THBS4/TIMP3/COL8A2/NID2/COL8A1/TINAG/FBN1/LOXL1/EFEMP2/LAMA4/ITGB4/NID1/CCDC80/COL4A2/AGRN/COL4A1/LAMB1/LAMB4/HSPG2/TIMP1/COL18A1/FBLN1/EGFLAM/COL7A1/EGFL6/EFNA5/COL9A3/ANXA2/ENTPD2/ANXA2P2/HMCN1/COL4A6/NTNG1/LAMA2/NTN4/DST/LAMA5/SMOC1/VWA1/CD151/ADAMTS1/LAMA1/LAD1/MMRN2/LAMC1
GOCC_CELL_CELL_JUNCTION	GOCC_CELL_CELL_JUNCTION	401	0.466976	2.07516	1e-10	9.23284e-09	6.32836e-09	5195	tags=42%, list=20%, signal=34%	AMTN/CLDN19/CDH3/NGFR/COL17A1/CLMP/PDLIM7/ITGB3/ITGA5/CLDN14/ACTN1/CDH6/ABCB11/OXTR/CDH11/FLRT2/CDH22/GJB3/MYADM/FSCN1/GJB2/FAT1/CDH12/MXRA8/FLNA/GJA5/COL13A1/PDLIM3/EPHA2/DCHS1/PXN/IGSF21/ZYX/FRMD5/ITGB1/KIRREL1/GJB4/NEXN/VCL/SYNPO/MYO1E/MYH9/GJA1/JCAD/CLDN9/CDH19/FAT2/PCDHGA12/PKP2/PDLIM4/PVR/HEG1/KIRREL2/EFNA5/PMP22/BAIAP2L2/CCND1/VASP/CDH18/ACTB/CNN2/KIFC3/NDRG1/ANXA2/APP/MICALL2/PTPRU/CNN3/P…
GOCC_CELL_SUBSTRATE_JUNCTION	GOCC_CELL_SUBSTRATE_JUNCTION	387	0.565334	2.5044	1e-10	9.23284e-09	6.32836e-09	4007	tags=37%, list=16%, signal=32%	L1CAM/FHL2/PLAU/IL1RL1/ITGA11/COL17A1/CSPG4/FAP/TNC/PDLIM7/ITGB3/FLNC/ITGA5/MMP14/ACTN1/CNN1/XIRP1/ITGA3/NOX4/SCARF2/AKAP12/TNS4/PLAUR/THY1/ACTC1/MRC2/MCAM/FLRT2/FBLIM1/BCAR3/ITGA2/FAT1/TGFB1I1/PDGFRB/FLNA/ITGB4/PLEC/ITGB6/TGM2/EPHA2/PXN/ZYX/ITGB1/FHL3/NEXN/HSPG2/ITGAV/DDR2/PPFIBP1/ITGBL1/THSD1/LRP1/VCL/MYH9/GJA1/RRAS/FZD1/BCAR1/MISP/VIM/LIMA1/CORO2B/ARHGAP22/ITGB5/TPM4/RND3/PVR/CAV1/VASP/AFAP1/D…
GOCC_COLLAGEN_CONTAINING_EXTRACELLULAR_MATRIX	GOCC_COLLAGEN_CONTAINING_EXTRACELLULAR_MATRIX	341	0.634908	2.78182	1e-10	9.23284e-09	6.32836e-09	2906	tags=52%, list=11%, signal=47%	LAMC2/AMTN/L1CAM/COL11A1/TGFBI/LOXL2/COL12A1/THBS2/COL1A1/SERPINA3/FIBCD1/COL1A2/MFAP5/NDP/LRRC15/COL5A2/COL5A1/MXRA5/COL3A1/MATN4/GREM1/COL5A3/COL10A1/COL17A1/CSPG4/LGALS4/SERPINE1/POSTN/VCAN/ADAMTS15/TNC/COL6A2/GPC6/TINAGL1/COMP/MMP2/SEMA7A/SFRP2/PXDN/COL6A3/COL6A1/FN1/ASPN/COL15A1/AEBP1/LAMA3/CILP/ADAMTS2/SULF1/SRPX2/LAMB3/SPARC/CTHRC1/EMILIN1/PRSS1/THBS4/ANGPTL2/COL16A1/TIMP3/COL8A2/PRTN3/LGA…
GOCC_CONTRACTILE_FIBER	GOCC_CONTRACTILE_FIBER	175	0.553138	2.25248	1e-10	9.23284e-09	6.32836e-09	6050	tags=51%, list=24%, signal=39%	MYPN/FHL2/MYL7/JPH2/MMP2/PDLIM7/FLNC/ACTN1/ACTA2/FHOD3/MYOM3/MYL9/FBXO32/ACTC1/CALD1/TPM2/TNNT1/IGFN1/FLNA/PLEC/CACNA1C/PDLIM3/TPM1/FHL3/NEXN/VCL/SYNPO/GJA1/LMOD1/PDLIM4/ASB2/TPM4/MYH13/MYH15/FLNB/AHNAK/PALLD/PDLIM5/SYNC/TNNI2/ACTN4/MYL4/PARVA/C10orf71/DST/FERMT2/CSRP1/SLC2A1/CAPZB/PDLIM1/ANK1/RTN2/MYOZ2/CAB39/ALDOA/ENO1/TWF2/SDC4/KCNA5/IDO1/KCNN2/DES/PDLIM2/MYOZ3/RYR2/ACTG1/TNNI3/TPM3/ACTA1/FBXL…
GOCC_EXTERNAL_ENCAPSULATING_STRUCTURE	GOCC_EXTERNAL_ENCAPSULATING_STRUCTURE	439	0.633649	2.84893	1e-10	9.23284e-09	6.32836e-09	2860	tags=51%, list=11%, signal=46%	MMP13/WNT7A/MMP10/LAMC2/AMTN/L1CAM/COL11A1/MMP20/MMP3/TGFBI/LOXL2/COL12A1/THBS2/COL1A1/SERPINA3/FIBCD1/COL1A2/MFAP5/NDP/LRRC15/MMP11/LRRC17/COL5A2/COL5A1/MXRA5/COL3A1/MATN4/GREM1/COL5A3/COL10A1/COL17A1/CSPG4/ADAMTS18/ADAMTS12/LGALS4/SERPINE1/MMP1/POSTN/VCAN/ADAMTS15/TNC/COL6A2/GPC6/TINAGL1/COMP/MMP2/ADAMTS16/SEMA7A/SFRP2/PXDN/COL6A3/COL6A1/FN1/ASPN/WNT6/COL15A1/AEBP1/MUC5AC/LAMA3/MMP14/CILP/ADAMT…
GOCC_LAMELLIPODIUM	GOCC_LAMELLIPODIUM	176	0.57144	2.3333	1e-10	9.23284e-09	6.32836e-09	6679	tags=53%, list=26%, signal=40%	CSPG4/FAP/ACTG2/PLEK2/ITGB3/PDPN/ACTA2/TUBB3/ACTC1/ANTXR1/UNC5C/MYLK/FSCN1/FAT1/ABLIM3/EPHA2/PXN/ITGB1/ITGAV/PIEZO1/GDPD2/BCAR1/PDLIM4/MYO1G/VASP/ACTB/APP/PALLD/MEFV/DBN1/RAC2/SLC9A1/MTSS2/FGD5/APBB2/CAPG/MCC/LIMK1/PARVA/SSH1/MYO10/DPYSL3/FERMT2/ITSN1/RAPGEF3/CAPZB/ENAH/KLHL2/STX2/CFL1/TWF2/CIB1/CDC42BPB/PODXL/CTTNBP2NL/CD44/ARPC2/PKD2/FAM89B/TIAM2/ARAP3/PLEKHG5/PLXND1/IQGAP2/ACTA1/FGD6/FGD4/PPP1…
GOMF_ACTIN_BINDING	GOMF_ACTIN_BINDING	350	0.502698	2.20805	1e-10	9.23284e-09	6.32836e-09	5798	tags=50%, list=23%, signal=39%	MYPN/EPS8L3/SLC6A2/PDLIM7/FLNC/TAGLN/ACTN1/CNN1/XIRP1/FHOD3/MYOM3/TNS4/ANTXR1/CALD1/TPM2/VILL/MYLK/FSCN1/FLNA/ABLIM3/PLEC/MYO3B/PDLIM3/TPM1/ITGB1/FHL3/NEXN/ANXA8/EPS8L1/PPP1R18/MICAL2/CCIN/VCL/SYNPO/MYO1E/MYH9/FXYD5/SMTN/LMOD1/MISP/PDLIM4/LIMA1/MYO1G/CORO2B/TPM4/MYO7B/MYH13/SAMD14/VASP/AFAP1/MYH15/INF2/GAS7/CNN2/FLNB/ENC1/MICALL2/CNN3/PANX1/FERMT1/RAI14/MYBPC2/PALLD/MEFV/DBN1/PDLIM5/TNNI2/PLEKHG3…
GOMF_CADHERIN_BINDING	GOMF_CADHERIN_BINDING	295	0.504866	2.16793	1e-10	9.23284e-09	6.32836e-09	7528	tags=55%, list=29%, signal=39%	OLFM4/CDH3/CDH6/PTPRH/CDH11/CDH22/CALD1/PPP1R13L/VASN/FSCN1/CDH4/CDH12/FLNA/PLEC/EPHA2/DCHS1/ITGB1/EPS8L1/PPFIBP1/VCL/MYH9/FXYD5/PLIN3/EFHD2/CDH19/PKP2/LIMA1/EHD1/VASP/CDH18/CNN2/NDRG1/ANXA2/PFKP/FLNB/CNN3/AHNAK/KRT18/DBN1/PDLIM5/CDC42EP1/EHD4/EGFR/CDH17/CAPG/CDH13/PARVA/PKM/PKP3/SNX9/MICALL1/KDR/ARHGEF16/MYO1B/ITGA6/ARHGAP1/ACVR1/CAPZB/PDLIM1/ANLN/TES/CDH23/CDH8/TNKS1BP1/CAST/ALDOA/HSPA1A/ENO1/T…
GOMF_CELL_ADHESION_MOLECULE_BINDING	GOMF_CELL_ADHESION_MOLECULE_BINDING	483	0.537552	2.43272	1e-10	9.23284e-09	6.32836e-09	5328	tags=46%, list=21%, signal=37%	MYPN/CDHR2/OLFM4/TGFBI/CDH3/COL5A1/COL3A1/ITGA11/IBSP/FAP/POSTN/COMP/ITGB3/SEMA7A/SFRP2/FN1/ITGA5/LAMA3/MMP14/EMILIN1/THBS4/ACTN1/COL16A1/CDH6/TENM2/ITGA3/ADAMTS5/THY1/PTPRH/CDH11/CDH22/FBN1/CALD1/PPP1R13L/LGALS12/VASN/TENM3/THBS1/ADAM8/FSCN1/CDH4/IL1B/ITGA2/CDH12/FLNA/ITGB4/EDIL3/PLEC/ITGB6/EPHA2/DCHS1/FRMD5/ITGB1/MFGE8/KIRREL1/CCN2/NEXN/LAMB1/CCN1/ITGAV/EPS8L1/PPFIBP1/ITGBL1/VCL/MYH9/FBLN1/FXYD…
GOMF_COLLAGEN_BINDING	GOMF_COLLAGEN_BINDING	61	0.797784	2.82726	1e-10	9.23284e-09	6.32836e-09	2678	tags=70%, list=10%, signal=63%	MMP13/TGFBI/LRRC15/ITGA11/COL5A3/COL6A2/COMP/COL6A1/FN1/ASPN/AEBP1/SPARC/CCBE1/NID2/ITGA3/LOX/MRC2/ANTXR1/PCOLCE/THBS1/CTSK/ITGA2/NID1/MMP9/ITGB1/PDGFB/PDGFA/COL14A1/DDR2/SERPINH1/LUM/C1QTNF1/CTSB/DCN/PODN/P3H1/ECM2/ITGA1/ADAM9/CTSL/ADGRG1/MMP12/GP6
GOMF_CYTOKINE_RECEPTOR_BINDING	GOMF_CYTOKINE_RECEPTOR_BINDING	200	0.556743	2.31466	1e-10	9.23284e-09	6.32836e-09	5644	tags=49%, list=22%, signal=39%	TFF2/IL1A/IL11/IFNE/PPBP/IL20/GREM1/LEFTY1/CSF2/GATA3/CCL7/ITGB3/PXDN/VEGFC/CXCL6/ITGA5/CXCL11/CCL11/PRL/IL1B/CXCL1/TGFB2/CLCF1/CCL22/OSMR/TNF/CCL8/IL1RAP/TGFB3/LIF/CCL2/PF4/TGFB1/CCL24/CCL13/TNFSF11/PGF/NES/EFNA5/CCL21/S100A14/IL1RN/IFNL1/TNFSF4/CXCL8/SHC1/OSM/CCL15/CSF1/CXCL12/CCL28/CX3CL1/TMBIM1/ECM1/CSF3/NTF4/IL37/FERMT2/SMAD7/CXCL5/CXCL10/VEGFA/TGFBR1/IL18/CCL3/NTRK1/TNFSF9/CKLF/FADD/IL27RA/…
GOMF_EXTRACELLULAR_MATRIX_BINDING	GOMF_EXTRACELLULAR_MATRIX_BINDING	48	0.777696	2.58286	1e-10	9.23284e-09	6.32836e-09	3272	tags=71%, list=13%, signal=62%	COL11A1/TGFBI/LRRC15/ADAMTS15/TINAGL1/ITGB3/SPARC/CD248/OLFML2B/LGALS1/ITGA3/ADAMTS5/BGN/FBLN2/THBS1/SSC5D/ITGA2/OLFML2A/NID1/ITGB1/AGRN/CCN1/ITGAV/THSD1/ELN/DCN/ADAM9/ECM1/ADGRG1/NTN4/GPC1/LYPD3/SMOC1/VEGFA
GOMF_EXTRACELLULAR_MATRIX_STRUCTURAL_CONSTITUENT	GOMF_EXTRACELLULAR_MATRIX_STRUCTURAL_CONSTITUENT	138	0.732737	2.90845	1e-10	9.23284e-09	6.32836e-09	3843	tags=75%, list=15%, signal=64%	ZPLD1/LAMC2/COL11A1/TGFBI/COL12A1/THBS2/COL1A1/COL1A2/MFAP5/COL5A2/COL5A1/MXRA5/COL3A1/COL5A3/COL10A1/COL17A1/POSTN/VCAN/TNC/COL6A2/TINAGL1/COMP/PXDN/COL6A3/COL6A1/FN1/ASPN/COL15A1/AEBP1/MUC5AC/LAMA3/CILP/SRPX2/LAMB3/SPARC/CTHRC1/EMILIN1/COL16A1/COL8A2/NID2/SPON1/COL8A1/COL11A2/MFAP2/BGN/FBLN2/FBN1/PCOLCE/THBS1/EFEMP2/ACAN/HAPLN1/LAMA4/EDIL3/COL13A1/NID1/LTBP1/COL4A2/MFGE8/AGRN/COL23A1/COL4A1/COL…
GOMF_GLYCOSAMINOGLYCAN_BINDING	GOMF_GLYCOSAMINOGLYCAN_BINDING	171	0.580869	2.35661	1e-10	9.23284e-09	6.32836e-09	3858	tags=54%, list=15%, signal=47%	REG4/LAMC2/COL11A1/RSPO3/THBS2/RNASE7/COL5A1/COL5A3/POSTN/CCL7/VCAN/ADAMTS15/COMP/CXCL6/FN1/SULF1/LIPG/THBS4/EPYC/SULF2/ADAMTS5/TNFAIP6/CXCL11/BGN/CEMIP/SFRP1/FBN1/PCOLCE/FSTL1/SERPINE2/THBS1/EFEMP2/ADAMTS3/ACAN/HAPLN1/SEMA5A/SAA1/COL13A1/CCDC80/CRISPLD2/CCL8/CCN2/AGRN/COL23A1/CCN1/FGF7/NRP2/EGFLAM/SUSD5/PF4/LTBP2/SPOCK3/PRNP/SERPINA5/MPO/PGF/DCN/CCN4/FGF1/ADGRE2/RSPO4/CCN5/ECM2/CXCL8/CCL15/APP/C…
GOMF_INTEGRIN_BINDING	GOMF_INTEGRIN_BINDING	137	0.663693	2.63492	1e-10	9.23284e-09	6.32836e-09	4275	tags=55%, list=17%, signal=46%	TGFBI/COL5A1/COL3A1/ITGA11/IBSP/FAP/COMP/ITGB3/SEMA7A/SFRP2/FN1/ITGA5/LAMA3/MMP14/EMILIN1/THBS4/ACTN1/COL16A1/ITGA3/ADAMTS5/THY1/FBN1/LGALS12/THBS1/IL1B/ITGA2/ITGB4/EDIL3/ITGB6/FRMD5/ITGB1/MFGE8/CCN2/LAMB1/CCN1/ITGAV/ITGBL1/MYH9/FBLN1/GFAP/EGFL6/ITGB5/CCN4/ISG15/FGF1/CCN5/ECM2/ITGA1/ADAM9/FERMT1/TNN/CXCL12/ACTN4/VCAM1/CX3CL1/CDH17/ICAM1/ITGAM/KDR/DST/FERMT2/ITGA6/LAMA5/CD151/S1PR3/JAM3/PRKCA/ITGB…
GOMF_METALLOENDOPEPTIDASE_ACTIVITY	GOMF_METALLOENDOPEPTIDASE_ACTIVITY	96	0.668986	2.51981	1e-10	9.23284e-09	6.32836e-09	3495	tags=55%, list=14%, signal=48%	MMP13/MMP10/MMP20/MMP3/KLK7/MMP11/ADAMTS18/ADAMTS12/MMP1/ADAMTS15/MMP2/ADAMTS16/CLCA4/MMP14/ADAMTS2/MMP16/ADAMTS5/ADAMTS14/TRABD2B/MMP8/ADAMTS4/BMP1/ADAM19/MMP7/ADAM12/ADAM8/ADAMTS3/TLL2/CLCA3P/MMP9/TLL1/ADAMTS7/PRSS2/ADAMTS9/ADAM33/ECE1/MME/ADAMTS6/ADAM9/MMP23B/ADAM28/CLCA2/ADAM21/MMP12/MMP17/PAPLN/TRABD2A/ADAMTS10/PAPPA/MMP19/MMEL1/ADAMTSL2/ADAMTS1
GOMF_METALLOPEPTIDASE_ACTIVITY	GOMF_METALLOPEPTIDASE_ACTIVITY	163	0.588559	2.38202	1e-10	9.23284e-09	6.32836e-09	3495	tags=42%, list=14%, signal=36%	LVRN/MMP13/MMP10/MMP20/MMP3/CPA4/KLK7/MMP11/ADAMTS18/ADAMTS12/MMP1/ADAMTS15/MMP2/ADAMTS16/CPXM1/CLCA4/AEBP1/MMP14/CPZ/ADAMTS2/CPA1/MMP16/ADAMTS5/ADAMTS14/AMZ1/TRABD2B/MMP8/ADAMTS4/BMP1/ADAM19/MMP7/ADAM12/ADAM8/ADAMTS3/TLL2/CLCA3P/MMP9/XPNPEP2/TLL1/ADAMTS7/PRSS2/ADAMTS9/ADAM33/ECE1/ENPEP/ERAP2/MME/ADAMTS6/TRHDE/ADAM9/MMP23B/ADAM28/CLCA2/STAMBPL1/ADAM21/MMP12/MMP17/PAPLN/TRABD2A/ADAMTS10/CPD/CPE/PA…
GOMF_PEPTIDASE_ACTIVITY	GOMF_PEPTIDASE_ACTIVITY	471	0.420292	1.90101	1e-10	9.23284e-09	6.32836e-09	3509	tags=25%, list=14%, signal=22%	LVRN/MMP13/MMP10/KLK5/MMP20/MMP3/CPA4/KLK6/KLK7/PLAU/MMP11/ADAMTS18/ADAMTS12/FAP/MMP1/ADAMTS15/TINAGL1/MMP2/ADAMTS16/CPXM1/CLCA4/AEBP1/HTRA3/MMP14/CPZ/ADAMTS2/CASP14/PRSS1/CPA1/PRTN3/PRSS3/MMP16/ADAMTS5/CORIN/ADAMTS14/TINAG/AMZ1/SFRP1/TRABD2B/MMP8/ADAMTS4/BMP1/PRSS33/DPP6/ADAM19/HTRA1/PLAT/MMP7/ADAM12/ADAM8/CTSK/ADAMTS3/TLL2/PRSS51/CLCA3P/PRSS23/CTRC/TGM2/MMP9/XPNPEP2/TLL1/ADAMTS7/PRSS22/PRSS2/AD…
GOCC_CELL_LEADING_EDGE	GOCC_CELL_LEADING_EDGE	353	0.448254	1.97291	1.03499e-10	9.4154e-09	6.45349e-09	6259	tags=45%, list=24%, signal=35%	EPS8L3/CSPG4/FAP/ACTG2/PLEK2/PDLIM7/ITGB3/ITGA5/PDPN/ADORA1/ACTN1/ACTA2/TUBB3/LAMP5/THY1/ACTC1/ANTXR1/MYADM/UNC5C/MYLK/FSCN1/FAT1/ITGB4/ABLIM3/EPHA2/TPM1/PXN/ITGB1/DUOXA2/GPER1/ITGAV/EPS8L1/PIEZO1/MYH9/JCAD/GDPD2/CDK6/BCAR1/PDLIM4/VIM/LIMA1/MYO1G/ADGRE2/UNC5A/VASP/ACTB/PSD2/APP/GABRA2/FERMT1/PALLD/MEFV/DBN1/RAC2/SLC9A1/MTSS2/EGFR/FGD5/APBB2/CAPG/MCC/LIMK1/PARVA/SSH1/MYO10/SNX9/DPYSL3/PTK6/DST/FER…
GOBP_HOMOPHILIC_CELL_ADHESION_VIA_PLASMA_MEMBRANE_ADHESION_MOLECULES	GOBP_HOMOPHILIC_CELL_ADHESION_VIA_PLASMA_MEMBRANE_ADHESION_MOLECULES	143	0.580231	2.31686	1.05107e-10	9.42305e-09	6.45873e-09	5525	tags=62%, list=22%, signal=49%	MYPN/CDHR2/L1CAM/CDH3/PCDHGC5/PTPRR/PCDH7/CDH6/CDH11/AMIGO2/CDH22/TENM3/DCHS2/CDH4/IGFN1/FAT1/CDH12/DCHS1/IGSF21/PCDHGB5/ITGB1/NEXN/PCDHGA3/PCDHGA9/CDH19/FAT2/CLSTN1/PCDHGC3/PCDH18/PLXNB3/PCDHGA12/PVR/PCDHGA11/CDH18/CDHR4/PCDHGA10/PCDH1/PALLD/PCDHGA8/CELSR2/PCDHGB2/CDH17/PCDHA6/HMCN1/CDH13/PLXNB2/PCDHGB6/PCDHA7/PCDHGA7/NECTIN2/CDH23/ROBO3/CDH8/PCDH12/KIRREL3/PCDHGB7/PCDHB4/PCDHGA2/PCDHA5/PCDHA2/P…
GOBP_POSITIVE_REGULATION_OF_MAPK_CASCADE	GOBP_POSITIVE_REGULATION_OF_MAPK_CASCADE	380	0.437238	1.93292	1.13614e-10	1.00403e-08	6.88178e-09	5354	tags=43%, list=21%, signal=35%	WNT7A/IL1A/IL11/ADRA1D/CSPG4/KISS1/EPGN/CCL7/GSDME/XDH/SEMA3A/SEMA7A/CAVIN3/ADORA1/ACTA2/NOX4/AKAP12/MMP8/NTRK3/CCL11/BCAR3/IGFBP6/THBS1/ADAM8/DKK1/IL1B/PDGFRB/TGFB2/CCL22/PDGFRA/TNF/PDGFB/CCL8/PDGFA/CCN2/DOK5/TGFA/TGFB3/GPER1/PLA2G5/DIRAS1/GRM4/LIF/JCAD/SPHK1/PDGFC/CCL2/FPR2/ZC3H12A/TGFB1/C1QTNF1/CCL24/TPBG/GADD45A/INAVA/ROR2/CCL13/EDAR/MST1R/TNFSF11/ROR1/FGF1/CCL21/HAND2/GAS6/SHC1/LEP/OSM/IGFBP…
GOBP_CELL_JUNCTION_ASSEMBLY	GOBP_CELL_JUNCTION_ASSEMBLY	340	0.450646	1.97478	1.20226e-10	1.04749e-08	7.17969e-09	5859	tags=48%, list=23%, signal=38%	WNT7A/THBS2/CLDN19/GREM1/ASIC2/COL17A1/CUX2/GPC6/FN1/ITGA5/CLDN14/MMP14/SRPX2/ACTN1/COL16A1/CDH6/EPHB2/OXTR/THY1/SFRP1/CDH11/FLRT2/AMIGO2/CDH22/NTRK3/THBS1/DKK1/FSCN1/SLITRK6/IL1B/ITGA2/IGFN1/GJB2/SNAI1/CDH12/ITGB4/PLEC/GJA5/EPHA2/DCHS1/TNF/SYNDIG1/AGRN/RHOD/IL1RAP/THSD1/VCL/LRRN1/GJA1/CLDN9/CDH19/CLSTN1/FZD1/TPBG/PKP2/RHOC/CORO2B/S100A10/APLNR/HEG1/EFNA5/NLGN4Y/DAPK3/CAV1/SNAI2/CDH18/ACTB/APP/MI…
GOBP_CELLULAR_COMPONENT_DISASSEMBLY	GOBP_CELLULAR_COMPONENT_DISASSEMBLY	394	0.437422	1.94059	1.25041e-10	1.07431e-08	7.36355e-09	6054	tags=32%, list=24%, signal=25%	MMP13/MMP10/KLK5/MMP20/MMP3/KLK7/MMP11/FAP/MMP1/ADAMTS15/MMP2/MMP14/PDPN/PRSS1/ADAMTS5/MMP8/ADAMTS4/MMP7/VILL/ADAM8/CTSK/DKK1/FSCN1/SEMA5A/NAV3/DDIT4/IRGM/TNF/MMP9/PRSS2/TGFB3/GPER1/DDR2/MICAL2/LRP1/STMN3/LMOD1/SH3PXD2B/TGFB1/PLK3/CRACD/LIMA1/BMERB1/NES/SNAI2/TRIM58/HSPA2/IRAK3/ASPH/NEK6/MAP4K4/CX3CL1/CAPG/MMP12/WDR1/HIF1A/MAP1LC3C/ITGAM/TREM2/MMP19/SLN/PADI2/CAPZB/CFL1/TGFBR1/PINK1/MUL1/TWF2/CIB…
GOBP_OSTEOBLAST_DIFFERENTIATION	GOBP_OSTEOBLAST_DIFFERENTIATION	190	0.528262	2.17648	1.57303e-10	1.33298e-08	9.13652e-09	3424	tags=33%, list=13%, signal=29%	FHL2/CYP24A1/COL1A1/LRRC17/ITGA11/GREM1/IBSP/SOX11/AREG/VCAN/TNC/PDLIM7/SEMA7A/SFRP2/COL6A1/VEGFC/TWIST1/CTHRC1/TNFAIP6/LOX/SFRP1/MRC2/CLEC5A/GLI3/SNAI1/TWIST2/FAM20C/EPHA2/TNF/CCN1/RUNX2/DDR2/GJA1/GDPD2/CDK6/FZD1/MSX2/TPM4/CCN4/PTHLH/HAND2/SOX9/SNAI2/TMEM119/SHOX2/NOG/CEBPB/TNN/WNT3A/SKI/RRAS2/HGF/HOXA2/NOCT/JUNB/FERMT2/HDAC7/ACVR1/SMOC1/PTH1R/CCL3/LGR4/RANBP3L
GOBP_SENSORY_ORGAN_DEVELOPMENT	GOBP_SENSORY_ORGAN_DEVELOPMENT	438	0.424863	1.91156	2.5347e-10	2.11887e-08	1.45231e-08	4489	tags=35%, list=18%, signal=30%	WNT7A/TH/COL11A1/MFAP5/NDP/DIO3/COL5A2/COL5A1/INHBA/FOXC2/ADAMTS18/SOX11/GATA3/RP1L1/ALDH1A3/GSDME/LHX1/WNT6/SPRED3/TWIST1/NKX3-2/CTHRC1/GBX2/COL8A2/RPE65/WNT1/EPHB2/DLX2/COL8A1/WNT10A/MFAP2/THY1/POU4F3/FBN1/NTRK3/PPP1R13L/EDNRA/BCAR3/TENM3/EYA4/SLITRK6/IGFN1/GJB2/FAT1/GLI3/PDGFRB/TGFB2/BNC2/CACNA1C/MYO3B/LGR5/KERA/PDGFRA/EPHA2/DCHS1/PAX8/MEIS3/PDGFA/PRRX1/HOXA13/COL4A1/FOXC1/TGFB3/SLC17A7/FOXE3/…
GOBP_MYELOID_LEUKOCYTE_DIFFERENTIATION	GOBP_MYELOID_LEUKOCYTE_DIFFERENTIATION	177	0.540616	2.20981	2.76647e-10	2.28179e-08	1.56398e-08	5200	tags=46%, list=20%, signal=37%	LRRC17/IL20/INHBA/CSF2/GATA3/EFNA2/PRTN3/TNFAIP6/TSPAN2/SFRP1/FBN1/GPR68/SIGLEC15/FAM20C/FSTL3/ITGB6/EPHA2/TNF/MMP9/UBASH3B/CD109/LIF/MYH9/BATF2/PF4/CDK6/TGFB1/ROR2/KLF10/TNFSF11/CCN4/ANXA2/APP/SH3PXD2A/CSF1/SBNO2/CSF1R/CEBPB/CSF3/TREM2/MITF/BATF3/JUNB/ZBTB46/IRF7/TRIB1/ZFPM1/VEGFA/CCL3/RUNX1/FADD/JUN/ZFP36L1/C1QC/PRKCA/MAFB/ITGB8/SPI1/OSCAR/LILRB3/IFI16/F2RL1/RARA/HOXA7/TGFBR2/CD4/BATF/PDE1B/GAT…
GOBP_RESPONSE_TO_VIRUS	GOBP_RESPONSE_TO_VIRUS	313	0.461948	1.99884	2.98852e-10	2.4325e-08	1.66728e-08	6003	tags=41%, list=23%, signal=31%	IFNE/TRIM15/GATA3/GSDME/FOSL1/IFNL3/ACTA2/SPON2/AIM2/HMGA2/CCL11/HTRA1/IL1B/DDIT4/IRGM/CCL22/UNC13D/ITGB6/TNF/CCL8/OASL/RNASE2/TRIM34/ZC3H12A/CDK6/GBP3/MST1R/ISG15/IFNL1/TNFSF4/IFI44/MICB/RSAD2/IFIT2/BIRC3/IRAK3/IFITM3/IFIT3/CXCL12/IFIT1/TRIM6/NLRP3/DDX60/PML/GBP1/TBX21/CGAS/MMP12/OAS3/IFI44L/HIF1A/TRIM8/OAS2/BATF3/IFIH1/IFITM2/IFI27/IRF7/CXCL10/MLKL/CFL1/OAS1/HERC5/BCL2L1/MUL1/FADD/ENO1/IFI6/BST…
GOBP_LEUKOCYTE_MIGRATION	GOBP_LEUKOCYTE_MIGRATION	316	0.455011	1.96955	3.11866e-10	2.50546e-08	1.71729e-08	5568	tags=47%, list=22%, signal=38%	OLFM4/IL1A/PPBP/GREM1/SERPINE1/GATA3/CCL7/VEGFC/CXCL6/MMP14/EMILIN1/THBS4/ADORA1/PRTN3/ITGA3/TNFAIP6/CXCL11/THY1/EDN2/CCL11/NLRP12/HRH1/CHST4/THBS1/ADAM8/IL1B/ITGA2/NBL1/CXCL1/VAV3/TGFB2/SAA1/PLEC/CCL22/TNF/MMP9/ITGB1/PDGFB/CCL8/CXCR1/BDKRB1/RARRES2/MYH9/PTAFR/TRIM55/CCL2/FPR2/PF4/CCL24/ROR2/CD300H/CCL13/MYO1G/TNFSF11/PGF/SIRPA/ASB2/CCL21/ADGRE2/S100A14/RIN3/GAS6/CXCL8/LEP/CCL15/APP/CSF1/CSF1R/IT…
GOMF_CYTOKINE_ACTIVITY	GOMF_CYTOKINE_ACTIVITY	165	0.545289	2.20434	3.30183e-10	2.61861e-08	1.79484e-08	3400	tags=43%, list=13%, signal=38%	WNT7A/IL24/IL1A/IL11/IFNE/NDP/PPBP/IL20/INHBA/GREM1/LEFTY1/AREG/CSF2/CCL7/CXCL6/WNT6/IFNL3/WNT1/WNT10A/CXCL11/BMP1/GDF5/CCL11/IL1B/CXCL1/TGFB2/CLCF1/CCL22/CMTM3/TNF/VSTM1/CCL8/TGFB3/TIMP1/WNT2/LIF/CCL2/PF4/CMTM1/TGFB1/CCL24/CCL13/TNFSF11/TAFA5/IL32/CCL21/IL1RN/IFNL1/TNFSF4/CXCL8/OSM/FAM3C/CCL15/CSF1/IL33/CXCL12/WNT3A/CCL28/CX3CL1/SLURP1/CSF3/WNT9A/IL37/CXCL5/CXCL10/VEGFA/IL18/CCL3/BMP8A/TNFSF9/CK…
GOBP_NEGATIVE_REGULATION_OF_IMMUNE_SYSTEM_PROCESS	GOBP_NEGATIVE_REGULATION_OF_IMMUNE_SYSTEM_PROCESS	334	0.452113	1.98064	3.36776e-10	2.63708e-08	1.80751e-08	5297	tags=42%, list=21%, signal=34%	PLA2G2F/LRRC17/COL3A1/IL1RL1/INHBA/GREM1/SOX11/IL20RB/HLA-G/LGALS7B/EMILIN1/ADORA1/TNFAIP6/SERPINB4/THY1/SFRP1/FBN1/AXL/THBS1/GPR68/NBL1/GLI3/TGFB2/TAFA3/FSTL3/TNF/IL4R/MAD1L1/LGALS9C/TGFB3/GPER1/UBASH3B/PLK2/TNFRSF21/CCL2/IL13RA2/ZC3H12A/CDK6/TGFB1/LRRC32/PRNP/HLX/ISG15/CCL21/SERPINB9/IFNL1/TNFSF4/SOX9/SERPING1/RIN3/LGALS9B/IRAK3/CEBPB/MILR1/CXCL12/CCL28/GBP1/CX3CL1/BPI/TBX21/LOXL3/MMP12/OAS3/CD…
GOBP_MUSCLE_CELL_DIFFERENTIATION	GOBP_MUSCLE_CELL_DIFFERENTIATION	288	0.474875	2.04618	4.22363e-10	3.26341e-08	2.2368e-08	5712	tags=43%, list=22%, signal=34%	MYPN/EREG/FHL2/GREM1/ADAMTS15/COMP/FLNC/MMP14/ACTN1/FHOD3/WNT1/NOX4/ADAMTS5/MYL9/LOX/BARX2/ACTC1/BHLHE41/SGCD/EDNRA/TNNT1/MYMK/ADAM12/EFEMP2/DKK1/PDGFRB/PLEC/ALPK2/EHD2/PDGFRA/TPM1/ITGB1/PDGFB/IL4R/DYSF/OLFM2/GPER1/PIEZO1/CYP26B1/MYH9/MYOF/PLPP7/LMOD1/TGFB1/ASB2/EHD1/APLNR/PTGFRN/SOX9/HDAC9/RGS2/TMEM119/SHOX2/PDLIM5/TMEM204/WNT3A/HEY2/ACTN4/SKI/SLC9A1/CAPN2/TBX5/SPEG/RGS4/WDR1/CHRNB1/EFNB2/TBX1/R…
GOBP_ENDOTHELIAL_CELL_MIGRATION	GOBP_ENDOTHELIAL_CELL_MIGRATION	188	0.525565	2.15924	4.27313e-10	3.26341e-08	2.2368e-08	6278	tags=57%, list=24%, signal=43%	WNT7A/LOXL2/GREM1/FOXC2/FAP/GATA3/ITGB3/VEGFC/SRPX2/SPARC/CCBE1/PRSS3/EDN2/PTGS2/STC1/S100A2/LGALS12/FSTL1/THBS1/SEMA5A/CARD10/EPHA2/PXN/TNF/ITGB1/PDGFB/ADGRA2/TBXA2R/PLK2/MYH9/JCAD/NRP2/ADAMTS9/EGR3/RRAS/ZC3H12A/TGFB1/BCAR1/GADD45A/MET/DCN/FGF1/HDAC9/MEOX2/VSTM4/ANGPT2/ANGPT4/ETS1/CDH13/STARD13/RHOJ/HIF1A/ANXA3/EFNB2/ID1/KDR/NRP1/FLT4/CYP1B1/HDAC7/SOX18/VEGFA/TGFBR1/CIB1/MIR221/PRKCA/RIN2/MMRN2/…
GOBP_EXTRINSIC_APOPTOTIC_SIGNALING_PATHWAY	GOBP_EXTRINSIC_APOPTOTIC_SIGNALING_PATHWAY	179	0.535857	2.1964	5.21293e-10	3.93258e-08	2.69547e-08	5537	tags=45%, list=22%, signal=36%	IL1A/G0S2/INHBA/SERPINE1/CSF2/SFRP2/TNFRSF12A/GDNF/TIMP3/SFRP1/UNC5B/THBS1/EYA4/IL1B/TGFB2/TNF/GPER1/ITGAV/PF4/TGFB1/ITPRIP/CAV1/BCL2L10/SNAI2/TNFRSF10B/KRT18/BCL10/PML/CX3CL1/TMBIM1/HGF/ICAM1/NRP1/TNFRSF10A/IFI27/ITGA6/TNFRSF1A/LMNA/ACVR1/TGFBR1/FAS/HSPA1A/BCL2L1/FADD/IFI6/CIB1/BAK1/MIR221/TCF7L2/PEA15/PMAIP1/SPI1/TNFAIP3/BCL2A1/EYA2/SRPX/BOK/DAB2IP/IL7/SKIL/LGALS3/ITM2C/SP100/SRC/YAP1/BAG3/LTBR…
GOBP_POSITIVE_REGULATION_OF_EPITHELIAL_CELL_MIGRATION	GOBP_POSITIVE_REGULATION_OF_EPITHELIAL_CELL_MIGRATION	128	0.590781	2.30771	5.32176e-10	3.96631e-08	2.71858e-08	6433	tags=61%, list=25%, signal=46%	WNT7A/FOXC2/GATA3/ITGB3/VEGFC/SRPX2/SPARC/CCBE1/HAS2/ITGA3/PTGS2/THBS1/ITGA2/SEMA5A/TGFB2/MMP9/PDGFB/ADGRA2/FGF7/PLK2/JCAD/NRP2/RRAS/ZC3H12A/TGFB1/BCAR1/MET/FGF1/SOX9/HDAC9/ADAM9/MAP4K4/ANGPT4/ETS1/RHOJ/HIF1A/ANXA3/KDR/NRP1/FLT4/HDAC7/VEGFA/CIB1/MIR221/JUN/PRKCA/DOCK5/RIN2/RTN4/MIR210/BMPR2/INSL3/TGFBR2/GATA2/PIK3CD/MIR135B/SRC/MAP2K3/GRN/CD40/GLIPR2/MTOR/FGF10/IQSEC1/PTK2B/PRKD2/TMSB4X/RAC1/ARF6…
GOBP_APOPTOTIC_SIGNALING_PATHWAY	GOBP_APOPTOTIC_SIGNALING_PATHWAY	473	0.410691	1.85759	6.40491e-10	4.71676e-08	3.23295e-08	6245	tags=37%, list=24%, signal=28%	IL1A/G0S2/INHBA/NGFR/SERPINE1/CSF2/GSDME/SFRP2/TNFRSF12A/GDNF/HRK/ADORA1/TIMP3/PLAUR/SFRP1/UNC5B/PTGS2/LGALS12/THBS1/EYA4/IL1B/SNAI1/DDIT4/PDX1/TGFB2/EPHA2/TNF/MMP9/MEIS3/GPER1/ITGAV/HIC1/ERO1A/PF4/CDKN1A/TGFB1/ITPRIP/PTGIS/DAPK3/CAV1/PHLDA3/PLEKHF1/BCL2L10/SNAI2/BDKRB2/NOG/TNFRSF10B/VNN1/CEBPB/KRT18/BCL10/CXCL12/PPARD/UACA/PML/CX3CL1/TMBIM1/ANXA6/HGF/MAEL/GNAI2/HIF1A/ICAM1/ITGAM/NRP1/TREM2/TNFRS…
GOMF_EXTRACELLULAR_MATRIX_STRUCTURAL_CONSTITUENT_CONFERRING_TENSILE_STRENGTH	GOMF_EXTRACELLULAR_MATRIX_STRUCTURAL_CONSTITUENT_CONFERRING_TENSILE_STRENGTH	36	0.796768	2.50567	6.94073e-10	5.05121e-08	3.4622e-08	2114	tags=75%, list=8%, signal=69%	COL11A1/COL12A1/COL1A1/COL1A2/COL5A2/COL5A1/COL3A1/COL5A3/COL10A1/COL17A1/COL6A2/COL6A3/COL6A1/COL15A1/COL16A1/COL8A2/COL8A1/COL11A2/COL13A1/COL4A2/COL23A1/COL4A1/COL14A1/COL18A1/COL7A1/COL9A3/COL27A1
GOCC_COLLAGEN_TRIMER	GOCC_COLLAGEN_TRIMER	69	0.684283	2.47385	9.11839e-10	6.55888e-08	4.49558e-08	3587	tags=68%, list=14%, signal=59%	COL11A1/COL12A1/COL1A1/COL1A2/COL5A2/COL5A1/COL3A1/COL5A3/COL10A1/COL17A1/COL6A2/COL6A3/COL6A1/COL15A1/C1QTNF6/CTHRC1/EMILIN1/COL16A1/COL8A2/CCBE1/C1QL1/COL8A1/COL11A2/LOX/COL13A1/COL4A2/COL23A1/C1QL4/COL4A1/COL14A1/LUM/COL18A1/COL7A1/C1QTNF1/COL9A3/C1QTNF3/COL27A1/COL22A1/C1QTNF2/COL4A6/COL24A1/MARCO/MSR1/COLEC12/COL9A2/EMILIN2/C1QC
GOBP_MORPHOGENESIS_OF_A_BRANCHING_STRUCTURE	GOBP_MORPHOGENESIS_OF_A_BRANCHING_STRUCTURE	166	0.541239	2.19067	1.03584e-09	7.36521e-08	5.04825e-08	4565	tags=47%, list=18%, signal=39%	RSPO3/GREM1/FOXC2/AREG/SEMA3A/ADAMTS16/SFRP2/LHX1/WNT6/GDNF/MMP14/SULF1/SEMA3C/GBX2/WNT1/DLX2/SFRP1/CCL11/EDNRA/HOXA11/GLI3/VDR/COL13A1/TGM2/EPHA2/DCHS1/PAX8/TNF/PDGFA/ESR1/HOXA13/COL4A1/FGF7/WNT2/MSX2/MET/FGF1/SOX9/SNAI2/PLXNA1/GCM1/SHOX2/CSF1/NOG/GREB1L/CLIC4/PML/HGF/NTN4/KDR/NRP1/TIE1/SOCS3/RASIP1/HOXA5/ACVR1/LAMA5/VEGFA/LGR4/DLG5/SPINT1/WT1/FOXD1/ENG/LAMA1/SPINT2/PKD2/RTN4/IL10/ERMN/ST14/EXT1…
GOBP_POSITIVE_REGULATION_OF_VASCULATURE_DEVELOPMENT	GOBP_POSITIVE_REGULATION_OF_VASCULATURE_DEVELOPMENT	138	0.571184	2.2672	1.07047e-09	7.52489e-08	5.1577e-08	4802	tags=48%, list=19%, signal=39%	IL1A/GREM1/FOXC2/SERPINE1/SFRP2/VEGFC/ITGA5/TWIST1/CCBE1/ANGPTL4/HMGA2/CCL11/ADAM12/THBS1/IL1B/SEMA5A/ITGB1/TBXA2R/JCAD/SPHK1/RRAS/ZC3H12A/CCL24/PGF/PTGIS/APLNR/FGF1/F3/CXCL8/ANGPT2/TNN/CHI3L1/ANGPT4/ETS1/ECM1/HGF/AQP1/HIF1A/PKM/ANXA3/FLT1/KDR/C3AR1/NRP1/TIE1/C5AR1/CYP1B1/RAPGEF3/VEGFA/RUNX1/EMILIN2/JAK1/PRKCA/ENG/ITGB8/MIR210/ACVRL1/IL10/TGFBR2/LRG1/ADM/GATA2/PIK3R6/BMPER/PIK3CD/HSPB6
GOBP_CHONDROCYTE_DIFFERENTIATION	GOBP_CHONDROCYTE_DIFFERENTIATION	97	0.613064	2.31946	1.10608e-09	7.6879e-08	5.26943e-08	4327	tags=56%, list=17%, signal=46%	WNT7A/COL11A1/TGFBI/LOXL2/COL3A1/GREM1/ADAMTS12/COMP/SFRP2/RFLNA/NKX3-2/SULF1/SULF2/GDF5/HMGA2/HOXA11/GLI3/CCN2/ADAMTS7/RUNX2/SERPINH1/CHST11/SCX/TGFB1/MSX2/CCN4/PTHLH/SOX9/SNAI2/SLC39A14/RFLNB/COL27A1/SHOX2/MBOAT2/MAF/CHSY1/TRPS1/ANXA6/ECM1/WNT9A/SMAD7/PTH1R/TGFBR1/RUNX1/RARG/PKDCC/CYTL1/ACVRL1/BMPR2/LTBP3/EXT1/MATN1/TGFBR2/WNT5B
GOBP_POSITIVE_REGULATION_OF_I_KAPPAB_KINASE_NF_KAPPAB_SIGNALING	GOBP_POSITIVE_REGULATION_OF_I_KAPPAB_KINASE_NF_KAPPAB_SIGNALING	162	0.5411	2.19153	1.16606e-09	8.00334e-08	5.48564e-08	6500	tags=49%, list=25%, signal=37%	TRIML2/IL1A/LGALS1/IL1B/FLNA/TNF/PLK2/GJA1/TRIM34/INAVA/RHOC/EDAR/TNFSF11/ROR1/CCL21/TNFRSF10B/SLC20A1/BIRC3/NEK6/BCL10/TRIM6/F2R/CX3CL1/ECM1/TRIM8/TNFRSF1A/CXXC5/RIPK2/S100A4/PINK1/MUL1/FADD/SHISA5/BST2/NOD2/NDFIP2/TMEM106A/HTR2B/PLEKHG5/GOLT1B/TLR6/LITAF/F2RL1/UNC5CL/CANT1/S100B/CD4/TNIP2/CLEC7A/SECTM1/LURAP1/TICAM1/CARD11/CLEC4D/LTF/MYD88/LTBR/MIB2/TRAF3IP2/CD40/CTNNB1/WLS/TAB2/RELA/TNFSF10/BI…
GOBP_LEUKOCYTE_CELL_CELL_ADHESION	GOBP_LEUKOCYTE_CELL_CELL_ADHESION	300	0.46233	1.9893	1.17734e-09	8.00334e-08	5.48564e-08	5692	tags=42%, list=22%, signal=33%	PLA2G2F/IL1A/GATA3/ITGA5/IL20RB/HLA-G/LGALS7B/HAS2/LGALS1/NT5E/THY1/CHST4/ADAM8/IL1B/GLI3/TNF/ITGB1/CERCAM/IL4R/MAD1L1/LGALS9C/TNFRSF21/PTAFR/EFNB1/CCL2/EGR3/ZC3H12A/LRRC32/PRNP/CD209/TNFSF11/SIRPA/HLX/OLR1/CCL21/IFNL1/CAV1/TNFSF4/LGALS9B/LEP/VNN1/CEBPB/RAC2/BCL10/CXCL12/CCL28/NLRP3/CD276/VCAM1/TBX21/ETS1/HHLA2/LOXL3/STK10/ALOX5/ICAM1/EFNB2/MSN/ILDR2/DUSP10/SMAD7/LILRB2/VSIG4/ST3GAL4/RIPK2/SCGB1A…
GOBP_CELL_CELL_ADHESION_VIA_PLASMA_MEMBRANE_ADHESION_MOLECULES	GOBP_CELL_CELL_ADHESION_VIA_PLASMA_MEMBRANE_ADHESION_MOLECULES	225	0.495686	2.07422	1.22761e-09	8.25436e-08	5.65769e-08	5525	tags=57%, list=22%, signal=45%	MYPN/CDHR2/L1CAM/CLDN19/CDH3/PCDHGC5/GPC6/ITGA5/CLDN14/UNC5D/LGALS7B/PTPRR/PCDH7/CDH6/TENM2/SCARF2/CDH11/AMIGO2/CDH22/MYADM/TENM3/DCHS2/CDH4/IGFN1/FAT1/CDH12/TGFB2/DCHS1/IGSF21/PCDHGB5/ITGB1/NEXN/IL1RAP/PCDHGA3/PCDHGA9/FXYD5/CLDN9/CDH19/FAT2/CLSTN1/PCDHGC3/PCDH18/PLXNB3/PCDHGA12/CD209/PVR/EFNA5/IL1RN/PCDHGA11/LRRC4C/CDH18/CDHR4/PCDHGA10/PCDH1/PALLD/MILR1/PCDHGA8/CLDN10/CELSR2/VCAM1/CX3CL1/PCDHGB2…
GOMF_ENDOPEPTIDASE_ACTIVITY	GOMF_ENDOPEPTIDASE_ACTIVITY	318	0.455094	1.97151	1.39345e-09	9.2687e-08	6.35294e-08	3509	tags=30%, list=14%, signal=26%	MMP13/MMP10/KLK5/MMP20/MMP3/KLK6/KLK7/PLAU/MMP11/ADAMTS18/ADAMTS12/FAP/MMP1/ADAMTS15/MMP2/ADAMTS16/CLCA4/HTRA3/MMP14/ADAMTS2/CASP14/PRSS1/PRTN3/PRSS3/MMP16/ADAMTS5/CORIN/ADAMTS14/TINAG/SFRP1/TRABD2B/MMP8/ADAMTS4/BMP1/PRSS33/ADAM19/HTRA1/PLAT/MMP7/ADAM12/ADAM8/CTSK/ADAMTS3/TLL2/PRSS51/CLCA3P/PRSS23/CTRC/MMP9/TLL1/ADAMTS7/PRSS22/PRSS2/ADAMTS9/ADAM33/C1R/CTSB/ECE1/F3/KLK8/RHBDL2/ERAP2/MME/C1S/ADAMTS…
GOBP_POSITIVE_REGULATION_OF_HYDROLASE_ACTIVITY	GOBP_POSITIVE_REGULATION_OF_HYDROLASE_ACTIVITY	463	0.40408	1.82723	1.4876e-09	9.73706e-08	6.67396e-08	5516	tags=37%, list=22%, signal=30%	NGFR/NMUR2/CCL7/XDH/SFRP2/FN1/ODAM/PRTN3/AIM2/RCN3/THY1/SFRP1/NTRK3/ANTXR1/CCL11/PCOLCE/EDNRA/BCAR3/NLRP12/NGEF/ITGA2/SOX7/PDGFRB/RASGRF2/CCL22/PDGFRA/TGM2/EPHA2/TNF/ITGB1/CCL8/ESR1/RASGEF1C/CCN2/AGRN/CCN1/PRSS22/GPER1/PLA2G5/PPP1R14D/SYDE1/FBLN1/PTAFR/CCL2/CCL24/RHOC/CCL13/GRIN2A/ARHGAP22/S100A10/SERPINB3/CCL21/CAV1/F3/ARHGAP29/CHN1/BCL2L10/P2RY6/CCL15/ELMOD1/APP/MIR205/ASPH/TIAM1/ITGA1/MEFV/GNA…
GOBP_REGULATION_OF_ENDOTHELIAL_CELL_MIGRATION	GOBP_REGULATION_OF_ENDOTHELIAL_CELL_MIGRATION	144	0.556314	2.22234	1.49534e-09	9.73706e-08	6.67396e-08	6433	tags=56%, list=25%, signal=42%	WNT7A/FOXC2/GATA3/ITGB3/VEGFC/SRPX2/SPARC/CCBE1/PTGS2/STC1/THBS1/SEMA5A/CARD10/EPHA2/TNF/PDGFB/ADGRA2/TBXA2R/PLK2/JCAD/NRP2/ADAMTS9/RRAS/ZC3H12A/TGFB1/BCAR1/GADD45A/MET/DCN/FGF1/HDAC9/MEOX2/ANGPT2/ANGPT4/ETS1/STARD13/RHOJ/HIF1A/ANXA3/KDR/NRP1/FLT4/HDAC7/VEGFA/CIB1/MIR221/PRKCA/RIN2/MMRN2/MIR210/VASH1/ACVRL1/BMPR2/SERPINF1/SPRED1/NR2F2/DAB2IP/GATA2/BMPER/PIK3CD/SP100/MIR135B/MAP2K3/PPARG/GRN/CD40/…
GOBP_EPITHELIAL_TUBE_MORPHOGENESIS	GOBP_EPITHELIAL_TUBE_MORPHOGENESIS	263	0.477249	2.03743	1.58083e-09	1.01865e-07	6.98201e-08	5561	tags=48%, list=22%, signal=38%	GREM1/FOXC2/ADAMTS12/SOX11/AREG/GATA3/ADAMTS16/SFRP2/LHX1/WNT6/TWIST1/GDNF/MMP14/CTHRC1/GBX2/WNT1/SFRP1/CCL11/LBX1/EDNRA/HOXA11/GLI3/TGFB2/VDR/LGR5/EPHA2/DCHS1/PAX8/TNF/ESR1/COL4A1/KIF26B/MICAL2/WNT2/GJA1/FZD1/PRICKLE1/TGFB1/MSX2/SALL4/LUZP1/ASB2/APLNR/MET/FGF1/HAND2/SOX9/IRX1/VASP/CSF1/NOG/CSF1R/GREB1L/SOX17/CCM2/CLIC4/BCL10/WNT3A/SKI/PML/STARD13/HIF1A/EFNB2/PLXNB2/KDR/NRP1/TIE1/RASIP1/FZD2/HOXA…
GOBP_EMBRYONIC_SKELETAL_SYSTEM_DEVELOPMENT	GOBP_EMBRYONIC_SKELETAL_SYSTEM_DEVELOPMENT	106	0.608287	2.34167	1.66073e-09	1.0591e-07	7.25927e-08	4268	tags=51%, list=17%, signal=43%	COL11A1/COL1A1/FOXC2/ALX4/SOX11/LHX1/TWIST1/MMP14/NKX3-2/SULF1/MMP16/DLX2/MDFI/SULF2/EDNRA/HOXA11/GLI3/PDGFRA/PRRX1/TGFB3/RUNX2/CHST11/HOXA9/XYLT1/SCX/HOXB1/HOXB9/HAND2/HOXA3/SLC2A10/TFAP2A/SHOX2/NOG/HOXD10/HOXA2/HOXA6/WNT9A/TBX1/NDST1/HOXA5/HOXB2/ZEB1/TGFBR1/HOXD4/HOXB6/MEGF8/HOXD9/GSC/HOXD3/KIAA1217/HOXB5/EXT1/HOXA7/TGFBR2
GOCC_ENDOPLASMIC_RETICULUM_LUMEN	GOCC_ENDOPLASMIC_RETICULUM_LUMEN	248	0.477245	2.02141	1.83398e-09	1.15765e-07	7.93477e-08	2822	tags=37%, list=11%, signal=33%	WNT7A/AMTN/COL11A1/COL12A1/COL1A1/ARSI/COL1A2/COL5A2/COL5A1/COL3A1/COL5A3/COL10A1/COL17A1/VCAN/TNC/COL6A2/COL6A3/COL6A1/FN1/WNT6/COL15A1/COL16A1/COL8A2/ARSF/LGALS1/SPON1/WNT1/COL8A1/COL11A2/ADAMTS5/RCN3/PLAUR/FBN1/PTGS2/ADAMTSL4/FSTL1/THBS1/MXRA8/PRSS23/GPX8/COL13A1/FAM20C/FSTL3/LTBP1/COL4A2/MFGE8/PDGFB/PDGFA/CERCAM/COL23A1/P4HA3/EVA1A/COL4A1/ADAMTS7/COL14A1/LAMB1/CCN1/F5/SERPINH1/TIMP1/ERO1A/COL…
GOBP_NEGATIVE_REGULATION_OF_CELL_ADHESION	GOBP_NEGATIVE_REGULATION_OF_CELL_ADHESION	237	0.482402	2.03757	1.87954e-09	1.17443e-07	8.04975e-08	4565	tags=43%, list=18%, signal=35%	PLA2G2F/TGFBI/COL1A1/ADAMTS18/SERPINE1/MMP2/IL20RB/MMP14/HLA-G/LGALS7B/WNT1/EPHB2/SPOCK1/MYADM/SERPINE2/THBS1/SEMA5A/GLI3/PLXNA4/IL4R/MAD1L1/LGALS9C/UBASH3B/FBLN1/FXYD5/TNFRSF21/ZC3H12A/TGFB1/C1QTNF1/LRRC32/PLXNB3/PRNP/CORO2B/HLX/EFNA5/CCL21/IL1RN/IFNL1/TNFSF4/PRKG1/LGALS9B/SNAI2/PLXNA1/ANGPT2/CEBPB/CXCL12/CCL28/ACTN4/GBP1/MAP4K4/CX3CL1/TBX21/LOXL3/CDH13/MMP12/PLXNB2/AJAP1/MUC21/ILDR2/SMAD7/LILRB…
GOMF_ACTIN_FILAMENT_BINDING	GOMF_ACTIN_FILAMENT_BINDING	171	0.527955	2.14194	1.98261e-09	1.22644e-07	8.40626e-08	5798	tags=53%, list=23%, signal=41%	EPS8L3/FLNC/TAGLN/ACTN1/XIRP1/FHOD3/MYOM3/ANTXR1/TPM2/VILL/FSCN1/FLNA/ABLIM3/TPM1/NEXN/ANXA8/CCIN/MYO1E/MYH9/MISP/LIMA1/MYO1G/CORO2B/TPM4/MYO7B/MYH13/SAMD14/MYH15/GAS7/FLNB/MICALL2/PANX1/FERMT1/DBN1/ACTN4/MYL4/EGFR/ANXA6/CAPG/COTL1/WDR1/MYO10/FERMT2/MYO1B/FMNL1/CAPZB/ZNF185/CFL1/PLS3/FMNL3/TWF2/ARPC1B/ESPN/ARPC2/FLII/CLMN/ABL2/ERMN/FHOD1/TLN1/TNNI3/TRIOBP/LASP1/TPM3/IQGAP2/MARCKS/SHROOM1/MYO1C/TU…
GOBP_REGULATION_OF_CELL_CELL_ADHESION	GOBP_REGULATION_OF_CELL_CELL_ADHESION	361	0.431862	1.90034	2.28516e-09	1.3996e-07	9.59313e-08	4523	tags=36%, list=18%, signal=30%	PLA2G2F/IL1A/ADAMTS18/GATA3/IL20RB/HLA-G/PDPN/LGALS7B/PTPRR/HAS2/LGALS1/WNT1/PLAUR/THY1/ADAM19/MYADM/TENM3/CHST4/SERPINE2/ADAM8/IL1B/GLI3/FSTL3/TNF/IL4R/MAD1L1/LGALS9C/KIF26B/PIEZO1/UBASH3B/FXYD5/TNFRSF21/PTAFR/EFNB1/CCL2/EGR3/ZC3H12A/TGFB1/C1QTNF1/LRRC32/PRNP/CD209/TNFSF11/SIRPA/HLX/EFNA5/CCL21/IL1RN/IFNL1/CAV1/TNFSF4/PRKG1/LGALS9B/LEP/RNASE10/PTPRU/VNN1/CEBPB/BCL10/CXCL12/WNT3A/CCL28/CELSR2/NLR…
GOBP_SENSORY_SYSTEM_DEVELOPMENT	GOBP_SENSORY_SYSTEM_DEVELOPMENT	302	0.451638	1.94579	3.14078e-09	1.90479e-07	1.30558e-07	4459	tags=34%, list=17%, signal=29%	WNT7A/TH/MFAP5/NDP/DIO3/COL5A2/COL5A1/INHBA/FOXC2/ADAMTS18/SOX11/GATA3/RP1L1/ALDH1A3/SEMA3A/LHX1/WNT6/SPRED3/TWIST1/COL8A2/RPE65/EPHB2/DLX2/COL8A1/MFAP2/THY1/FBN1/PPP1R13L/BCAR3/TENM3/SLITRK6/IGFN1/FAT1/GLI3/PDGFRB/TGFB2/CACNA1C/KERA/PDGFRA/EPHA2/MEIS3/COL4A1/FOXC1/SLC17A7/FOXE3/WNT2/GJA1/FJX1/SH3PXD2B/VIM/NES/SOX9/STRA6/FOXF2/VSTM4/TFAP2A/MAF/VAX1/CLIC4/SKI/EGFR/WNT9A/CDKN1C/RHOJ/HIF1A/MAN2A1/IT…
GOBP_CAMERA_TYPE_EYE_DEVELOPMENT	GOBP_CAMERA_TYPE_EYE_DEVELOPMENT	254	0.47179	2.00614	3.48668e-09	2.09404e-07	1.43529e-07	4459	tags=36%, list=17%, signal=30%	WNT7A/TH/NDP/DIO3/INHBA/FOXC2/SOX11/GATA3/RP1L1/ALDH1A3/LHX1/WNT6/SPRED3/TWIST1/COL8A2/RPE65/EPHB2/DLX2/COL8A1/THY1/FBN1/PPP1R13L/BCAR3/TENM3/SLITRK6/IGFN1/FAT1/GLI3/PDGFRB/TGFB2/CACNA1C/KERA/PDGFRA/EPHA2/COL4A1/FOXC1/SLC17A7/FOXE3/WNT2/GJA1/FJX1/VIM/NES/SOX9/STRA6/FOXF2/VSTM4/TFAP2A/MAF/VAX1/CLIC4/SKI/EGFR/WNT9A/CDKN1C/RHOJ/HIF1A/MAN2A1/FLT1/KDR/NRP1/MITF/VSX1/CYP1B1/ZEB1/LIMK2/VEGFA/TGFBR1/BAK1…
GOBP_DEVELOPMENTAL_GROWTH	GOBP_DEVELOPMENTAL_GROWTH	498	0.396148	1.79749	3.90668e-09	2.32372e-07	1.59272e-07	3612	tags=27%, list=14%, signal=24%	MMP13/WNT7A/EREG/L1CAM/KLK6/DIO3/COL3A1/FOXC2/PSAPL1/AREG/TM4SF4/GATA3/SEMA3A/COMP/SEMA7A/SFRP2/LHX1/FN1/SEMA3C/DMBX1/TNFAIP6/PHLDA2/SFRP1/POU4F3/GAS1/EDN2/GDF5/STC1/CCL11/PPP1R13L/EDNRA/HOXA11/MYMK/PRL/CDH4/SLITRK6/TLL2/SEMA3B/SEMA5A/GLI3/SEMA6B/DRAXIN/PDGFRB/TGFB2/BNC2/PLEC/CRABP2/PLXNA4/ITGB1/ESR1/AGRN/NPY1R/FOXC1/KIF26B/DDR2/FGF7/CHST11/SEMA4B/WNT2/VCL/BASP1/GJA1/NRP2/CDKN1A/DUSP6/PTX3/MSX2/S…
GOBP_SPROUTING_ANGIOGENESIS	GOBP_SPROUTING_ANGIOGENESIS	110	0.594136	2.27566	4.11231e-09	2.42274e-07	1.66059e-07	4269	tags=48%, list=17%, signal=40%	LOXL2/RSPO3/GREM1/NGFR/FOXC2/VEGFC/ITGA5/SRPX2/CCBE1/PTGS2/THBS1/SEMA5A/CARD10/EPHA2/ITGB1/ADGRA2/TBXA2R/PLK2/JCAD/ADAMTS9/EGR3/PGF/APLNR/FGF1/HDAC9/MEOX2/VSTM4/TNN/CDH13/STARD13/ALOX5/RHOJ/PARVA/PKM/EFNB2/KDR/NRP1/FLT4/HDAC7/VEGFA/RECK/CIB1/JAK1/MIR221/ENG/MMRN2/CEMIP2/EPN1/EPHB4/ACVRL1/SPRED1/IL10/ESM1
GOBP_BIOLOGICAL_PROCESS_INVOLVED_IN_SYMBIOTIC_INTERACTION	GOBP_BIOLOGICAL_PROCESS_INVOLVED_IN_SYMBIOTIC_INTERACTION	232	0.480292	2.0193	4.68009e-09	2.71521e-07	1.86105e-07	6692	tags=45%, list=26%, signal=33%	TRIML2/CRP/LRRC15/ITGB3/CXCL6/FN1/ITGA5/LGALS1/TRIM31/HMGA2/AXL/CLEC5A/ITGA2/TRIM10/ITGB6/EPHA2/ITGB1/CCL8/ITGAV/CLDN9/TRIM34/PF4/ZC3H12A/PTX3/CD209/SERPINB3/CTSB/ITGB5/PVR/CAV1/APOL1/GAS6/CXCL8/LY6E/TPCN2/CSF1R/IFITM3/CTSL/IFIT1/TRIM6/EGFR/ICAM1/EFNB2/TRIM8/NRP1/TREM1/IFITM2/IFI27/NECTIN2/CFL1/CCL3/CAV2/HSPA1A/BCL2L1/MRC1/MIR221/JUN/AVPR1B/HTR2A/INHBB/LDLR/F2RL1/CD80/CD4/XPR1/TPCN1/CD86/PLSCR1/S…
GOBP_ENDODERMAL_CELL_DIFFERENTIATION	GOBP_ENDODERMAL_CELL_DIFFERENTIATION	42	0.757866	2.45364	4.72375e-09	2.71521e-07	1.86105e-07	1753	tags=52%, list=7%, signal=49%	COL11A1/COL12A1/COL5A2/COL5A1/INHBA/MMP2/COL6A1/FN1/ITGA5/LAMA3/MMP14/LAMB3/COL8A1/MMP8/HMGA2/DKK1/COL4A2/MMP9/LAMB1/ITGAV/COL7A1/ITGB5
GOBP_EMBRYONIC_SKELETAL_SYSTEM_MORPHOGENESIS	GOBP_EMBRYONIC_SKELETAL_SYSTEM_MORPHOGENESIS	81	0.641252	2.36888	4.74042e-09	2.71521e-07	1.86105e-07	4268	tags=52%, list=17%, signal=43%	COL11A1/FOXC2/ALX4/SOX11/LHX1/TWIST1/MMP14/MMP16/DLX2/MDFI/HOXA11/GLI3/PDGFRA/PRRX1/TGFB3/RUNX2/CHST11/HOXA9/HOXB1/HOXB9/HOXA3/TFAP2A/SHOX2/NOG/HOXD10/HOXA2/HOXA6/TBX1/NDST1/HOXA5/HOXB2/ZEB1/TGFBR1/HOXD4/HOXB6/MEGF8/HOXD9/GSC/HOXD3/HOXB5/HOXA7/TGFBR2
GOBP_MUSCLE_TISSUE_DEVELOPMENT	GOBP_MUSCLE_TISSUE_DEVELOPMENT	308	0.440277	1.90316	5.32448e-09	3.02176e-07	2.07117e-07	6008	tags=46%, list=23%, signal=35%	FHL2/COL11A1/ANKRD33/MYL7/COL3A1/GREM1/FOXC2/JPH2/SOX11/TWIST1/SEMA3C/PLN/FHOD3/NOX4/LOX/ACTC1/SGCD/PPP1R13L/EDNRA/MYLK/EFEMP2/DKK1/TLL2/PDGFRB/TGFB2/PLEC/GJA5/ALPK2/PDGFRA/TPM1/ITGB1/FOXC1/WNT2/CYP26B1/GJA1/SCX/ADAMTS9/ELN/TGFB1/MSX2/PKP2/HIVEP3/ASB2/HLX/HEG1/PIM1/CAV1/SOX9/STRA6/HDAC9/RGS2/MEOX2/LY6E/SHOX2/ZFPM2/FLNB/VAX1/NOG/PDLIM5/TIPARP/WNT3A/HOXD10/HEY2/SKI/SLC9A1/TBX5/RGS4/GATA5/EFNB2/HEYL…
GOBP_RESPONSE_TO_TRANSFORMING_GROWTH_FACTOR_BETA	GOBP_RESPONSE_TO_TRANSFORMING_GROWTH_FACTOR_BETA	207	0.488004	2.0335	6.51651e-09	3.66465e-07	2.51182e-07	4558	tags=43%, list=18%, signal=36%	WNT7A/PSG9/COL1A1/COL1A2/PMEPA1/MXRA5/COL3A1/LEFTY1/SOX11/ASPN/SPRED3/HTRA3/CILP/EMILIN1/WNT1/ITGA3/WNT10A/LOX/SFRP1/FBN1/GDF5/HTRA1/VASN/THBS1/TGFB1I1/TGFB2/ITGB6/PXN/LTBP1/COL4A2/ZYX/ITGB1/PDGFA/TGFB3/CD109/CHST11/FMOD/WNT2/SCX/TGFB1/LTBP2/LRRC32/BCL9L/ITGB5/FNDC4/ZFP36L2/CAV1/SOX9/SLC2A10/DKK3/DAB2/LATS2/ADAM9/FERMT1/SKI/PML/CDKN2B/CDKN1C/PDE2A/ID1/FERMT2/SMAD7/IL17RD/ZEB1/ACVR1/ZEB2/TGFBR1/CA…
GOBP_NEGATIVE_REGULATION_OF_CELL_ACTIVATION	GOBP_NEGATIVE_REGULATION_OF_CELL_ACTIVATION	173	0.519396	2.11137	6.58629e-09	3.67052e-07	2.51584e-07	4447	tags=40%, list=17%, signal=34%	PLA2G2F/INHBA/ADAMTS18/SOX11/IL20RB/HLA-G/LGALS7B/EMILIN1/SFRP1/AXL/SERPINE2/GLI3/TAFA3/PDGFRA/PDGFB/PDGFA/IL4R/MAD1L1/LGALS9C/GPER1/UBASH3B/TNFRSF21/IL13RA2/ZC3H12A/C1QTNF1/LRRC32/PRNP/HLX/IFNL1/TNFSF4/PRKG1/LGALS9B/CEBPB/MILR1/CX3CL1/BPI/TBX21/LOXL3/TREM2/ILDR2/SMAD7/LILRB2/VSIG4/THBD/SCGB1A1/CST7/RUNX1/IL2RA/DLG5/CYGB/NR1D1/SDC4/IL4I1/ERBB2/LAPTM5/CD300A/IDO1/SPI1/VSIR/TNFAIP3/BCR/IL10/ENPP3/H…
GOBP_REGULATION_OF_HEMOPOIESIS	GOBP_REGULATION_OF_HEMOPOIESIS	306	0.441145	1.90663	6.71818e-09	3.71059e-07	2.54331e-07	5530	tags=39%, list=22%, signal=31%	PSG9/LRRC17/IL20/INHBA/GATA3/MMP14/HLA-G/LGALS1/TNFAIP6/LOX/SFRP1/FBN1/AXL/ADAM8/GPR68/GLI3/FSTL3/TNF/IL4R/UBASH3B/CYP26B1/LIF/HOXA9/RAB7B/EGR3/PF4/ZC3H12A/CDK6/TGFB1/ROR2/KLF10/TNFSF11/HLX/ISG15/FAXDC2/ZFP36L2/IFNL1/TNFSF4/GAS6/IL15RA/CSF1/VNN1/CEBPB/NLRP3/TBX21/ETS1/LOXL3/CSF3/HIF1A/TREM2/MITF/ZBTB46/DUSP10/SMAD7/LILRB2/IRF7/HOXA5/TRIB1/ZEB1/ZFPM1/RIPK2/IL18/CCL3/TNFSF9/RUNX1/HSPA1A/IL2RA/FADD/…
GOBP_REGULATION_OF_CELL_SUBSTRATE_ADHESION	GOBP_REGULATION_OF_CELL_SUBSTRATE_ADHESION	176	0.521644	2.12997	7.11259e-09	3.89367e-07	2.66879e-07	4565	tags=44%, list=18%, signal=36%	OLFM4/COL1A1/PLAU/GREM1/SERPINE1/FN1/ITGA5/MMP14/PDPN/EMILIN1/COL16A1/HAS2/WNT1/COL8A1/ITGA3/THY1/SFRP1/SPOCK1/FBLN2/MYADM/THBS1/EFEMP2/FLNA/EDIL3/NID1/UNC13D/CCDC80/PDGFB/CCN1/VCL/FBLN1/EGFLAM/RRAS/CDK6/EGFL6/CORO2B/S100A10/EFNA5/CCL21/DAPK3/ECM2/DAB2/CSF1/ANGPT2/FERMT1/RAC2/CCL28/ACTN4/SLC9A1/GBP1/MAP4K4/CX3CL1/CDH13/MMP12/AJAP1/KDR/NRP1/FERMT2/VEGFA/CIB1/LIMS1/SDC4/DOCK5/FZD4/RIN2/LIMS2/ARPC2/…
GOBP_POSITIVE_REGULATION_OF_RESPONSE_TO_EXTERNAL_STIMULUS	GOBP_POSITIVE_REGULATION_OF_RESPONSE_TO_EXTERNAL_STIMULUS	341	0.426381	1.86817	7.65259e-09	4.15254e-07	2.84623e-07	6011	tags=43%, list=23%, signal=33%	EREG/KLK5/KLK7/IL1RL1/SERPINE1/TRIM15/CCL7/CAMK2N1/VEGFC/HLA-G/EMILIN1/THBS4/LGALS1/RAET1G/RAET1E/AIM2/NLRP10/MMP8/NTRK3/EDN2/PTGS2/NLRP12/THBS1/ADAM8/KLRC2/IL1B/ITGA2/SEMA5A/PDGFRB/FLNA/IRGM/TAFA3/OSMR/TNF/PDGFB/FABP4/RARRES2/PLA2G5/OASL/FPR2/TGFB1/CCL24/KLRC3/TPBG/ALOX5AP/TNFSF11/PGF/PVR/MET/CCN4/CCL21/S100A14/TNFSF4/F3/GAS6/CXCL8/OSM/LILRA5/APP/CSF1/IL33/GPR4/CSF1R/CEBPB/RAC2/ANO6/CXCL12/TRIM6…
GOBP_ACTIN_FILAMENT_ORGANIZATION	GOBP_ACTIN_FILAMENT_ORGANIZATION	352	0.42831	1.88381	7.9693e-09	4.27124e-07	2.92759e-07	5811	tags=46%, list=23%, signal=36%	RFLNA/SHANK1/ACTN1/XIRP1/FHOD3/KANK4/SFRP1/ACTC1/MAGEL2/CALD1/CCL11/TPM2/VILL/MYADM/RHOF/FSCN1/SEMA5A/FAT1/FLNA/PLEC/TPM1/PXN/ZYX/ITGB1/KIRREL1/CCN2/RHOD/TGFB3/MICAL2/CDC42EP5/SYNPO/MYO1E/GDPD2/LMOD1/ELN/CCL24/BCAR1/CRACD/RHOC/LIMA1/MYO1G/CORO2B/S100A10/ITGB5/TPM4/RND3/MET/MYO7B/CCL21/BAIAP2L2/SAMD14/VASP/GAS7/RFLNB/RHPN2/RHPN2P1/MICALL2/SH3KBP1/DBN1/RAC2/CXCL12/CDC42EP1/SLC9A1/CX3CL1/CAPG/HMCN1/…
GOMF_CYTOKINE_BINDING	GOMF_CYTOKINE_BINDING	109	0.58625	2.2553	8.00945e-09	4.27124e-07	2.92759e-07	5689	tags=55%, list=22%, signal=43%	NLRP7/IL1RL1/GREM1/COMP/ITGB3/PXDN/IL20RB/PDPN/GDF5/VASN/THBS1/NBL1/IL12RB2/OSMR/LTBP1/ITGB1/CXCR1/TGFB3/ITGAV/CD109/NRP2/IL13RA2/LRRC32/IL1RN/ACKR4/NOG/ACKR2/CSF1R/IL22RA1/GBP1/IL1R1/NRP1/TNFRSF1A/CXCR2/ACVR1/TGFBR1/IL2RA/IL27RA/ENG/FZD4/LTBP4/ITGA4/IL2RB/ACVRL1/BMPR2/LTBP3/IL18R1/TGFBR2/CD4/PLP2/IL22RA2/CCR8/IFNGR1/TNFRSF1B/CCR1/IL13RA1/TNFRSF9/CX3CR1/IL5RA/CCR9
GOMF_GROWTH_FACTOR_BINDING	GOMF_GROWTH_FACTOR_BINDING	120	0.572293	2.21849	8.13709e-09	4.30222e-07	2.94882e-07	4558	tags=55%, list=18%, signal=45%	COL1A1/COL1A2/COL5A1/NLRP7/COL3A1/NGFR/ITGB3/PXDN/COL6A1/HTRA3/SRPX2/NTRK3/HTRA1/VASN/IGFBP6/THBS1/PDGFRB/ITGB4/OSMR/PDGFRA/EPHA2/LTBP1/PDGFB/PDGFA/CCN2/COL4A1/CCN1/TGFB3/ITGAV/CD109/NRP2/LTBP2/LRRC32/CCN4/IL1RN/CCN5/IGFBP7/SHC1/IGFBP4/EGFR/IL1R1/FLT1/GPC1/KDR/NRP1/FLT4/ITGA6/ACVR1/RHBDF2/TGFBR1/NTRK1/IL2RA/RHBDF1/ENG/ERBB2/LTBP4/IL2RB/ACVRL1/NKD2/LTBP3/TGFBR2/ESM1/FURIN/PCSK6/ACVR1C/GLG1
GOBP_MYELOID_CELL_DIFFERENTIATION	GOBP_MYELOID_CELL_DIFFERENTIATION	325	0.43615	1.89369	8.48603e-09	4.4487e-07	3.04922e-07	6250	tags=42%, list=24%, signal=32%	IL11/LRRC17/IL20/INHBA/CSF2/GATA3/EFNA2/ACTN1/PRTN3/TNFAIP6/LOX/TSPAN2/SFRP1/FBN1/CLEC5A/GPR68/TRIM10/SIGLEC15/FAM20C/FSTL3/ITGB6/EPHA2/TNF/MMP9/UBASH3B/CD109/LIF/HOXA9/MYH9/BATF2/RAB7B/PF4/CDK6/TGFB1/ROR2/KLF10/TNFSF11/CCN4/ISG15/FAXDC2/TRIM58/ANXA2/APP/SH3PXD2A/CSF1/SBNO2/CSF1R/CEBPB/PML/CDKN2B/ETS1/CSF3/CDKN1C/WDR1/HIF1A/TREM2/MITF/BATF3/JUNB/ZBTB46/IRF7/HOXA5/TRIB1/ZFPM1/VEGFA/RASGRP4/CCL3/MB…
GOCC_RUFFLE	GOCC_RUFFLE	155	0.528761	2.128	1.02077e-08	5.30627e-07	3.63702e-07	5795	tags=46%, list=23%, signal=36%	EPS8L3/CSPG4/FAP/PDLIM7/ITGB3/ITGA5/PDPN/ACTN1/MYADM/FSCN1/EPHA2/TPM1/ITGB1/ITGAV/EPS8L1/MYH9/JCAD/CDK6/BCAR1/LIMA1/ADGRE2/PSD2/FERMT1/PALLD/MEFV/MTSS2/EGFR/FGD5/CAPG/MYO10/SNX9/PTK6/KLHL2/CFL1/CIB1/PODXL/S100A6/SPRY4/ARAP3/ARHGEF4/S100B/TLN1/CYTH3/DDX58/CLIP1/RASA1/PDE4A/PIP5K1C/ARHGAP18/ARF4/MYO1C/FGD6/DIAPH1/WIPF1/SRC/PSD/FGD4/PPP1R9B/CDKL5/MACF1/CD2AP/IQGAP1/PLEKHO1/COBL/CTTN/AIF1/MYO5A/LCP1/…
GOBP_RESPONSE_TO_CHEMOKINE	GOBP_RESPONSE_TO_CHEMOKINE	83	0.618425	2.29688	1.12288e-08	5.78843e-07	3.9675e-07	3868	tags=45%, list=15%, signal=38%	TFF2/PPBP/CCL7/CXCL6/CXCL11/LOX/CCL11/CXCL1/CCL22/CCL8/CXCR1/FOXC1/CCL2/PF4/ZC3H12A/CCL24/CCL13/CCL21/CXCL8/ACKR4/CCL15/ACKR2/CXCL12/CX3CL1/HIF1A/TREM2/CXCL5/CXCL10/CXCR2/GPR35/PADI2/WBP1L/CCL3/LRCH1/CIB1/SLIT3/CCL3L3
GOBP_POSITIVE_REGULATION_OF_CELL_DEATH	GOBP_POSITIVE_REGULATION_OF_CELL_DEATH	480	0.388367	1.75949	1.1335e-08	5.79489e-07	3.97193e-07	5537	tags=35%, list=22%, signal=28%	NTSR1/MMP3/G0S2/INHBA/NGFR/FAP/ALDH1A3/GSDME/MMP2/SFRP2/FOSL1/TNFRSF12A/HLA-G/HRK/ADORA1/TIMP3/CD248/LGALS1/AKAP12/PHLDA2/SFRP1/HMGA2/PTGS2/ADAMTSL4/HTRA1/SFRP4/UNC5C/THBS1/ADAM8/DKK1/DDIT4/PDGFRB/PDX1/TGFB2/PHLDA1/VDR/CAMK2A/TGM2/TNF/MMP9/EEF1A2/ITGB1/PLEKHN1/CCN2/HOXA13/CCN1/TGFB3/GPER1/LRP1/CCL2/ZC3H12A/CDKN1A/DUSP6/MSX2/GADD45A/GRIN2A/PRNP/PTGIS/TNFRSF8/DAPK3/CAV1/PHLDA3/PLEKHF1/LEP/TFAP2A/LA…
GOBP_REGULATION_OF_PEPTIDASE_ACTIVITY	GOBP_REGULATION_OF_PEPTIDASE_ACTIVITY	341	0.423172	1.85411	1.19115e-08	6.03971e-07	4.13973e-07	6054	tags=45%, list=24%, signal=35%	SPINK6/LCN1/SERPINA3/NLRP7/NGFR/SERPINE1/PI15/XDH/CST6/SFRP2/COL6A3/FN1/SERPINA4/TIMP3/AIM2/TIMP2/RCN3/PLAUR/SERPINB4/SPOCK1/ANTXR1/PTGS2/PCOLCE/NLRP12/SERPINE2/THBS1/R3HDML/SOX7/SERPINB7/TNF/MMP9/CCN2/CCN1/ANXA8L1/PRSS22/ANXA8/GPER1/SERPINH1/TIMP1/WFDC1/CD109/LRP1/FBLN1/COL7A1/SPOCK3/GRIN2A/PRNP/SERPINA5/SERPINB3/CTSB/SERPINB9/CAV1/F3/SERPING1/TFPI2/GAS6/BCL2L10/ANXA2/SERPINB1/APP/MIR205/BIRC3/A…
GOBP_REGULATION_OF_LEUKOCYTE_DIFFERENTIATION	GOBP_REGULATION_OF_LEUKOCYTE_DIFFERENTIATION	236	0.468907	1.98065	1.52037e-08	7.64633e-07	5.24094e-07	5530	tags=42%, list=22%, signal=34%	PSG9/LRRC17/IL20/INHBA/GATA3/MMP14/HLA-G/LGALS1/TNFAIP6/SFRP1/FBN1/AXL/ADAM8/GPR68/GLI3/FSTL3/TNF/IL4R/UBASH3B/CYP26B1/LIF/EGR3/PF4/ZC3H12A/CDK6/TGFB1/ROR2/KLF10/TNFSF11/HLX/ZFP36L2/IFNL1/TNFSF4/GAS6/IL15RA/CSF1/VNN1/CEBPB/NLRP3/TBX21/LOXL3/TREM2/MITF/ZBTB46/DUSP10/SMAD7/LILRB2/IRF7/TRIB1/ZEB1/ZFPM1/RIPK2/IL18/CCL3/TNFSF9/RUNX1/IL2RA/FADD/ZFP36L1/C1QC/PNP/PRKCA/MAFB/IL4I1/ERBB2/VSIR/LILRB3/IL10/C…
GOBP_REGULATION_OF_INFLAMMATORY_RESPONSE	GOBP_REGULATION_OF_INFLAMMATORY_RESPONSE	280	0.448364	1.93066	1.56895e-08	7.82703e-07	5.3648e-07	5608	tags=44%, list=22%, signal=34%	MMP3/IL20/IL1RL1/ADAMTS12/SERPINE1/GATA3/CAMK2N1/SEMA7A/IL20RB/ADORA1/LGALS1/TNFAIP6/NLRP10/NT5E/MMP8/C1QTNF12/PTGS2/NLRP12/ADAM8/IL1B/ITGA2/SAA1/TAFA3/PTGES/OSMR/TNF/MMP9/ZYX/ESR1/DUOXA2/FABP4/GPER1/WFDC1/PLK2/SPHK1/FPR2/CCL24/ALOX5AP/TNFSF11/PTGIS/SIRPA/FNDC4/CCN4/TNFSF4/OSM/C1QTNF3/LILRA5/APP/IL33/GPR4/SBNO2/MIR205/BIRC3/CEBPB/MEFV/PPARD/NLRP3/CX3CL1/ETS1/HGF/IL1R1/ALOX5/PDE2A/TREM2/IL37/SOCS3…
GOMF_SULFUR_COMPOUND_BINDING	GOMF_SULFUR_COMPOUND_BINDING	205	0.488291	2.02483	1.59483e-08	7.8925e-07	5.40967e-07	3070	tags=34%, list=12%, signal=30%	REG4/LAMC2/COL11A1/RSPO3/THBS2/COL5A1/COL5A3/POSTN/CCL7/ADAMTS15/COMP/CXCL6/FN1/LIPG/THBS4/ADAMTS5/CXCL11/SFRP1/FBN1/PCOLCE/FSTL1/SERPINE2/THBS1/GAL3ST3/EFEMP2/ADAMTS3/ITGA2/SEMA5A/SAA1/COL13A1/PTGES/CCDC80/CRISPLD2/CCL8/CCN2/AGRN/COL23A1/CCN1/FGF7/LRP1/NRP2/PF4/ACOT11/LTBP2/SERPINA5/MPO/PGF/ENPP1/CHST15/CCN4/FGF1/ADGRE2/RSPO4/CCN5/ECM2/CXCL8/CCL15/APP/CFH/PRELP/ANXA6/ACOT7/ADGRG1/RTN4R/PRSS57/DP…
GOBP_CELL_CHEMOTAXIS	GOBP_CELL_CHEMOTAXIS	251	0.455015	1.93478	1.78373e-08	8.75727e-07	6.0024e-07	5733	tags=48%, list=22%, signal=37%	PPBP/GREM1/SERPINE1/CCL7/VEGFC/CXCL6/THBS4/TNFAIP6/CXCL11/LOX/EDN2/CCL11/HRH1/THBS1/ADAM8/IL1B/NBL1/SEMA5A/CXCL1/PDGFRB/VAV3/TGFB2/SAA1/PLEC/CCL22/PDGFRA/EPHA2/PDGFB/CCL8/CXCR1/RARRES2/CCL2/FPR2/EGR3/PF4/CCL24/BCAR1/PLXNB3/TPBG/CD300H/CCL13/TNFSF11/HOXB9/PGF/MET/FGF1/CCL21/ADGRE2/S100A14/RIN3/GAS6/CXCL8/ACKR4/CCL15/CSF1/ACKR2/CSF1R/ITGA1/RAC2/ANO6/CXCL12/CCL28/VCAM1/CX3CL1/HGF/ALOX5/PARVA/HSD3B7/…
GOMF_HEPARIN_BINDING	GOMF_HEPARIN_BINDING	126	0.561479	2.1912	1.81574e-08	8.84421e-07	6.06199e-07	3858	tags=52%, list=15%, signal=44%	REG4/LAMC2/COL11A1/RSPO3/THBS2/COL5A1/COL5A3/POSTN/CCL7/ADAMTS15/COMP/CXCL6/FN1/LIPG/THBS4/ADAMTS5/CXCL11/SFRP1/FBN1/PCOLCE/FSTL1/SERPINE2/THBS1/EFEMP2/ADAMTS3/SAA1/COL13A1/CCDC80/CRISPLD2/CCL8/CCN2/COL23A1/CCN1/FGF7/NRP2/PF4/LTBP2/SERPINA5/MPO/PGF/CCN4/FGF1/RSPO4/CCN5/ECM2/CXCL8/CCL15/APP/CFH/PRELP/ADGRG1/RTN4R/PRSS57/NRP1/ADAMTSL5/TMEM184A/CXCL10/SMOC1/VEGFA/ADAMTS1/LIPH/LXN/ANOS1/FBLN7/SLIT3
GOBP_REGULATION_OF_EXTRINSIC_APOPTOTIC_SIGNALING_PATHWAY	GOBP_REGULATION_OF_EXTRINSIC_APOPTOTIC_SIGNALING_PATHWAY	124	0.55602	2.16858	1.92533e-08	9.30478e-07	6.37767e-07	5518	tags=49%, list=22%, signal=39%	IL1A/G0S2/INHBA/SERPINE1/CSF2/SFRP2/TNFRSF12A/GDNF/TIMP3/SFRP1/UNC5B/THBS1/EYA4/IL1B/TNF/GPER1/ITGAV/PF4/ITPRIP/CAV1/SNAI2/BCL10/PML/CX3CL1/TMBIM1/HGF/ICAM1/NRP1/ITGA6/LMNA/ACVR1/TGFBR1/HSPA1A/BCL2L1/FADD/IFI6/MIR221/TCF7L2/PEA15/PMAIP1/TNFAIP3/EYA2/SRPX/IL7/SKIL/LGALS3/ITM2C/SP100/SRC/YAP1/LTBR/MAPK7/MCL1/STX4/RELA/FGF10/TNFSF10/FAIM2/CTTN/PTEN/PPP2R1A
GOBP_CELL_MORPHOGENESIS_INVOLVED_IN_NEURON_DIFFERENTIATION	GOBP_CELL_MORPHOGENESIS_INVOLVED_IN_NEURON_DIFFERENTIATION	451	0.39573	1.78497	2.0469e-08	9.76835e-07	6.69541e-07	4371	tags=32%, list=17%, signal=27%	WNT7A/MYPN/LAMC2/L1CAM/ACTBL2/NGFR/CUX2/GATA3/SEMA3A/SEMA7A/LHX1/FN1/EFNA2/EVX1/LAMA3/GDNF/SHANK1/SEMA3C/UNC5D/GBX2/MCF2/ZNF365/TUBB3/EPHB2/CCK/THY1/CDH11/POU4F3/FLRT2/UNC5B/EDN2/EDNRA/UNC5C/NGEF/FOXB1/CDH4/SLITRK6/SEMA3B/SEMA5A/GLI3/SEMA6B/DRAXIN/GBX1/CRABP2/PLXNA4/EPHA2/ITPKA/ITGB1/NEXN/SEMA4B/KLF7/VCL/NRP2/EFNB1/BOC/LZTS1/TRIO/PLXNB3/TPBG/PDZD7/POU3F2/EFNA5/UNC5A/ECE1/SLC1A3/CHN1/LRRC4C/VASP/A…
GOCC_COMPLEX_OF_COLLAGEN_TRIMERS	GOCC_COMPLEX_OF_COLLAGEN_TRIMERS	19	0.872556	2.37778	2.05284e-08	9.76835e-07	6.69541e-07	2647	tags=89%, list=10%, signal=80%	COL11A1/COL1A1/COL1A2/COL5A2/COL5A1/COL3A1/COL5A3/COL10A1/COL16A1/COL8A1/COL11A2/COL4A2/COL4A1/LUM/COL7A1/COL27A1/COL4A6
GOBP_REGULATION_OF_ANIMAL_ORGAN_MORPHOGENESIS	GOBP_REGULATION_OF_ANIMAL_ORGAN_MORPHOGENESIS	112	0.577828	2.22266	2.10323e-08	9.93173e-07	6.8074e-07	3607	tags=45%, list=14%, signal=39%	WNT7A/RSPO3/GREM1/NGFR/GATA3/GPC6/SFRP2/LHX1/GDNF/SULF1/CTHRC1/DACT1/WNT10A/SFRP1/HOXA11/DKK1/PAX8/TNF/PDGFA/SP6/RUNX2/FGF7/WNT2/FZD1/PRICKLE1/PLEKHA4/ROR2/ROR1/FGF1/SOX9/SNAI2/DAB2/CSF1/NOG/TIAM1/WNT3A/CELSR2/HGF/NTN4/GATA5/AJAP1/TBX1/VANGL1/FZD2/PTK7/DVL1/VEGFA/LGR4/WT1/DAAM1
GOMF_PLATELET_DERIVED_GROWTH_FACTOR_BINDING	GOMF_PLATELET_DERIVED_GROWTH_FACTOR_BINDING	10	0.953533	2.19837	2.26448e-08	1.06122e-06	7.27378e-07	1201	tags=100%, list=5%, signal=95%	COL1A1/COL1A2/COL5A1/COL3A1/COL6A1/PDGFRB/PDGFRA/PDGFB/PDGFA/COL4A1
GOBP_CELLULAR_RESPONSE_TO_BIOTIC_STIMULUS	GOBP_CELLULAR_RESPONSE_TO_BIOTIC_STIMULUS	195	0.492063	2.04236	2.35835e-08	1.0969e-06	7.51835e-07	5681	tags=46%, list=22%, signal=36%	IL24/IL1A/CDA/PPBP/NLRP7/SERPINE1/CSF2/CXCL6/SPON2/EPHB2/CXCL11/AXL/IL1B/CXCL1/IRGM/TNF/TBXA2R/PTAFR/CCL2/PF4/ZC3H12A/TGFB1/VIM/SIRPA/TNFSF4/CXCL8/IRAK2/CD14/SBNO2/ADAM9/CEBPB/BCL10/PPARD/NLRP3/CAPN2/CX3CL1/BPI/CSF3/EFNB2/TREM2/IL37/LILRB2/CXCL5/CXCL10/TRIB1/RIPK2/CMPK2/IL18/CCL3/MRC1/TNIP1/NR1D1/NOD2/TNIP3/PRKCA/SPI1/TNFAIP3/BCR/IL10/TLR6/HAVCR2/CD68/LITAF/CD80/RARA/LDOC1/FCGR2B/TNIP2/DAB2IP/CD8…
GOBP_I_KAPPAB_KINASE_NF_KAPPAB_SIGNALING	GOBP_I_KAPPAB_KINASE_NF_KAPPAB_SIGNALING	242	0.473346	2.00303	2.46007e-08	1.13567e-06	7.78412e-07	6500	tags=43%, list=25%, signal=32%	TRIML2/IL1A/LGALS1/EDNRA/NLRP12/IL1B/FLNA/TNF/ESR1/PLK2/GJA1/TRIM34/ZC3H12A/INAVA/RHOC/EDAR/TNFSF11/SIRPA/ROR1/CCL21/IRAK2/TNFRSF10B/SLC20A1/BIRC3/NEK6/BCL10/TRIM6/F2R/CX3CL1/ECM1/TRIM8/TREM2/TNFRSF1A/CXXC5/RIPK2/S100A4/PINK1/MUL1/FADD/SHISA5/BST2/TNIP1/NR1D1/NOD2/TNIP3/OPTN/TNFAIP3/NDFIP2/TMEM106A/SUMO4/HTR2B/PLEKHG5/GOLT1B/TLR6/LITAF/F2RL1/UNC5CL/CANT1/S100B/CD4/TNIP2/BCL3/DAB2IP/CLEC7A/SECTM1/…
GOBP_ERK1_AND_ERK2_CASCADE	GOBP_ERK1_AND_ERK2_CASCADE	255	0.455175	1.93745	2.53111e-08	1.15981e-06	7.94955e-07	4168	tags=40%, list=16%, signal=34%	IL1A/PSCA/CCL7/SEMA7A/FN1/SPRED3/CAVIN3/EMILIN1/PTPRR/TIMP3/ACTA2/EPHB2/NOX4/AKAP12/OXTR/NTRK3/CCL11/NLRP12/ERRFI1/IL1B/PDGFRB/CCL22/PDGFRA/EPHA2/TNF/DUSP5/PDGFB/CCL8/PDGFA/CCN2/C1QL4/CCN1/GPER1/ITGAV/PLA2G5/LIF/FBLN1/PDGFC/CCL2/FPR2/RRAS/DUSP6/TGFB1/CCL24/TPBG/ROR2/CCL13/TNFSF11/SIRPA/ROR1/FGF1/CCL21/HAND2/ZFP36L2/SOX9/GAS6/SHC1/DAB2/DUSP7/P2RY6/CCL15/APP/CSF1R/DUSP9/CHI3L1/F2R/EGFR/GBP1/CX3CL1/…
GOBP_AXON_DEVELOPMENT	GOBP_AXON_DEVELOPMENT	385	0.410203	1.81507	2.71178e-08	1.23346e-06	8.45438e-07	4468	tags=35%, list=17%, signal=30%	WNT7A/MYPN/LAMC2/L1CAM/ACTBL2/NGFR/GATA3/SEMA3A/MMP2/SEMA7A/LHX1/FN1/EFNA2/EVX1/LAMA3/GDNF/SEMA3C/UNC5D/GBX2/MCF2/TUBB3/EPHB2/CCK/TSPAN2/THY1/CDH11/POU4F3/FLRT2/UNC5B/EDN2/EDNRA/UNC5C/FOXB1/CDH4/SLITRK6/SEMA3B/SEMA5A/GLI3/SEMA6B/DRAXIN/FLNA/GBX1/CRABP2/PLXNA4/EPHA2/ITGB1/NEXN/SEMA4B/KLF7/VCL/NRP2/TNFRSF21/EFNB1/BOC/TRIO/PLXNB3/POU3F2/EFNA5/UNC5A/ECE1/KLK8/CHN1/LRRC4C/VASP/ACTB/PLXNA1/SHOX2/APP/VA…
GOBP_CELL_ADHESION_MEDIATED_BY_INTEGRIN	GOBP_CELL_ADHESION_MEDIATED_BY_INTEGRIN	72	0.643803	2.3413	2.89572e-08	1.30751e-06	8.96194e-07	4225	tags=53%, list=16%, signal=44%	PLAU/ITGA11/FOXC2/SERPINE1/ITGB3/SFRP2/ITGA5/COL16A1/ITGA3/FBN1/ITGA2/TGFB2/ITGB4/ITGB6/EPHA2/ITGB1/ITGAV/ITGBL1/PIEZO1/LIF/ITGB5/CCL21/SNAI2/ITGA1/ADAM9/FERMT1/ICAM1/ITGAM/ITGA6/CYP1B1/CIB1/JAM3/PODXL/ITGB2/ITGB8/ITGA4/ITGA7/EXT1
GOBP_RESPONSE_TO_MOLECULE_OF_BACTERIAL_ORIGIN	GOBP_RESPONSE_TO_MOLECULE_OF_BACTERIAL_ORIGIN	267	0.447865	1.91176	2.98551e-08	1.33829e-06	9.17288e-07	5808	tags=47%, list=23%, signal=37%	TH/IL24/IL1A/PPBP/NLRP7/SERPINE1/CSF2/CXCL6/SPON2/DIO2/EPHB2/AKAP12/CXCL11/PTGS2/AXL/LOXL1/CYP27B1/PTGER1/SSC5D/IL1B/GJB2/CXCL1/IL12RB2/IRGM/TNF/BDKRB1/TBXA2R/PTAFR/CCL2/PF4/ZC3H12A/TGFB1/INAVA/VIM/MPO/SIRPA/S100A14/TNFSF4/CXCL8/IRAK2/CD14/SBNO2/IRAK3/ADAM9/SLC11A1/CEBPB/PTGIR/BCL10/PPARD/TRIM6/NLRP3/F2R/VCAM1/CAPN2/CX3CL1/BPI/CSF3/NOCT/EFNB2/TREM2/C5AR1/IL37/SOD2/DUSP10/LILRB2/CXCL5/CXCL10/TRIB1…
GOBP_RESPONSE_TO_BACTERIUM	GOBP_RESPONSE_TO_BACTERIUM	490	0.380902	1.72557	3.34772e-08	1.48052e-06	1.01478e-06	6069	tags=43%, list=24%, signal=34%	REG4/KLK5/TH/IL24/IL1A/CRP/FER1L6/KLK7/RNASE7/IFNE/PPBP/NLRP7/SERPINE1/CSF2/CXCL6/EMILIN1/SPON2/DIO2/EPHB2/AKAP12/C15orf48/ADAMTS5/GNLY/NLRP10/CXCL11/PTGS2/AXL/LOXL1/CYP27B1/PTGER1/SSC5D/IL1B/GJB2/CXCL1/IL12RB2/IRGM/CCDC80/EPHA2/TNF/FABP4/BDKRB1/RARRES2/TBXA2R/GSDMA/IGHV3-16/PYGL/PTAFR/RNASE2/CCL2/FPR2/ADAMTS9/PF4/LPO/ZC3H12A/TGFB1/RNASE3/INAVA/VIM/MPO/SIRPA/ISG15/S100A14/CAV1/TNFSF4/CXCL8/SHC1/I…
GOBP_REGULATION_OF_APOPTOTIC_SIGNALING_PATHWAY	GOBP_REGULATION_OF_APOPTOTIC_SIGNALING_PATHWAY	291	0.433263	1.86431	3.35068e-08	1.48052e-06	1.01478e-06	6245	tags=39%, list=24%, signal=30%	IL1A/G0S2/INHBA/NGFR/SERPINE1/CSF2/GSDME/SFRP2/TNFRSF12A/GDNF/TIMP3/PLAUR/SFRP1/UNC5B/PTGS2/THBS1/EYA4/IL1B/SNAI1/PDX1/TNF/MMP9/MEIS3/GPER1/ITGAV/PF4/ITPRIP/CAV1/PLEKHF1/BCL2L10/SNAI2/BDKRB2/NOG/VNN1/BCL10/CXCL12/PML/CX3CL1/TMBIM1/HGF/GNAI2/HIF1A/ICAM1/NRP1/TREM2/SOD2/ITGA6/LMNA/ACVR1/TGFBR1/FAS/PTTG1IP/PINK1/HSPA1A/BCL2L1/FADD/ENO1/IFI6/NCK2/MIR221/TCF7L2/PEA15/CD44/PMAIP1/TNFAIP3/EYA2/MIR210/GN…
GOMF_SIGNALING_RECEPTOR_REGULATOR_ACTIVITY	GOMF_SIGNALING_RECEPTOR_REGULATOR_ACTIVITY	360	0.417783	1.83781	3.93082e-08	1.72454e-06	1.18203e-06	2810	tags=33%, list=11%, signal=30%	FGF5/WNT7A/EREG/IL24/IL1A/TFF1/IL11/IFNE/NDP/PPBP/IL20/INHBA/GREM1/LEFTY1/AREG/EPGN/CSF2/CCL7/UCN2/SEMA3A/SEMA7A/SFRP2/PXDN/VEGFC/CXCL6/WNT6/GDNF/IFNL3/SEMA3C/THBS4/SCT/WNT1/CCK/WNT10A/SPX/CXCL11/LYPD1/FLRT2/FBN1/BMP1/EDN2/GDF5/C1QTNF12/STC1/CCL11/PRL/CLEC11A/DKK1/IL1B/NBL1/SEMA3B/SEMA5A/SEMA6B/CXCL1/TGFB2/CLCF1/TAFA3/CCL22/CMTM3/TNF/VSTM1/PDGFB/CCL8/PDGFA/CCN2/TGFA/LHB/TGFB3/FGF7/TIMP1/SEMA4B/WN…
GOMF_PROTEASE_BINDING	GOMF_PROTEASE_BINDING	114	0.568914	2.18297	4.00378e-08	1.74418e-06	1.19549e-06	3437	tags=34%, list=13%, signal=30%	COL1A1/COL1A2/NLRP7/COL3A1/SERPINE1/FAP/COMP/ITGB3/FN1/TIMP3/CCBE1/TIMP2/ITGA3/SERPINB4/ADAMTS4/ADAMTSL4/TNF/ITGB1/ITGAV/TIMP1/PRNP/SERPINA5/SERPINB3/SERPINB9/F3/BCL2L10/BDKRB2/ANXA2/SH3PXD2A/PANX1/BCL10/ANXA2P2/ECM1/IL1R1/TNFRSF10A/RIPK2/SERPINA1/PINK1/FADD
GOBP_ENDODERM_DEVELOPMENT	GOBP_ENDODERM_DEVELOPMENT	71	0.638175	2.31164	4.365e-08	1.88824e-06	1.29424e-06	2369	tags=38%, list=9%, signal=35%	COL11A1/COL12A1/COL5A2/COL5A1/INHBA/MMP2/COL6A1/LHX1/FN1/ITGA5/LAMA3/MMP14/LAMB3/COL8A1/MMP8/HMGA2/DKK1/SOX7/COL4A2/MMP9/DUSP5/LAMB1/ITGAV/COL7A1/ITGB5/NOG/SOX17
GOBP_REGULATION_OF_LYMPHOCYTE_ACTIVATION	GOBP_REGULATION_OF_LYMPHOCYTE_ACTIVATION	394	0.4041	1.79277	4.58709e-08	1.97054e-06	1.35064e-06	5692	tags=36%, list=22%, signal=28%	PLA2G2F/IL1A/PSG9/INHBA/SOX11/GATA3/IL20RB/MMP14/HLA-G/LGALS7B/LGALS1/EPHB2/THY1/SFRP1/AXL/ADAM8/KLRC2/IL1B/GLI3/VAV3/CLCF1/IL4R/MAD1L1/LGALS9C/CYP26B1/IGHV3-16/TNFRSF21/EFNB1/CCL2/EGR3/ZC3H12A/CDKN1A/TGFB1/LRRC32/PRNP/CD209/TNFSF11/SIRPA/HLX/CCL21/ZFP36L2/IFNL1/CAV1/TNFSF4/LGALS9B/GAS6/LEP/IL15RA/SH3KBP1/VNN1/FCGR3A/CEBPB/RAC2/BCL10/WNT3A/NLRP3/CD276/VCAM1/TBX21/HHLA2/LOXL3/CGAS/EFNB2/ILDR2/IGHE…
GOBP_CELLULAR_RESPONSE_TO_MOLECULE_OF_BACTERIAL_ORIGIN	GOBP_CELLULAR_RESPONSE_TO_MOLECULE_OF_BACTERIAL_ORIGIN	170	0.50808	2.06393	5.01705e-08	2.13778e-06	1.46527e-06	5681	tags=50%, list=22%, signal=39%	IL24/IL1A/PPBP/NLRP7/SERPINE1/CSF2/CXCL6/SPON2/EPHB2/CXCL11/AXL/IL1B/CXCL1/IRGM/TNF/TBXA2R/PTAFR/CCL2/PF4/ZC3H12A/TGFB1/VIM/SIRPA/TNFSF4/CXCL8/IRAK2/CD14/SBNO2/ADAM9/CEBPB/BCL10/PPARD/NLRP3/CAPN2/CX3CL1/BPI/CSF3/EFNB2/TREM2/IL37/LILRB2/CXCL5/CXCL10/TRIB1/RIPK2/CMPK2/IL18/CCL3/MRC1/TNIP1/NR1D1/NOD2/TNIP3/PRKCA/SPI1/TNFAIP3/BCR/IL10/TLR6/HAVCR2/CD68/LITAF/CD80/RARA/LDOC1/FCGR2B/TNIP2/DAB2IP/CD86/TI…
GOBP_ENTRY_INTO_HOST	GOBP_ENTRY_INTO_HOST	129	0.54449	2.12723	5.04552e-08	2.13778e-06	1.46527e-06	5297	tags=44%, list=21%, signal=35%	TRIML2/ITGB3/ITGA5/LGALS1/TRIM31/AXL/CLEC5A/ITGA2/TRIM10/ITGB6/EPHA2/ITGB1/ITGAV/CLDN9/TRIM34/PTX3/CD209/SERPINB3/CTSB/ITGB5/PVR/CAV1/GAS6/CXCL8/LY6E/TPCN2/IFITM3/CTSL/TRIM6/EGFR/ICAM1/EFNB2/TRIM8/NRP1/IFITM2/NECTIN2/CAV2/HSPA1A/MRC1/AVPR1B/HTR2A/LDLR/CD80/CD4/XPR1/TPCN1/CD86/PLSCR1/SLC52A2/SELPLG/VPS18/SIGLEC1/CLDN6/SRC/IFITM1/GRK2/ITCH
GOBP_BIOLOGICAL_PROCESS_INVOLVED_IN_INTERACTION_WITH_HOST	GOBP_BIOLOGICAL_PROCESS_INVOLVED_IN_INTERACTION_WITH_HOST	161	0.510317	2.06311	5.86551e-08	2.4683e-06	1.69182e-06	6692	tags=47%, list=26%, signal=35%	TRIML2/ITGB3/ITGA5/LGALS1/TRIM31/AXL/CLEC5A/ITGA2/TRIM10/ITGB6/EPHA2/ITGB1/ITGAV/CLDN9/TRIM34/PTX3/CD209/SERPINB3/CTSB/ITGB5/PVR/CAV1/GAS6/CXCL8/LY6E/TPCN2/IFITM3/CTSL/IFIT1/TRIM6/EGFR/ICAM1/EFNB2/TRIM8/NRP1/IFITM2/NECTIN2/CAV2/HSPA1A/BCL2L1/MRC1/AVPR1B/HTR2A/LDLR/CD80/CD4/XPR1/TPCN1/CD86/PLSCR1/SLC52A2/SELPLG/VPS18/SIGLEC1/CLDN6/SRC/ATG7/CHMP2B/IFITM1/GRK2/ITCH/VPS37B/CHMP1A/CHMP4B/FUCA2/P4HB/HA…
GOCC_TERTIARY_GRANULE	GOCC_TERTIARY_GRANULE	134	0.53558	2.11762	6.66854e-08	2.78727e-06	1.91045e-06	5320	tags=44%, list=21%, signal=35%	OLFM4/TCN1/CDA/PLAU/PPBP/FOLR3/PRSS3/TIMP2/TNFAIP6/MMP8/ADAM8/CLEC5A/CXCL1/MMP9/SLC2A3/PTAFR/FPR2/GPR84/PTX3/SIRPA/OLR1/CNN2/SIGLEC5/SLC11A1/HP/CD93/ANO6/FPR1/PGM1/CD59/ITGAM/LILRB2/ALDOA/ITGB2/CD300A/OSCAR/CANT1/LAIR1/ADGRE3/LRG1/FCER1G/SIGLEC14/LGALS3/FRMPD3/UBR4/MGAM/DIAPH1/SPTAN1/ADAM10/ATP8B4/TCIRG1/CLEC4D/LTF/NRAS/ITGAX/SERPINB6/RAP2B/CYBB/CD58
GOBP_PEPTIDYL_TYROSINE_MODIFICATION	GOBP_PEPTIDYL_TYROSINE_MODIFICATION	300	0.433254	1.86419	7.27291e-08	3.00202e-06	2.05764e-06	4619	tags=36%, list=18%, signal=30%	EREG/IL24/IL11/IL20/GREM1/CSPG4/AREG/EPGN/CSF2/ITGB3/SFRP2/ITGA5/AFAP1L2/THBS4/ADORA1/EPHB2/NOX4/THY1/SFRP1/NTRK3/AXL/ERRFI1/PDGFRB/CLCF1/IL12RB2/PDGFRA/EPHA2/TNF/PDGFB/PDGFA/TGFA/DDR2/FGF7/LIF/PDGFC/TGFB1/ROR2/PRNP/MST1R/MET/ROR1/EFNA5/IFNL1/CAV1/GAS6/SHC1/LEP/OSM/LILRA5/HIPK4/APP/CSF1R/EPHA10/WNT3A/INPP5F/EHD4/EGFR/ANGPT4/HGF/CSF3/TPST1/FLT1/DOK7/KDR/NRP1/TREM2/TIE1/PTK6/SOCS3/FLT4/TNFRSF1A/ACV…
GOBP_FAT_CELL_DIFFERENTIATION	GOBP_FAT_CELL_DIFFERENTIATION	186	0.487069	1.99742	7.27938e-08	3.00202e-06	2.05764e-06	5585	tags=44%, list=22%, signal=34%	IL11/MMP11/GATA3/SFRP2/LAMB3/DIO2/WNT1/SFRP1/MEDAG/HMGA2/PTGS2/LGALS12/TGFB1I1/PDGFRA/TNF/FABP4/C1QL4/RARRES2/GPER1/ERO1A/ZC3H12A/TRIO/TGFB1/MSX2/ENPP1/CCN4/CCDC3/PIM1/ZFP36L2/CCDC71L/CCND1/RGS2/SNAI2/LEP/C1QTNF3/ZFPM2/CEBPB/WNT3A/PPARD/SULT1E1/ALOX5/NOCT/SOD2/FERMT2/DUSP10/RUNX1T1/EBF2/ZFPM1/METRNL/LRRC8C/MB/TRIB2/CCDC85B/NR1D1/NR4A3/ZFP36L1/MAFB/HTR2A/TCF7L2/INHBB/RETN/SDF4/JAG1/LRG1/WNT5B/BBS1…
GOBP_BIOMINERALIZATION	GOBP_BIOMINERALIZATION	136	0.529383	2.09904	7.49762e-08	3.07154e-06	2.10529e-06	3363	tags=39%, list=13%, signal=34%	MMP13/ODAPH/AMTN/MMP20/COL1A1/COL1A2/GREM1/IBSP/COMP/ASPN/WNT6/ODAM/TWIST1/RFLNA/OMD/LOX/PTGS2/CYP27B1/FAM20C/ITGB6/CCN1/ANKH/TGFB3/DDR2/GJA1/SLC24A3/TGFB1/MSX2/ROR2/KLF10/ENPP1/PTHLH/ISG15/SOX9/GAS6/TMEM119/LEP/TFAP2A/RFLNB/SBNO2/SLC20A1/CEBPB/ANO6/HEY2/ECM1/ALOX5/HIF1A/TBX1/ACVR1/PTH1R/MEPE/CCL3/LGR4
GOBP_PLACENTA_DEVELOPMENT	GOBP_PLACENTA_DEVELOPMENT	125	0.543947	2.1214	7.79295e-08	3.17153e-06	2.17382e-06	5530	tags=46%, list=22%, signal=36%	RSPO3/NDP/HSD17B2/CSF2/FOSL1/PLCD3/MDFI/PHLDA2/PTGS2/STC1/GJB3/ADAM19/HTRA1/CYP27B1/GJB2/SNAI1/VDR/PDGFB/CCN1/WNT2/LIF/CTSB/MME/LEP/GCM1/CEBPB/HEY2/PPARD/EGFR/CDKN1C/HIF1A/SOCS3/JUNB/PCDH12/SPINT1/ZFP36L1/SPINT2/ITGB8/PKD2/VASH1/BMPR2/NR2F2/IL10/ST14/LDOC1/WNT7B/ADM/GATA2/MAP3K4/GJB5/PPARG/SPP1/NOTCH2/HES1/PKD1/BIRC2/PRDM1
GOCC_SIDE_OF_MEMBRANE	GOCC_SIDE_OF_MEMBRANE	469	0.384045	1.73794	8.0244e-08	3.2323e-06	2.21548e-06	6065	tags=41%, list=24%, signal=32%	NTSR1/TH/BTNL3/TRPM8/IL1RL1/ITGA11/FOLR3/SEMA7A/ITGA5/HLA-G/CD248/RAET1G/RAET1E/ITGA3/NT5E/THY1/MCAM/ANTXR1/SERPINE2/THBS1/KLRC2/CTSK/ERRFI1/ITGA2/IL12RB2/ULBP2/OSMR/ITGB6/PDGFRA/TNF/IGSF21/EEF1A2/ITGB1/MFGE8/CLEC2B/CXCR1/IL4R/KCNIP1/ITGAV/WNT2/PRND/MYH9/IGHV3-16/IL13RA2/GFAP/PLEKHA4/ASTN1/KLRC3/PRNP/CD209/SERPINA5/CD163L1/CTSB/HEG1/EFNA5/RASA3/ECE1/F3/SLC4A3/ULBP3/RGS2/ENPEP/MICB/ENOX1/ACKR4/GNG…
GOBP_CARDIAC_CHAMBER_DEVELOPMENT	GOBP_CARDIAC_CHAMBER_DEVELOPMENT	140	0.537795	2.14868	8.04679e-08	3.2323e-06	2.21548e-06	4724	tags=46%, list=18%, signal=37%	FHL2/COL11A1/FOXC2/SOX11/GATA3/SFRP2/SEMA3C/PPP1R13L/EDNRA/TGFB2/GJA5/TPM1/PAX8/HOXA13/FOXC1/CCN1/WNT2/NRP2/FZD1/TGFB1/MSX2/PKP2/SALL4/LUZP1/APLNR/HEG1/HAND2/STRA6/ADAMTS6/LY6E/SHOX2/ZFPM2/NOG/GREB1L/HEY2/TBX5/PDE2A/PARVA/HIF1A/HEYL/NRP1/TBX1/CPE/SMAD7/NDST1/FZD2/PTK7/ZFPM1/ACVR1/TGFBR1/ADAMTS1/ENG/TMEM65/SLIT3/BMPR2/RYR2/TGFBR2/JAG1/PLXND1/TNNI3/SUFU/TBX20/NRG1/FGFRL1
GOBP_ROOF_OF_MOUTH_DEVELOPMENT	GOBP_ROOF_OF_MOUTH_DEVELOPMENT	76	0.628868	2.31642	8.53826e-08	3.40759e-06	2.33563e-06	4452	tags=49%, list=17%, signal=40%	WNT7A/INHBA/ALX4/SOX11/TWIST1/EPHB2/COL11A2/GLI3/SNAI1/TGFB2/BNC2/ITGB6/PDGFRA/PRRX1/TGFB3/FZD1/LRRC32/HAND2/FOXF2/SNAI2/MEOX2/TFAP2A/VAX1/ASPH/TIPARP/WNT3A/SKI/LOXL3/TBX1/FZD2/TGFBR1/ITGB8/PKDCC/MMP25/TGFBR2/IRF6/JAG2
GOBP_CELL_CELL_SIGNALING_BY_WNT	GOBP_CELL_CELL_SIGNALING_BY_WNT	364	0.412503	1.81884	9.0975e-08	3.60751e-06	2.47265e-06	5647	tags=38%, list=22%, signal=30%	WNT7A/APCDD1L/RSPO3/COL1A1/NDP/CDH3/GREM1/GATA3/GPC6/SFRP2/FOXL1/WNT6/CPZ/SULF1/CTHRC1/DACT1/WNT1/MDFI/ITGA3/WNT10A/SULF2/BICC1/SFRP1/TRABD2B/EDNRA/SFRP4/DACT3/IGFBP6/DKK1/SEMA5A/SOX7/GLI3/TGFB1I1/DRAXIN/ALPK2/LGR5/ADGRA2/HIC1/WNT2/LRP1/CDK14/FZD1/PRICKLE1/PLEKHA4/TGFB1/TPBG/SOX30/ROR2/BCL9L/CCN4/ROR1/DAPK3/PORCN/CAV1/SOX9/RSPO4/CCND1/DKK3/SNAI2/DAB2/IGFBP4/LATS2/APP/NOG/PTPRU/TIAM1/FERMT1/TNN/SO…
GOBP_CELL_SUBSTRATE_JUNCTION_ORGANIZATION	GOBP_CELL_SUBSTRATE_JUNCTION_ORGANIZATION	88	0.59279	2.23567	9.25499e-08	3.64658e-06	2.49944e-06	5795	tags=59%, list=23%, signal=46%	GREM1/COL17A1/FN1/ITGA5/MMP14/ACTN1/COL16A1/THY1/SFRP1/THBS1/ITGA2/ITGB4/PLEC/RHOD/THSD1/VCL/CORO2B/S100A10/EFNA5/DAPK3/SLC9A1/MAP4K4/KDR/NRP1/DST/FERMT2/ITGA6/VEGFA/PTPRK/LIMS1/SDC4/LAMC1/BCR/ACVRL1/RAB8B/TLN1/ACTG1/SORBS1/SRC/MACF1/PIK3R1/SLK/IQSEC1/PHLDB2/CTTN/PTEN/PTK2B/SMAD3/FMN1/PEAK1/RAC1/ARF6
GOBP_STRIATED_MUSCLE_CELL_DIFFERENTIATION	GOBP_STRIATED_MUSCLE_CELL_DIFFERENTIATION	212	0.466396	1.95308	9.57034e-08	3.74697e-06	2.56824e-06	3326	tags=29%, list=13%, signal=25%	MYPN/FHL2/GREM1/ADAMTS15/FLNC/MMP14/FHOD3/WNT1/NOX4/ADAMTS5/MYL9/BARX2/ACTC1/BHLHE41/SGCD/TNNT1/MYMK/ADAM12/DKK1/PDGFRB/PLEC/ALPK2/EHD2/PDGFRA/TPM1/ITGB1/IL4R/PIEZO1/CYP26B1/MYH9/MYOF/PLPP7/LMOD1/TGFB1/ASB2/EHD1/PTGFRN/HDAC9/RGS2/TMEM119/SHOX2/PDLIM5/WNT3A/HEY2/SKI/SLC9A1/CAPN2/TBX5/RGS4/WDR1/EFNB2/TBX1/CSRP1/CXCL10/LMNA/DNER/ACVR1/POPDC3/MYOZ2/VEGFA/CAV2
GOBP_REGULATION_OF_PEPTIDYL_TYROSINE_PHOSPHORYLATION	GOBP_REGULATION_OF_PEPTIDYL_TYROSINE_PHOSPHORYLATION	200	0.484599	2.01472	9.83516e-08	3.82643e-06	2.62271e-06	4619	tags=39%, list=18%, signal=32%	EREG/IL24/IL11/IL20/GREM1/CSPG4/AREG/EPGN/CSF2/ITGB3/SFRP2/ITGA5/AFAP1L2/THBS4/ADORA1/NOX4/THY1/SFRP1/ERRFI1/CLCF1/TNF/PDGFB/PDGFA/TGFA/FGF7/LIF/PDGFC/TGFB1/PRNP/EFNA5/IFNL1/CAV1/GAS6/SHC1/LEP/OSM/LILRA5/APP/CSF1R/WNT3A/INPP5F/EHD4/EGFR/ANGPT4/HGF/CSF3/DOK7/NRP1/TREM2/PTK6/SOCS3/TNFRSF1A/ACVR1/RIPK2/MVP/VEGFA/IL18/NCK2/GPRC5A/MIR221/NOD2/PPP2R5B/HTR2A/ITGB2/CD300A/CD44/CD80/CBLC/CBLB/CD4/IL7/CLEC…
GOBP_REGULATION_OF_TRANSMEMBRANE_RECEPTOR_PROTEIN_SERINE_THREONINE_KINASE_SIGNALING_PATHWAY	GOBP_REGULATION_OF_TRANSMEMBRANE_RECEPTOR_PROTEIN_SERINE_THREONINE_KINASE_SIGNALING_PATHWAY	205	0.472334	1.95866	9.98334e-08	3.85981e-06	2.64558e-06	4582	tags=40%, list=18%, signal=33%	PMEPA1/INHBA/GREM1/LEFTY1/SOX11/SFRP2/ASPN/SPRED3/HTRA3/CILP/SULF1/EMILIN1/DACT1/WNT1/ITGA3/TNFAIP6/LOX/SFRP1/FBN1/GDF5/HTRA1/SFRP4/VASN/FSTL1/THBS1/DKK1/NBL1/TGFB1I1/TGFB2/FSTL3/LTBP1/HOXA13/CCN1/TGFB3/CD109/CHST11/ZNF423/LRP1/FZD1/TGFB1/MSX2/BCL9L/CAV1/SLC2A10/DKK3/DAB2/LATS2/NOG/FERMT1/SKI/CDKN2B/CDKN1C/KDR/RBPMS2/SMAD7/IL17RD/ZEB1/ACVR1/ZEB2/TGFBR1/CAV2/BMP8A/HSPA1A/ADAMTSL2/FOXD1/ENG/LTBP4/F…
GOBP_POSITIVE_REGULATION_OF_ERK1_AND_ERK2_CASCADE	GOBP_POSITIVE_REGULATION_OF_ERK1_AND_ERK2_CASCADE	159	0.503437	2.02796	1.02499e-07	3.93825e-06	2.69935e-06	5990	tags=57%, list=23%, signal=44%	IL1A/CCL7/SEMA7A/CAVIN3/ACTA2/NOX4/AKAP12/NTRK3/CCL11/PDGFRB/CCL22/PDGFRA/TNF/PDGFB/CCL8/PDGFA/CCN2/GPER1/PLA2G5/PDGFC/CCL2/FPR2/TGFB1/CCL24/TPBG/ROR2/CCL13/TNFSF11/ROR1/FGF1/CCL21/HAND2/GAS6/SHC1/P2RY6/CCL15/APP/CSF1R/CHI3L1/F2R/EGFR/CX3CL1/DENND2B/GNAI2/ICAM1/C5AR2/KDR/NRP1/TNFAIP8L3/TREM2/C5AR1/FLT4/FERMT2/RIPK2/CCL3/MARCO/NTRK1/CIB1/MIR221/NOD2/JUN/PRKCA/HTR2A/CD44/CCL3L3/CALCR/HTR2B/HAVCR2/F…
GOBP_ODONTOGENESIS	GOBP_ODONTOGENESIS	103	0.574321	2.20112	1.14911e-07	4.38791e-06	3.00755e-06	2247	tags=33%, list=9%, signal=30%	ODAPH/KLK5/AMTN/MMP20/COL1A1/COL1A2/INHBA/NGFR/SERPINE1/ASPN/WNT6/ODAM/TWIST1/DLX2/WNT10A/ADAMTS5/HTRA1/GLI3/TGFB2/FAM20C/ITGB6/PDGFRA/SP6/LAMB1/FOXC1/TGFB3/RUNX2/MSX2/ACP4/EDAR/TNFSF11/HAND2/TFAP2A/CSF1
GOBP_REGULATION_OF_CELLULAR_RESPONSE_TO_TRANSFORMING_GROWTH_FACTOR_BETA_STIMULUS	GOBP_REGULATION_OF_CELLULAR_RESPONSE_TO_TRANSFORMING_GROWTH_FACTOR_BETA_STIMULUS	101	0.577851	2.21035	1.1812e-07	4.48277e-06	3.07257e-06	4558	tags=44%, list=18%, signal=36%	PMEPA1/SOX11/ASPN/SPRED3/HTRA3/EMILIN1/WNT1/ITGA3/LOX/FBN1/HTRA1/VASN/THBS1/TGFB1I1/LTBP1/TGFB3/CD109/CHST11/TGFB1/BCL9L/CAV1/SLC2A10/DKK3/DAB2/LATS2/FERMT1/SKI/CDKN2B/CDKN1C/SMAD7/IL17RD/ZEB1/ZEB2/CAV2/HSPA1A/ADAMTSL2/ENG/LTBP4/FAM89B/SPRED1/LRG1/SPRY1/SKIL/GLG1
GOBP_T_CELL_ACTIVATION	GOBP_T_CELL_ACTIVATION	404	0.397878	1.76843	1.19941e-07	4.52413e-06	3.10092e-06	7001	tags=46%, list=27%, signal=34%	PLA2G2F/IL1A/PSG9/IFNE/GATA3/IL20RB/HLA-G/LGALS7B/LGALS1/WNT1/THY1/ADAM8/IL1B/GLI3/IL4R/MAD1L1/LGALS9C/RUNX2/CYP26B1/MYH9/GJA1/TNFRSF21/EFNB1/CCL2/EGR3/ZC3H12A/CDK6/LRRC32/PRNP/CD209/TNFSF11/SIRPA/HLX/CCL21/ZFP36L2/IFNL1/CAV1/TNFSF4/LGALS9B/LEP/ENTPD7/MICB/RSAD2/VNN1/SLC11A1/CEBPB/RAC2/CTSL/BCL10/NLRP3/CD276/VCAM1/TBX21/HHLA2/LOXL3/CGAS/ICAM1/EFNB2/MSN/ILDR2/DUSP10/SMAD7/LILRB2/VSIG4/ZEB1/ZFPM1/R…
GOBP_EPIDERMIS_DEVELOPMENT	GOBP_EPIDERMIS_DEVELOPMENT	236	0.454348	1.91915	1.21496e-07	4.555e-06	3.12208e-06	4512	tags=39%, list=18%, signal=33%	EREG/KLK5/LAMC2/IL1A/KLK7/CDH3/IL20/INHBA/NGFR/COL17A1/LIPK/POU3F1/ALX4/CST6/LAMA3/CASP14/LAMB3/WNT10A/KRT83/POU4F3/KRT14/SFRP4/CYP27B1/ERRFI1/DKK1/SLITRK6/SNAI1/TGFB2/VDR/PLEC/LGR5/CRABP2/EPHA2/TNF/PDGFA/BNC1/CCN2/TGM5/FOXC1/ZBED2/FGF7/CD109/KLF7/CYP26B1/COL7A1/PLOD1/MSX2/PDZD7/EDAR/POU3F2/KRT34/PTHLH/SOX9/HOXC13/FLNB/ADAM9/FERMT1/PALLD/CLIC4/PLOD3/IVL/HEY2/PPARD/EGFR/KAZN/KRT17/NTF4/STS/TMEM132…
GOBP_IN_UTERO_EMBRYONIC_DEVELOPMENT	GOBP_IN_UTERO_EMBRYONIC_DEVELOPMENT	328	0.417405	1.81877	1.27153e-07	4.73835e-06	3.24775e-06	5994	tags=37%, list=23%, signal=29%	RSPO3/PLPP4/HSD17B2/COL3A1/CSF2/GATA3/FOSL1/TWIST1/PLCD3/PTPRR/MDFI/PHLDA2/GJB3/EDNRA/ADAMTS3/GLI3/SNAI1/CMTM3/PDGFRA/ITGB1/PDGFB/FOXC1/CCN1/TGFB3/CHST11/WNT2/MYO1E/LIF/MYH9/GJA1/STMN3/SALL4/HEG1/HAND2/FKBP10/LY6E/GCM1/ZFPM2/SH3PXD2A/NOG/CEBPB/GNA12/DBN1/SOX17/CCM2/PLOD3/NXN/WNT3A/HEY2/PPP4R4/CAPN2/EGFR/CDKN1C/HIF1A/MAN2A1/TIE1/SOCS3/JUNB/CMIP/SOX18/ACVR1/PTH1R/VEGFA/PCDH12/TGFBR1/SLC30A1/TEAD4/B…
GOBP_POSITIVE_REGULATION_OF_ENDOTHELIAL_CELL_MIGRATION	GOBP_POSITIVE_REGULATION_OF_ENDOTHELIAL_CELL_MIGRATION	94	0.590525	2.2255	1.32257e-07	4.89906e-06	3.35791e-06	6433	tags=61%, list=25%, signal=46%	WNT7A/FOXC2/GATA3/ITGB3/VEGFC/SRPX2/SPARC/CCBE1/PTGS2/THBS1/SEMA5A/PDGFB/ADGRA2/PLK2/JCAD/NRP2/RRAS/ZC3H12A/TGFB1/BCAR1/MET/FGF1/HDAC9/ANGPT4/ETS1/RHOJ/HIF1A/ANXA3/KDR/NRP1/FLT4/HDAC7/VEGFA/CIB1/MIR221/PRKCA/RIN2/MIR210/BMPR2/GATA2/PIK3CD/MIR135B/MAP2K3/GRN/CD40/PTK2B/PRKD2/TMSB4X/RAC1/PDCD6/FGF2/STAT5A/ABL1/BMP4/CALR/FOXP1/EDN1
GOBP_NEURON_PROJECTION_GUIDANCE	GOBP_NEURON_PROJECTION_GUIDANCE	186	0.481758	1.97564	1.40168e-07	5.16119e-06	3.53757e-06	4225	tags=44%, list=16%, signal=37%	MYPN/LAMC2/L1CAM/NGFR/GATA3/SEMA3A/SEMA7A/LHX1/EFNA2/EVX1/LAMA3/GDNF/SEMA3C/UNC5D/GBX2/TUBB3/EPHB2/POU4F3/FLRT2/UNC5B/EDNRA/UNC5C/CDH4/SEMA3B/SEMA5A/GLI3/SEMA6B/DRAXIN/GBX1/PLXNA4/EPHA2/NEXN/SEMA4B/KLF7/NRP2/EFNB1/BOC/TRIO/PLXNB3/EFNA5/UNC5A/ECE1/CHN1/VASP/PLXNA1/APP/VAX1/NOG/CSF1R/EPHA10/PALLD/RAC2/CXCL12/WNT3A/HOXA2/LAMA2/SEMA5B/EFNB2/PLXNB2/NRP1/DVL1/ENAH/LAMA5/ROBO3/PLXNA3/VEGFA/NTRK1/LYPLA2/…
GOBP_NEUTROPHIL_CHEMOTAXIS	GOBP_NEUTROPHIL_CHEMOTAXIS	92	0.587347	2.21845	1.42214e-07	5.18503e-06	3.55392e-06	3868	tags=43%, list=15%, signal=37%	PPBP/CCL7/CXCL6/THBS4/TNFAIP6/CXCL11/EDN2/CCL11/IL1B/CXCL1/VAV3/TGFB2/SAA1/CCL22/CCL8/CXCR1/CCL2/PF4/CCL24/CD300H/CCL13/CCL21/CXCL8/CCL15/ITGA1/RAC2/CX3CL1/C5AR2/C3AR1/C5AR1/TREM1/CXCL5/CXCL10/CXCR2/CCL3/CKLF/JAM3/NOD2/ITGB2/CCL3L3
GOBP_ARTERY_DEVELOPMENT	GOBP_ARTERY_DEVELOPMENT	84	0.602331	2.25215	1.42492e-07	5.18503e-06	3.55392e-06	4509	tags=56%, list=18%, signal=46%	COL3A1/NGFR/FOXC2/COMP/LOX/EDNRA/LOXL1/MYLK/EFEMP2/GLI3/PDGFRB/TGFB2/GJA5/PRRX1/HOXA13/FOXC1/LRP1/ADAMTS9/PRICKLE1/LUZP1/APLNR/HAND2/STRA6/SLC2A10/LEP/ADAMTS6/FKBP10/NOG/MIR205/HEY2/PDE2A/EFNB2/NRP1/TBX1/SMAD7/NDST1/VEGFA/TGFBR1/ENG/PKD2/ACVRL1/BMPR2/LDLR/JAG1/PLXND1/ZMIZ1/SUFU
GOBP_IMMUNE_RESPONSE_REGULATING_SIGNALING_PATHWAY	GOBP_IMMUNE_RESPONSE_REGULATING_SIGNALING_PATHWAY	356	0.407583	1.79125	1.51183e-07	5.46911e-06	3.74863e-06	6005	tags=36%, list=23%, signal=28%	BTNL3/PSG9/PLPP4/TRIM15/GATA3/IL20RB/HLA-G/KCNN4/THY1/KLRC2/VAV3/IRGM/CMTM3/TNF/ESR1/TRIL/OASL/IGHV3-16/TNFRSF21/FPR2/RAB7B/ZC3H12A/BCAR1/KLRC3/INAVA/PRNP/MYO1G/FYB1/S100A14/CAV1/IRAK2/MICB/RSAD2/CD14/VAV2/BPIFB1/BIRC3/IRAK3/FCGR3A/BCL10/FPR1/CD276/DDX60/GBP1/HHLA2/OAS3/LIMK1/C5AR2/C3AR1/TREM2/LAT2/C5AR1/IFIH1/IGHE/LILRB2/IRF7/RIPK2/NECTIN2/OAS1/LGR4/HSPA1A/COLEC12/TNIP1/NR1D1/NOD2/NR4A3/TNIP3/FP…
GOBP_SKIN_DEVELOPMENT	GOBP_SKIN_DEVELOPMENT	197	0.478485	1.98461	1.56279e-07	5.62059e-06	3.85246e-06	4512	tags=40%, list=18%, signal=33%	EREG/KLK5/IL1A/COL1A1/COL1A2/CDH3/COL5A2/COL5A1/IL20/COL3A1/INHBA/NGFR/COL5A3/LIPK/POU3F1/ALX4/COMP/ADAMTS2/CASP14/ITGA3/WNT10A/CDH11/GJB3/CYP27B1/ERRFI1/DKK1/ITGA2/SNAI1/TGFB2/VDR/ITGB4/PLEC/LGR5/ITGB6/EPHA2/TNF/PDGFA/FOXC1/ZBED2/FGF7/CD109/CYP26B1/MSX2/EDAR/MET/SOX9/SLC2A10/HOXC13/FLNB/ADAM9/FERMT1/PALLD/CLIC4/IVL/EGFR/KAZN/KRT17/ITGA6/SOX18/LAMA5/OPN3/LGR4/FOSL2/ZFP36L1/KRT84/SFN/FOXQ1/BCR/ST1…
GOBP_GASTRULATION	GOBP_GASTRULATION	158	0.508429	2.0488	1.58078e-07	5.65245e-06	3.87429e-06	2423	tags=31%, list=9%, signal=28%	COL11A1/COL12A1/COL5A2/COL5A1/INHBA/FOXC2/TRIM15/MMP2/ITGB3/SFRP2/COL6A1/LHX1/FN1/ITGA5/LAMA3/TBXT/MMP14/LAMB3/COL8A1/ITGA3/SFRP1/MMP8/HMGA2/MYADM/HOXA11/DKK1/ITGA2/SOX7/SNAI1/ITGB4/EPHA2/COL4A2/MMP9/DUSP5/ITGB1/LAMB1/FOXC1/ITGAV/GJA1/COL7A1/SCX/HNF4A/ITGB5/APLNR/IL1RN/PHLDB1/NOG/SOX17/WNT3A
GOBP_CARDIAC_VENTRICLE_DEVELOPMENT	GOBP_CARDIAC_VENTRICLE_DEVELOPMENT	104	0.566864	2.17262	1.71489e-07	6.09674e-06	4.17882e-06	4724	tags=50%, list=18%, signal=41%	COL11A1/FOXC2/SOX11/GATA3/SFRP2/SEMA3C/PPP1R13L/EDNRA/TGFB2/GJA5/TPM1/PAX8/HOXA13/FOXC1/CCN1/FZD1/TGFB1/PKP2/SALL4/LUZP1/APLNR/HEG1/HAND2/STRA6/LY6E/ZFPM2/NOG/GREB1L/HEY2/TBX5/PDE2A/HIF1A/HEYL/CPE/SMAD7/FZD2/PTK7/ZFPM1/ACVR1/TGFBR1/ENG/TMEM65/SLIT3/BMPR2/RYR2/TGFBR2/JAG1/TNNI3/SUFU/TBX20/NRG1/FGFRL1
GOBP_CARDIOCYTE_DIFFERENTIATION	GOBP_CARDIOCYTE_DIFFERENTIATION	114	0.553865	2.12522	1.97214e-07	6.97123e-06	4.77821e-06	3685	tags=37%, list=14%, signal=32%	FHL2/GREM1/TWIST1/TBXT/SEMA3C/FHOD3/NOX4/ACTC1/SGCD/EDNRA/DKK1/PDGFRB/TGFB2/PLEC/ALPK2/PDGFRA/ITGB1/GPER1/PRICKLE1/TGFB1/ASB2/HAND2/RGS2/SHOX2/PDLIM5/SOX17/WNT3A/HEY2/SLC9A1/VCAM1/EGFR/TBX5/RGS4/EFNB2/SOX18/LMNA/ACVR1/VEGFA/SGCB/WT1/ENG/BVES
GOBP_NEGATIVE_REGULATION_OF_CYTOKINE_PRODUCTION	GOBP_NEGATIVE_REGULATION_OF_CYTOKINE_PRODUCTION	234	0.448753	1.88832	2.00276e-07	7.03851e-06	4.82433e-06	4372	tags=37%, list=17%, signal=31%	PSG9/CDH3/NLRP7/IL1RL1/INHBA/GATA3/FN1/IL20RB/TWIST1/LGALS7B/EPHB2/MMP8/AXL/NLRP12/THBS1/ERRFI1/SSC5D/NAV3/TGFB2/EPHA2/TNF/LGALS9C/TGFB3/TNFRSF21/ZC3H12A/TGFB1/LRRC32/PRNP/SIRPA/IFNL1/TNFSF4/HDAC9/SLC2A10/LGALS9B/GAS6/C1QTNF3/LILRA5/RPS6KA4/SERPINB1/MIR205/IRAK3/SLC11A1/MEFV/HOMER3/NLRP3/PML/GBP1/CX3CL1/BPI/TBX21/HGF/OAS3/C5AR2/TREM2/IL37/SMAD7/VSIG4/HDAC7/ZFPM1/SCGB1A1/OAS1/LGR4/TRIB2/MUL1/IL27R…
GOBP_SMALL_GTPASE_MEDIATED_SIGNAL_TRANSDUCTION	GOBP_SMALL_GTPASE_MEDIATED_SIGNAL_TRANSDUCTION	418	0.389477	1.73894	2.01393e-07	7.03851e-06	4.82433e-06	7436	tags=48%, list=29%, signal=35%	EPS8L3/COL1A2/COL3A1/NGFR/PDPN/MCF2/LPAR4/EPHB2/ITGA3/BCAR3/NGEF/RHOF/PDGFRB/RASGRF2/VAV3/TGFB2/TGM2/ITGB1/RASGEF1C/RHOD/ITGAV/EPS8L1/CDC42EP5/PLK2/STMN3/RRAS/CDKN1A/TRIO/RHOC/ARHGAP22/RND3/MET/HEG1/RASA3/ARHGAP29/CHN1/ARHGEF40/PSD2/PLEKHG4B/CSF1/VAV2/GPR4/TIAM1/GNA12/RAC2/ARHGAP21/ADCYAP1R1/CDC42EP1/PLEKHG3/F2R/RRAS2/FGD5/MAP4K4/RIPOR1/CDH13/ADGRG1/STARD13/RTN4R/LIMK1/RHOJ/IQSEC3/SH2D3A/NRP1/RAB…
GOBP_TISSUE_REMODELING	GOBP_TISSUE_REMODELING	137	0.524956	2.08412	2.06452e-07	7.17478e-06	4.91773e-06	5545	tags=53%, list=22%, signal=42%	IL1A/RSPO3/GREM1/FOXC2/CSPG4/HTR1B/MMP2/ITGB3/EFNA2/MMP14/SEMA3C/CTHRC1/THBS4/NOX4/SFRP1/GDF5/EDNRA/AXL/ADAM8/CTSK/SIGLEC15/FLNA/VDR/EPHA2/FOXC1/TGFB3/DDR2/TIMP1/UBASH3B/LIF/GJA1/TGFB1/TNFSF11/HAND2/HOXA3/CAV1/TMEM119/LEP/CSF1R/F2R/TMBIM1/HIF1A/TIE1/MITF/FLT4/PTH1R/IL18/LGR4/RUNX1/BAK1/PRKCA/TNFAIP3/BCR/ACVRL1/BMPR2/LTBP3/EXT1/JAG1/IL7/P3H4/TNFRSF11B/CAPN1/IL15/TCIRG1/SRC/PPARG/CTNNB1/SPP1/NOTCH2…
GOBP_REGULATION_OF_T_CELL_ACTIVATION	GOBP_REGULATION_OF_T_CELL_ACTIVATION	273	0.425455	1.81834	2.10983e-07	7.27906e-06	4.9892e-06	5692	tags=39%, list=22%, signal=31%	PLA2G2F/IL1A/PSG9/GATA3/IL20RB/HLA-G/LGALS7B/LGALS1/THY1/ADAM8/IL1B/GLI3/IL4R/MAD1L1/LGALS9C/CYP26B1/TNFRSF21/EFNB1/CCL2/EGR3/ZC3H12A/LRRC32/PRNP/CD209/TNFSF11/SIRPA/HLX/CCL21/IFNL1/CAV1/TNFSF4/LGALS9B/LEP/VNN1/CEBPB/RAC2/BCL10/NLRP3/CD276/VCAM1/TBX21/HHLA2/LOXL3/CGAS/EFNB2/ILDR2/DUSP10/SMAD7/LILRB2/VSIG4/ZEB1/RIPK2/SCGB1A1/IL18/TNFSF9/RUNX1/IL2RA/DLG5/FADD/IL27RA/NCK2/NOD2/PNP/SDC4/IL4I1/ERBB2/L…
GOCC_ACTIN_FILAMENT	GOCC_ACTIN_FILAMENT	92	0.583877	2.20535	2.11806e-07	7.27906e-06	4.9892e-06	7294	tags=70%, list=28%, signal=50%	ACTBL2/PDLIM7/ACTN1/ACTC1/TPM2/PDLIM3/TPM1/MICAL2/SPECC1/GDPD2/SMTN/LMOD1/MISP/PDLIM4/TPM4/GAS7/ACTB/ACKR2/PALLD/DBN1/PDLIM5/RAC2/EHBP1L1/COTL1/DPYSL3/MYO1B/PDLIM1/PLS3/TWF2/JAM3/ESPN/POTEKP/PDLIM2/ACTG1/TPM3/ACTA1/MYO1C/VPS18/WIPF1/GAS2L1/SRC/CD2AP/IQGAP1/MYO9B/COBL/CTTN/FMN1/AIF1/MYO5A/LCP1/TFPT/RAC1/WHRN/EZR/ARHGAP6/FYN/DBNL/MARK2/WAS/APC2/MYO18B/ANXA1/NCKAP1/TEK
GOBP_POSITIVE_REGULATION_OF_DEFENSE_RESPONSE	GOBP_POSITIVE_REGULATION_OF_DEFENSE_RESPONSE	221	0.454799	1.90956	2.24657e-07	7.67807e-06	5.26269e-06	4168	tags=31%, list=16%, signal=26%	EREG/KLK5/KLK7/IL1RL1/SERPINE1/CAMK2N1/HLA-G/EMILIN1/LGALS1/RAET1G/RAET1E/AIM2/NLRP10/MMP8/PTGS2/NLRP12/ADAM8/KLRC2/IL1B/ITGA2/IRGM/TAFA3/OSMR/TNF/FABP4/PLA2G5/FPR2/CCL24/KLRC3/NPAS2/ALOX5AP/TNFSF11/PVR/CCN4/TNFSF4/OSM/LILRA5/APP/IL33/GPR4/CEBPB/TRIM6/CX3CL1/ETS1/CGAS/MMP12/PDE2A/TREM2/TNFRSF1A/IRF7/RIPK2/NECTIN2/IL18/CCL3/FADD/TNIP1/EMILIN2/NOD2/ZNFX1/OPTN/SH2D1B/IDO1/SPI1/STING1/IFI16/HAVCR2/LD…
GOBP_TRANSMEMBRANE_RECEPTOR_PROTEIN_SERINE_THREONINE_KINASE_SIGNALING_PATHWAY	GOBP_TRANSMEMBRANE_RECEPTOR_PROTEIN_SERINE_THREONINE_KINASE_SIGNALING_PATHWAY	287	0.430764	1.8508	2.29414e-07	7.75523e-06	5.31558e-06	4582	tags=40%, list=18%, signal=33%	PSG9/COL1A2/PMEPA1/COL3A1/INHBA/GREM1/LEFTY1/SOX11/COMP/SFRP2/ASPN/SPRED3/HTRA3/CILP/SULF1/EMILIN1/DACT1/WNT1/ITGA3/TNFAIP6/LOX/SFRP1/FBN1/GDF5/HTRA1/SFRP4/VASN/FSTL1/THBS1/DKK1/NBL1/TGFB1I1/TGFB2/FSTL3/ITGB6/PXN/LTBP1/ZYX/ITGB1/HOXA13/CCN1/TGFB3/RUNX2/CD109/CHST11/FMOD/ZNF423/LRP1/SCX/HNF4A/FZD1/TGFB1/LTBP2/LRRC32/MSX2/ROR2/VIM/BCL9L/ITGB5/CAV1/SLC2A10/DKK3/DAB2/LATS2/NOG/ADAM9/FERMT1/SKI/PML/CD…
GOMF_OXIDOREDUCTASE_ACTIVITY_ACTING_ON_CH_OH_GROUP_OF_DONORS	GOMF_OXIDOREDUCTASE_ACTIVITY_ACTING_ON_CH_OH_GROUP_OF_DONORS	109	-0.564695	-2.18013	2.29423e-07	7.75523e-06	5.31558e-06	2733	tags=29%, list=11%, signal=26%	AKR7L/DHRS2/PHGDH/DCXR/ABCC4/PGD/GPD1L/ADHFE1/GCLM/PTGR1/BDH1/ADH1B/LDHD/DHRS4L1/ALDH3A2/ME1/AKR1B10/CYP4F2/AKR1C3/ALDH3A1/CBR3/AKR1C4/AKR1C8P/AKR1C2/TDH/ADH7/LDHAL6A/CBR1/AKR1C1/CYP4F3/HSD17B13/ADH1C
GOBP_ENDOCYTOSIS	GOBP_ENDOCYTOSIS	473	0.377918	1.70936	2.32952e-07	7.83173e-06	5.36802e-06	5795	tags=38%, list=23%, signal=30%	CRP/LOXL2/CACNG8/GREM1/SERPINE1/HTR1B/SYT8/PDLIM7/ITGB3/SPON2/SCARF2/SNCG/RIN1/MRC2/SFRP4/AXL/THBS1/SSC5D/DKK1/ITGA2/PROM2/EHD2/ITGB1/MFGE8/CXCR1/HSPG2/ITGAV/SLC17A7/PLA2G5/HHIPL1/LRP1/MYO1E/MYH9/IGHV3-16/SPHK1/FPR2/STX1A/PTX3/RAB31/SGIP1/STEAP2/CD209/CD163L1/EHD1/ENPP1/OLR1/CCL21/NLGN4Y/CAV1/RIN3/CLTB/CXCL8/DAB2/SYT5/MCTP1/ACTB/ACKR4/ANXA2/TPCN2/APP/CD14/ACKR2/STAB1/BICD1/MIR205/SH3KBP1/PEAR1/RA…
GOBP_BRANCHING_MORPHOGENESIS_OF_AN_EPITHELIAL_TUBE	GOBP_BRANCHING_MORPHOGENESIS_OF_AN_EPITHELIAL_TUBE	125	0.529807	2.06625	2.43922e-07	8.15624e-06	5.59044e-06	6295	tags=58%, list=25%, signal=44%	GREM1/FOXC2/AREG/ADAMTS16/SFRP2/LHX1/WNT6/GDNF/MMP14/GBX2/WNT1/CCL11/EDNRA/HOXA11/GLI3/VDR/EPHA2/DCHS1/PAX8/TNF/ESR1/COL4A1/WNT2/MSX2/MET/FGF1/SOX9/CSF1/NOG/GREB1L/CLIC4/PML/KDR/NRP1/TIE1/RASIP1/HOXA5/ACVR1/LAMA5/VEGFA/LGR4/DLG5/WT1/FOXD1/ENG/LAMA1/PKD2/EXT1/TGFBR2/PLXND1/SPRY1/TBX20/TACSTD2/SRC/YAP1/KDM5B/TBX3/CELSR1/CTNNB1/NFATC4/FGF10/PKD1/SRF/SOX8/NOTCH4/FGF2/CTNNBIP1/ILK/ABL1/BMP4/SALL1/HHIP
GOBP_NEUTROPHIL_MIGRATION	GOBP_NEUTROPHIL_MIGRATION	112	0.552325	2.12456	2.46357e-07	8.19335e-06	5.61588e-06	3680	tags=41%, list=14%, signal=35%	OLFM4/IL1A/PPBP/CCL7/CXCL6/THBS4/PRTN3/TNFAIP6/CXCL11/EDN2/CCL11/ADAM8/IL1B/CXCL1/VAV3/TGFB2/SAA1/CCL22/CCL8/CXCR1/CCL2/PF4/CCL24/CD300H/CCL13/CCL21/CXCL8/CCL15/ITGA1/RAC2/CX3CL1/IL1R1/WDR1/C5AR2/C3AR1/C5AR1/TREM1/CXCL5/CXCL10/CXCR2/CCL3/CKLF/JAM3/NOD2/XG/ITGB2
GOBP_EXTRACELLULAR_MATRIX_ASSEMBLY	GOBP_EXTRACELLULAR_MATRIX_ASSEMBLY	38	0.747142	2.3721	2.62693e-07	8.68995e-06	5.95626e-06	2899	tags=58%, list=11%, signal=51%	COL1A2/COL3A1/PXDN/LAMB3/EMILIN1/HAS2/LOX/ANTXR1/EFEMP2/HAS1/LAMB1/LAMB4/TGFB1/SOX9/PHLDB1/THSD4/GAS6/FKBP10/PLOD3/NTNG1/NTN4/TIE1
GOMF_G_PROTEIN_COUPLED_RECEPTOR_BINDING	GOMF_G_PROTEIN_COUPLED_RECEPTOR_BINDING	204	0.464163	1.92997	2.72551e-07	8.94186e-06	6.12892e-06	3514	tags=33%, list=14%, signal=29%	TFF2/WNT7A/RSPO3/NDP/PPBP/KISS1/CCL7/UCN2/CXCL6/WNT6/SHANK1/CTHRC1/ADORA1/SCT/WNT1/WNT10A/CXCL11/SFRP1/EDN2/CCL11/PTGER1/CXCL1/FLNA/SAA1/ITGB4/CCL22/CCL8/WNT2/CCL2/PF4/FZD1/CCL24/ROR2/CCL13/PRNP/PROK2/TAFA5/NES/CCL21/S100A14/BDKRB2/GIP/CXCL8/CCL15/BICD1/GNA12/GNA15/CXCL12/WNT3A/HOMER3/FPR1/CCL28/DNM3/CX3CL1/NEDD4/WNT9A/GNAI2/CXCL5/CXCL10/DVL1/PALM/CCL3/MARCO/GPHA2/CKLF/HSPA1A/JAK1
GOBP_POSITIVE_REGULATION_OF_CELL_CELL_ADHESION	GOBP_POSITIVE_REGULATION_OF_CELL_CELL_ADHESION	233	0.451578	1.89613	2.73199e-07	8.94186e-06	6.12892e-06	5375	tags=39%, list=21%, signal=31%	IL1A/GATA3/HLA-G/PDPN/HAS2/LGALS1/PLAUR/THY1/ADAM19/CHST4/ADAM8/IL1B/GLI3/FSTL3/TNF/IL4R/KIF26B/PIEZO1/PTAFR/EFNB1/CCL2/EGR3/CD209/TNFSF11/SIRPA/HLX/CCL21/CAV1/TNFSF4/LEP/RNASE10/PTPRU/VNN1/BCL10/WNT3A/NLRP3/CD276/VCAM1/CX3CL1/ETS1/HHLA2/GP6/ALOX5/EFNB2/MYO10/DUSP10/SMAD7/LILRB2/ST3GAL4/RIPK2/IL18/TNFSF9/RUNX1/IL2RA/FADD/IL27RA/EMILIN2/JAK1/NCK2/NOD2/NR4A3/PODXL/SELE/PNP/FUT3/ITGB2/IL4I1/CD44/VSI…
GOBP_NEURAL_CREST_CELL_DIFFERENTIATION	GOBP_NEURAL_CREST_CELL_DIFFERENTIATION	76	0.617966	2.27626	2.88436e-07	9.39086e-06	6.43667e-06	4285	tags=46%, list=17%, signal=38%	FOXC2/SOX11/SEMA3A/SEMA7A/FN1/TWIST1/GDNF/SEMA3C/GBX2/WNT10A/SFRP1/EDNRA/SEMA3B/SEMA5A/SEMA6B/FOXC1/SEMA4B/NRP2/EFNB1/HAND2/SOX9/SNAI2/ANXA6/HIF1A/SEMA5B/NRP1/TBX1/ACVR1/LAMA5/SEMA4C/ENG/GSC/HTR2B/EXT1/JAG1
GOBP_CIRCULATORY_SYSTEM_PROCESS	GOBP_CIRCULATORY_SYSTEM_PROCESS	432	0.384135	1.72415	2.9628e-07	9.59574e-06	6.5771e-06	4100	tags=34%, list=16%, signal=29%	NTSR1/LVRN/TH/DRD5/CRP/MYL7/COL1A2/ADRA1D/FOXC2/ASIC2/HTR1B/SEMA3A/COMP/MMP2/ADAMTS16/VEGFC/ADORA1/HTR1D/ACTA2/PLN/SLC38A5/NOX4/AKAP12/SPX/SLC16A2/CORIN/OXTR/ACTC1/EDN2/PTGS2/STC1/SGCD/PPP1R13L/EDNRA/HRH1/FLNA/TGFB2/PLEC/CACNA1C/GJA5/SLC5A1/TPM1/TNF/PDGFB/SLC2A3/CCN2/NPY1R/SLC6A1/KCNE5/FOXC1/BDKRB1/PTGS1/GPER1/F5/KCNMB1/LRP1/TBXA2R/P2RY2/GJA1/MYOF/PTAFR/KCNJ12/ZC3H12A/ELN/SLC24A3/TGFB1/PKP2/HTR7/…
GOBP_CARDIAC_MUSCLE_TISSUE_DEVELOPMENT	GOBP_CARDIAC_MUSCLE_TISSUE_DEVELOPMENT	174	0.490946	2.00118	3.05259e-07	9.83505e-06	6.74113e-06	5695	tags=46%, list=22%, signal=36%	FHL2/COL11A1/MYL7/GREM1/FOXC2/JPH2/PLN/FHOD3/NOX4/ACTC1/SGCD/PPP1R13L/EDNRA/DKK1/PDGFRB/TGFB2/PLEC/GJA5/ALPK2/PDGFRA/TPM1/ITGB1/FOXC1/WNT2/GJA1/ADAMTS9/TGFB1/MSX2/PKP2/ASB2/HEG1/PIM1/RGS2/LY6E/SHOX2/ZFPM2/NOG/PDLIM5/WNT3A/HEY2/SLC9A1/TBX5/RGS4/GATA5/EFNB2/SMAD7/LMNA/ZFPM1/ACVR1/VEGFA/TGFBR1/RUNX1/SGCB/WT1/ENG/MAPK11/BVES/GJC1/BMPR2/RARA/RYR2/TGFBR2/TNNI3/TBX20/NRG1/TP73/VGLL4/AKAP6/MSC/YAP1/TBX3/…
GOBP_APPENDAGE_DEVELOPMENT	GOBP_APPENDAGE_DEVELOPMENT	143	0.507878	2.02796	3.14804e-07	1.00901e-05	6.91591e-06	4225	tags=40%, list=16%, signal=33%	WNT7A/COL3A1/GREM1/ALX4/SOX11/COMP/SFRP2/TWIST1/SEMA3C/GDF5/HOXA11/DKK1/GLI3/TGFB2/ITGB4/CACNA1C/CRABP2/PRRX1/HOXA13/RUNX2/CHST11/CYP26B1/GJA1/SCX/MSX2/ROR2/SALL4/HAND2/ECE1/SOX9/RSPO4/HOXC13/MEOX2/TFAP2A/SHOX2/NOG/ASPH/GNA12/HOXD10/SKI/TBX5/FERMT2/ITGA6/SMOC1/RECK/BAK1/RARG/MEGF8/KRT84/PKDCC/HOXD9/HOXA10/BMPR2/NR2F2/MAP3K20/RARA/EXT1
GOBP_RESPONSE_TO_BMP	GOBP_RESPONSE_TO_BMP	133	0.518865	2.05051	3.37156e-07	1.07013e-05	7.33489e-06	6266	tags=56%, list=24%, signal=43%	GREM1/ADAMTS12/LEFTY1/SOX11/GATA3/COMP/SFRP2/HTRA3/SULF1/WNT1/ITGA3/TNFAIP6/SFRP1/FBN1/GDF5/HTRA1/SFRP4/FSTL1/DKK1/NBL1/TGFB2/FSTL3/HOXA13/ADAMTS7/CCN1/TGFB3/RUNX2/ZNF423/SCX/FZD1/TGFB1/MSX2/ROR2/SOX9/NOG/SKI/GATA5/HEYL/KDR/RBPMS2/SMAD7/ACVR1/EGR1/BMP8A/SPINT1/MEGF8/FOXD1/ENG/SPINT2/ACVRL1/BMPR2/USP9Y/EXT1/PCSK6/SKIL/TBX20/BMPER/UBE2D1/SMURF2/PPARG/GDF3/NOTCH2/HES1/SMAD3/PELO/MSX1/MAPK3/CDH5/CRIM…
GOBP_GLYCOPROTEIN_METABOLIC_PROCESS	GOBP_GLYCOPROTEIN_METABOLIC_PROCESS	306	0.414776	1.79267	3.37336e-07	1.07013e-05	7.33489e-06	5205	tags=34%, list=20%, signal=27%	COL11A1/ADAMTS12/FOXL1/SULF1/SULF2/DSE/GFPT2/BGN/CHST4/GAL3ST3/B3GNT3/PHLDA1/HYAL4/GALNT15/MGAT5B/CHPF/ADAMTS7/GALNT5/ST6GALNAC5/CHST11/GXYLT2/XYLT1/EGFLAM/PLOD1/ADAMTS9/PLOD2/PTX3/FBXO2/GALNT2/NCCRP1/SPOCK3/B3GALT5/CHST3/CHST15/DCN/CCL21/PORCN/SLC2A10/LEP/IL33/FBXO17/CSGALNACT2/CSGALNACT1/CTSL/PLOD3/CHSY1/PPARD/BACE2/GALNT6/ST3GAL2/MMP12/B3GNT7/GALNT4/CHSY3/EXTL3/HIF1A/MAN2A1/B3GNT4/GPC1/ST8SIA1…
GOBP_SENSORY_ORGAN_MORPHOGENESIS	GOBP_SENSORY_ORGAN_MORPHOGENESIS	205	0.461444	1.9135	3.51635e-07	1.1098e-05	7.6068e-06	4185	tags=36%, list=16%, signal=30%	TH/COL11A1/MFAP5/DIO3/COL5A2/COL5A1/SOX11/GATA3/ALDH1A3/LHX1/TWIST1/NKX3-2/CTHRC1/GBX2/COL8A2/RPE65/WNT1/EPHB2/COL8A1/MFAP2/THY1/POU4F3/FBN1/EDNRA/BCAR3/TENM3/SLITRK6/IGFN1/FAT1/GLI3/MYO3B/EPHA2/PAX8/PRRX1/FOXE3/WNT2/CYP26B1/FJX1/PDZD7/ROR2/SOX9/STRA6/FOXF2/HOXC13/TFAP2A/NOG/WNT3A/SKI/HOXA2/WNT9A/HIF1A/MAN2A1/KDR/TBX1/VSX1/FZD2/SOBP/PTK7/ZEB1/DVL1/CDH23/VEGFA/BAK1/RARG/MAFB/TMIE/BCR/GSC/DSCAM/MFN…
GOBP_NEGATIVE_REGULATION_OF_RESPONSE_TO_EXTERNAL_STIMULUS	GOBP_NEGATIVE_REGULATION_OF_RESPONSE_TO_EXTERNAL_STIMULUS	315	0.414314	1.79303	3.74948e-07	1.17737e-05	8.06994e-06	5621	tags=43%, list=22%, signal=34%	CLDN19/PLAU/GREM1/ADAMTS18/SERPINE1/FAP/GATA3/SEMA3A/SEMA7A/IL20RB/HLA-G/SEMA3C/ADORA1/SPX/TNFAIP6/NT5E/SERPINB4/C1QTNF12/HTRA1/PLAT/NLRP12/SERPINE2/THBS1/NBL1/SEMA3B/SEMA5A/SEMA6B/SAA1/TAFA3/PDGFRA/TNF/PDGFB/PDGFA/GPER1/UBASH3B/WFDC1/CD109/SEMA4B/PLK2/CCL2/FPR2/C1QTNF1/PTGIS/SIRPA/FNDC4/TAFA5/ISG15/SERPINB9/KLK8/SERPING1/RIN3/PRKG1/LEP/C1QTNF3/MICB/ANGPT2/MIR205/IRAK3/MEFV/WNT3A/PPARD/INPP5F/NLR…
GOBP_UROGENITAL_SYSTEM_DEVELOPMENT	GOBP_UROGENITAL_SYSTEM_DEVELOPMENT	286	0.424564	1.82852	3.78833e-07	1.18357e-05	8.11238e-06	5947	tags=46%, list=23%, signal=36%	EMX2/GREM1/FOXC2/PSAPL1/SOX11/GATA3/TNC/MMP2/ADAMTS16/LHX1/WNT6/GDNF/SULF1/ACTA2/HAS2/WNT1/EPHB2/ITGA3/SULF2/BICC1/SFRP1/FBN1/EDNRA/HOXA11/DCHS2/FOXB1/GLI3/SERPINB7/PDGFRB/TGFB2/NID1/LGR5/PDGFRA/DCHS1/PAX8/MMP9/PDGFB/PDGFA/ESR1/HOXA13/COL4A1/FOXC1/KIF26B/CYP26B1/MYO1E/LIF/BASP1/GLIS2/FGF1/SOX9/STRA6/IRX1/ENPEP/MME/TFAP2A/ADAMTS6/NOG/GPR4/ANGPT2/GREB1L/SOX17/SRD5A1/TIPARP/CDKN1C/MMP17/EFNB2/HEYL/N…
GOBP_MULTICELLULAR_ORGANISMAL_HOMEOSTASIS	GOBP_MULTICELLULAR_ORGANISMAL_HOMEOSTASIS	401	0.389782	1.73212	3.85848e-07	1.19942e-05	8.22108e-06	4512	tags=31%, list=18%, signal=26%	NTSR1/TFF2/IL1A/TFF1/LCN1/SERPINA3/G0S2/TRPM8/CDH3/COL3A1/FOXC2/RP1L1/COMP/ITGB3/IL20RB/ADORA1/RPE65/HAS2/DIO2/NOX4/ADAMTS5/RCN3/OXTR/MFAP2/EDN2/PTGS2/PPP1R13L/ADAM8/CTSK/IL1B/LAMA4/SIGLEC15/PLEC/PTGES/ITGB6/TNF/ITGB1/ZG16B/CCN2/FABP4/HOXA13/IL4R/FOXC1/UBASH3B/ZNF423/VCL/CYP26B1/GJA1/PDGFC/SCX/ACOT11/CNGB1/SGIP1/INAVA/CRACD/TNFSF11/MET/CAV1/SOX9/VSIG1/TMEM119/VSTM4/LEP/MUC2/ACTB/CSF1/CSF1R/SLC11A…
GOBP_REGULATION_OF_ACTIN_FILAMENT_BASED_PROCESS	GOBP_REGULATION_OF_ACTIN_FILAMENT_BASED_PROCESS	311	0.41767	1.81013	4.12485e-07	1.27582e-05	8.74468e-06	5811	tags=45%, list=23%, signal=35%	IL1A/ODAM/SHANK1/PDPN/ADORA1/ACTA2/PLN/FHOD3/KANK4/SFRP1/NTRK3/MAGEL2/STC1/CCL11/VILL/MYADM/RHOF/FSCN1/SEMA5A/SIGLEC15/PDGFRB/FLNA/CACNA1C/GJA5/PDGFRA/TPM1/PXN/PDGFA/KIRREL1/CCN2/RHOD/TGFB3/CDC42EP5/LRP1/SYNPO/MYH9/LMOD1/ELN/CCL24/PKP2/CRACD/RHOC/LIMA1/CORO2B/S100A10/RND3/MET/EFNA5/CCL21/DAPK3/CAV1/BAIAP2L2/VASP/CNN2/RHPN2/RHPN2P1/CSF1R/DBN1/RAC2/CXCL12/CDC42EP1/SLC9A1/FRMD6/CX3CL1/CAPG/TMSB10/CO…
GOMF_G_PROTEIN_COUPLED_RECEPTOR_ACTIVITY	GOMF_G_PROTEIN_COUPLED_RECEPTOR_ACTIVITY	283	0.426975	1.83686	4.35023e-07	1.33883e-05	9.1766e-06	4412	tags=38%, list=17%, signal=32%	NTSR1/GLP2R/GPR78/DRD5/OR3A2/ADRA1D/NMUR2/HTR1B/MRGPRX3/GPR88/MRGPRF/ADGRF4/ADORA1/HTR1D/LPAR4/OXTR/OR10H1/P2RY4/ADGRG3/EDNRA/HTR6/SSTR5/HRH1/GPR176/PTGER1/GPR68/PDGFRB/GPR153/LGR5/PAX8/OR4C6/NPY1R/CXCR1/ADGRA2/BDKRB1/GPER1/GRM4/NPBWR1/TBXA2R/P2RY2/SPHK1/PTAFR/FPR2/FZD1/GPR84/HTR7/MCHR1/APLNR/ADGRA1/GPR87/PDGFRL/ADGRB2/ADGRE2/GPR158/GPR132/BDKRB2/AGTRAP/GABBR2/KISS1R/P2RY6/GPR37/ACKR4/ACKR2/GPR4/…
GOBP_REGULATION_OF_CELLULAR_COMPONENT_SIZE	GOBP_REGULATION_OF_CELLULAR_COMPONENT_SIZE	282	0.418713	1.80206	4.70733e-07	1.44156e-05	9.88072e-06	5811	tags=42%, list=23%, signal=33%	WNT7A/CDHR2/L1CAM/SEMA3A/SEMA7A/SLC12A3/FN1/SEMA3C/KCNN4/SCT/FHOD3/KANK4/CCL11/VILL/MYADM/CDH4/SEMA3B/SEMA5A/SEMA6B/DRAXIN/VAV3/PRR16/CRABP2/PLXNA4/KIRREL1/SEMA4B/CDC42EP5/LMOD1/ELN/CCL24/CRACD/LIMA1/SLC12A4/EFNA5/CCL21/BAIAP2L2/RIN3/VASP/VAV2/DBN1/ANO6/CXCL12/WNT3A/CDC42EP1/NEFL/CAPG/NKX6-1/TMSB10/COTL1/RTN4R/CSF3/LIMK1/WDR1/AQP1/SEMA5B/SSH1/MSN/SNX9/NRP1/LPAR3/ISLR2/PLEKHG2/CAPZB/SLC12A5/PPP1R1…
GOBP_CHONDROCYTE_DEVELOPMENT	GOBP_CHONDROCYTE_DEVELOPMENT	30	0.75929	2.31604	4.75227e-07	1.44815e-05	9.92592e-06	4268	tags=77%, list=17%, signal=64%	COL11A1/COMP/SFRP2/RFLNA/SULF1/SULF2/RUNX2/SERPINH1/CHST11/MSX2/PTHLH/SOX9/RFLNB/COL27A1/SHOX2/CHSY1/ECM1/SMAD7/RARG/BMPR2/EXT1/MATN1/TGFBR2
GOBP_EPITHELIAL_TO_MESENCHYMAL_TRANSITION	GOBP_EPITHELIAL_TO_MESENCHYMAL_TRANSITION	140	0.520296	2.07876	4.88971e-07	1.48273e-05	1.01629e-05	5857	tags=54%, list=23%, signal=42%	LOXL2/COL1A1/GREM1/GATA3/SFRP2/SPRED3/TWIST1/PDPN/HAS2/SFRP1/HMGA2/EDNRA/VASN/DACT3/IL1B/SNAI1/TGFB1I1/FLNA/TGFB2/FOXC1/TGFB3/WNT2/TGFB1/MSX2/BCL9L/SERPINB3/SOX9/PHLDB1/FOXF2/SNAI2/DAB2/RFLNB/NOG/TIAM1/HEY2/HGF/LOXL3/TBX5/HIF1A/HEYL/FERMT2/SMAD7/IL17RD/ACVR1/S100A4/TGFBR1/DLG5/LIMS1/MIR221/ENG/TCF7L2/MAD2L2/RTN4/GSC/ACVRL1/SPRED1/TGFBR2/JAG1/SPRY1/DAB2IP/TBX20/TCOF1/TBX3/GLIPR2/ADAM15/CTNNB1/MTOR…
GOBP_MUSCLE_CELL_DEVELOPMENT	GOBP_MUSCLE_CELL_DEVELOPMENT	134	0.515102	2.03666	5.00096e-07	1.50907e-05	1.03434e-05	5874	tags=48%, list=23%, signal=37%	MYPN/FHL2/COMP/FLNC/ACTN1/FHOD3/MYL9/LOX/ACTC1/SGCD/EDNRA/TNNT1/EFEMP2/PDGFRB/PLEC/ALPK2/PDGFRA/TPM1/ITGB1/DYSF/MYOF/LMOD1/ASB2/HDAC9/RGS2/SHOX2/PDLIM5/HEY2/ACTN4/SKI/TBX5/RGS4/WDR1/CHRNB1/CSRP1/LMNA/DNER/MYOZ2/VEGFA/CAV2/SGCB/ENG/BVES/FLII/CNTNAP1/ACTG1/ADM/ACTA1/TMOD3/AKAP6/NIBAN2/TBX3/MTOR/SELENON/NFATC4/BIN1/HES1/RYR1/SRF/HOMER1/OBSL1/PPP3CA/NFATC2/GPX1
GOBP_REGULATION_OF_VIRAL_PROCESS	GOBP_REGULATION_OF_VIRAL_PROCESS	125	0.520951	2.03172	5.48915e-07	1.64835e-05	1.12981e-05	3676	tags=26%, list=14%, signal=23%	TRIML2/TRIM15/IFNL3/LGALS1/TRIM31/HMGA2/AXL/TRIM10/TNF/OASL/TRIM34/PTX3/CD209/ISG15/CXCL8/LY6E/RSAD2/IFITM3/IFIT1/TRIM6/OAS3/TRIM8/OAS2/IFIH1/IFITM2/NECTIN2/MDFIC/OAS1/BST2/TNIP1/ADARB1/ZNFX1/N4BP1
GOBP_TRANSFORMING_GROWTH_FACTOR_BETA_RECEPTOR_SIGNALING_PATHWAY	GOBP_TRANSFORMING_GROWTH_FACTOR_BETA_RECEPTOR_SIGNALING_PATHWAY	158	0.497841	2.00614	5.55102e-07	1.65887e-05	1.13702e-05	4558	tags=47%, list=18%, signal=39%	PSG9/COL1A2/PMEPA1/COL3A1/LEFTY1/SOX11/ASPN/SPRED3/HTRA3/EMILIN1/WNT1/ITGA3/LOX/FBN1/GDF5/HTRA1/VASN/THBS1/TGFB1I1/TGFB2/ITGB6/PXN/LTBP1/ZYX/ITGB1/TGFB3/CD109/CHST11/FMOD/TGFB1/LTBP2/LRRC32/BCL9L/ITGB5/CAV1/SLC2A10/DKK3/DAB2/LATS2/ADAM9/FERMT1/SKI/PML/CDKN2B/CDKN1C/ID1/FERMT2/SMAD7/IL17RD/ZEB1/ACVR1/ZEB2/TGFBR1/CAV2/HSPA1A/PTPRK/ADAMTSL2/JUN/ENG/ITGB8/LTBP4/SPI1/FAM89B/ACVRL1/SPRED1/LTBP3/USP9Y/T…
GOBP_INTERLEUKIN_6_PRODUCTION	GOBP_INTERLEUKIN_6_PRODUCTION	120	0.53034	2.05586	5.61736e-07	1.67063e-05	1.14508e-05	5671	tags=50%, list=22%, signal=39%	EREG/IL1A/AFAP1L2/TWIST1/SPON2/NLRP10/MMP8/NLRP12/IL1B/TNF/IL1RAP/PTAFR/RAB7B/ZC3H12A/INAVA/SIRPA/TNFSF4/GAS6/LEP/C1QTNF3/LILRA5/APP/IL33/IRAK3/CEBPB/BCL10/F2R/CAPN2/CX3CL1/BPI/HGF/C5AR2/TREM2/IL37/IFIH1/LILRB2/RIPK2/IL27RA/NOD2/TNFAIP3/TMEM106A/IL10/TLR6/HAVCR2/F2RL1/DDX58/CLEC7A/HLA-B/TICAM1/IL1RL2/MYD88/TYROBP/FOXP3/PTPN22/MAPKAPK2/ARID5A/ADORA2B/AIF1/POU2F2/SIGLEC16
GOBP_MONONUCLEAR_CELL_DIFFERENTIATION	GOBP_MONONUCLEAR_CELL_DIFFERENTIATION	353	0.39627	1.74411	5.93363e-07	1.75624e-05	1.20376e-05	5636	tags=38%, list=22%, signal=30%	IL1A/PSG9/IL11/IFNE/INHBA/CSF2/GATA3/MMP14/HLA-G/PRTN3/LGALS1/WNT1/SFRP1/ADGRG3/AXL/ADAM8/GPR68/IL1B/LY6D/GLI3/CLCF1/ITGB6/ITGB1/IL4R/RUNX2/CYP26B1/MYH9/BATF2/EGR3/ZC3H12A/CDK6/HLX/ZFP36L2/IFNL1/TNFSF4/HDAC9/KLF6/GAS6/LEP/ENTPD7/IL15RA/RSAD2/CSF1/CSF1R/VNN1/CEBPB/CTSL/NLRP3/VCAM1/CDH17/TBX21/LOXL3/TREM2/BATF3/ZBTB46/DUSP10/SMAD7/LILRB2/IRF7/ZEB1/ZFPM1/RIPK2/VEGFA/IL18/EGR1/NTRK1/TNFSF9/RUNX1/IL2R…
GOBP_FIBROBLAST_PROLIFERATION	GOBP_FIBROBLAST_PROLIFERATION	68	0.626098	2.25375	6.4762e-07	1.9077e-05	1.30757e-05	4488	tags=46%, list=18%, signal=38%	EREG/COL3A1/NGFR/FN1/WNT1/SFRP1/PDGFRB/PDGFRA/PDGFB/PDGFA/ESR1/C1QL4/DDR2/WNT2/SPHK1/PDGFC/CDKN1A/CDK6/GAS6/SKI/PML/EGFR/AQP1/SOD2/FOSL2/JUN/CD300A/S100A6/WNT7B/DAB2IP/ZMIZ1
GOBP_DEFENSE_RESPONSE_TO_SYMBIONT	GOBP_DEFENSE_RESPONSE_TO_SYMBIONT	236	0.440444	1.86043	6.71406e-07	1.9684e-05	1.34918e-05	6999	tags=45%, list=27%, signal=33%	IFNE/TRIM15/IFNL3/SPON2/AIM2/HTRA1/IL1B/DDIT4/UNC13D/OASL/RNASE2/TRIM34/ZC3H12A/GBP3/ISG15/IFNL1/MICB/RSAD2/IFIT2/BIRC3/IFITM3/IFIT3/IFIT1/TRIM6/DDX60/PML/GBP1/CGAS/MMP12/OAS3/IFI44L/TRIM8/OAS2/IFIH1/IFITM2/IFI27/IRF7/CXCL10/MLKL/OAS1/HERC5/BCL2L1/MUL1/FADD/IFI6/BST2/ADARB1/ZNFX1/PMAIP1/STING1/TNFAIP3/SLFN11/IFI16/MOV10/IFNAR2/F2RL1/IL27/DDX58/MX1/PLSCR1/IL15/TICAM1/CD207/SAMHD1/MYD88/MX2/FOXP3/I…
GOBP_DIVALENT_INORGANIC_CATION_HOMEOSTASIS	GOBP_DIVALENT_INORGANIC_CATION_HOMEOSTASIS	367	0.395791	1.74051	6.75506e-07	1.97108e-05	1.35101e-05	5568	tags=43%, list=22%, signal=34%	NTSR1/DRD5/TRPM8/ADRA1D/NMUR2/HTR1B/JPH2/KISS1/CCL7/MT2A/MT1A/ADORA1/SLC24A2/PLN/JPH3/LPAR4/CXCL11/OXTR/CEMIP/THY1/P2RY4/EDN2/STC1/CCL11/SGCD/EDNRA/CYP27B1/PTGER1/VDR/SAA1/CACNA1C/PDGFRA/CTRC/TGM2/MT1E/CCL8/ESR1/CXCR1/BDKRB1/GPER1/ITGAV/UBASH3B/GRIN2D/ERO1A/TBXA2R/FPR2/SLC24A3/C1QTNF1/CCL13/GRIN2A/PRNP/TNFSF11/MCHR1/PROK2/APLNR/CCL21/S100A14/RASA3/CAV1/ATP2B3/BDKRB2/SLC39A14/P2RY6/ACKR4/CCL15/TPC…
GOBP_CELL_GROWTH	GOBP_CELL_GROWTH	384	0.381972	1.69134	6.81366e-07	1.97884e-05	1.35633e-05	4068	tags=29%, list=16%, signal=25%	CDHR2/L1CAM/CDA/INHBA/GREM1/TNC/SEMA3A/SEMA7A/SFRP2/FN1/MMP14/DCBLD2/SEMA3C/SFRP1/SPOCK1/POU4F3/EDN2/EDNRA/CYP27B1/DACT3/SERPINE2/CDH4/SEMA3B/SEMA5A/SEMA6B/DRAXIN/MUC12/TGFB2/CRABP2/PLXNA4/ITGB1/MEG3/PRSS2/BDKRB1/WFDC1/SEMA4B/VCL/GJA1/NRP2/SPHK1/CLSTN1/HNF4A/CDKN1A/TGFB1/BCAR1/NRG3/ENPP1/EFNA5/SOX9/IGFBP7/RGS2/DAB2/IGFBP4/PLXNA1/APP/SYT3/TNN/DBN1/PDLIM5/SOX17/CXCL12/WNT3A/PPARD/SLC9A1/PML/EGFR/NK…
GOBP_POSITIVE_REGULATION_OF_PEPTIDASE_ACTIVITY	GOBP_POSITIVE_REGULATION_OF_PEPTIDASE_ACTIVITY	158	0.495996	1.99871	6.88658e-07	1.99067e-05	1.36444e-05	6922	tags=50%, list=27%, signal=37%	NGFR/XDH/SFRP2/FN1/AIM2/RCN3/ANTXR1/PCOLCE/NLRP12/SOX7/TNF/CCN2/CCN1/PRSS22/GPER1/FBLN1/GRIN2A/SERPINB3/CAV1/F3/BCL2L10/APP/MIR205/ASPH/MEFV/BCL10/WNT3A/UACA/NLRP3/F2R/PML/EGLN3/MAP3K5/RIPK2/NLRP2/FAS/PINK1/MUL1/FADD/BAK1/LAPTM5/CASP5/PMAIP1/VSIR/IFI16/SLC1A1/BOK/FOXL2/PICALM/CLEC7A/DAP/ACVR1C/ARL6IP5/TBC1D10A/CASP4/SNCA/PPARG/GRN/ROBO1/NLRP6/TNFSF10/NLRP1/SMAD3/CASP1/PDCD6/CARD9/BBC3/PRR7/HSF1/P…
GOBP_REGULATION_OF_CHEMOTAXIS	GOBP_REGULATION_OF_CHEMOTAXIS	181	0.472078	1.9397	7.40852e-07	2.13159e-05	1.46103e-05	5789	tags=49%, list=23%, signal=38%	GREM1/SERPINE1/CCL7/SEMA3A/SEMA7A/VEGFC/SEMA3C/THBS4/TNFAIP6/NTRK3/EDN2/THBS1/ITGA2/NBL1/SEMA3B/SEMA5A/SEMA6B/PDGFRB/PDGFRA/PLXNA4/PDGFB/ADGRA2/RARRES2/SEMA4B/CCL2/FPR2/TGFB1/TPBG/PGF/MET/FGF1/CCL21/S100A14/F3/RIN3/GAS6/CXCL8/CSF1/ANGPT2/CSF1R/RAC2/ANO6/CXCL12/WNT3A/CDH13/SEMA5B/C5AR2/EFNB2/KDR/C3AR1/NRP1/TREM2/C5AR1/CXCL10/PADI2/PLXNA3/VEGFA/CCL3/JAM3/NOD2/MEGF8/SEMA4C/NOVA2/SPI1/DSCAM/BMPR2/F2R…
GOCC_FIBRILLAR_COLLAGEN_TRIMER	GOCC_FIBRILLAR_COLLAGEN_TRIMER	11	0.917948	2.15786	7.56614e-07	2.16686e-05	1.48521e-05	2114	tags=100%, list=8%, signal=92%	COL11A1/COL1A1/COL1A2/COL5A2/COL5A1/COL3A1/COL5A3/COL16A1/COL11A2/LUM/COL27A1
GOCC_GOLGI_LUMEN	GOCC_GOLGI_LUMEN	66	0.613604	2.20162	7.64605e-07	2.17965e-05	1.49397e-05	4441	tags=64%, list=17%, signal=53%	WNT7A/MMP11/CSPG4/VCAN/GPC6/WNT6/MUC5AC/MMP14/MMP16/WNT1/OMD/BGN/MUC16/ACAN/MUC12/KERA/PDGFB/PDGFA/AGRN/LHB/HSPG2/LUM/FMOD/TGFB1/HS3ST1/DCN/GAS6/MUC2/APP/PRELP/WNT3A/GPC1/MUC21/RHBDF2/SDC4/SDC3/GPC2/SDF4/WNT5B/FURIN/WNT7B/PCSK6
GOBP_LYMPH_VESSEL_DEVELOPMENT	GOBP_LYMPH_VESSEL_DEVELOPMENT	28	0.768682	2.28107	8.38817e-07	2.38024e-05	1.63146e-05	4100	tags=75%, list=16%, signal=63%	FOXC2/VEGFC/PDPN/CCBE1/LGALS12/EPHA2/FOXC1/HEG1/TMEM204/EFNB2/KDR/TIE1/TBX1/FLT4/SOX18/VEGFA/PTPN14/VASH1/ACVRL1/BMPR2/NR2F2
GOBP_PATTERN_SPECIFICATION_PROCESS	GOBP_PATTERN_SPECIFICATION_PROCESS	349	0.398272	1.74887	8.62978e-07	2.43762e-05	1.67079e-05	4540	tags=34%, list=18%, signal=28%	WNT7A/EMX2/IRX4/GREM1/FOXC2/LEFTY1/ALX4/SEMA3A/SFRP2/LHX1/WNT6/TBXT/GDNF/NKX3-2/SEMA3C/DAW1/GBX2/WNT1/DLX2/MDFI/BICC1/SFRP1/HES2/STC1/BHLHE41/LBX1/HOXA11/FOXB1/DKK1/NBL1/GLI3/SNAI1/DCHS1/PAX8/MEIS3/FOXC1/MICAL2/WNT2/CYP26B1/BASP1/HOXA9/GJA1/NRP2/EFNB1/HOXB1/MSX2/ROR2/NRG3/HOXB9/ASB2/APLNR/FGF1/HAND2/HOXA3/HOXC13/IRX1/MEOX2/BHLHE40/NOG/ASPH/SOX17/WNT3A/HOXD10/CHSY1/HEY2/SKI/CELSR2/HES7/TBX5/ADGRG1…
GOBP_NEGATIVE_REGULATION_OF_TRANSMEMBRANE_RECEPTOR_PROTEIN_SERINE_THREONINE_KINASE_SIGNALING_PATHWAY	GOBP_NEGATIVE_REGULATION_OF_TRANSMEMBRANE_RECEPTOR_PROTEIN_SERINE_THREONINE_KINASE_SIGNALING_PATHWAY	102	0.561602	2.14915	8.79079e-07	2.47181e-05	1.69422e-05	5116	tags=47%, list=20%, signal=38%	PMEPA1/GREM1/SFRP2/ASPN/SPRED3/HTRA3/CILP/EMILIN1/WNT1/TNFAIP6/SFRP1/FBN1/HTRA1/VASN/DKK1/NBL1/TGFB1I1/FSTL3/LTBP1/TGFB3/CD109/CHST11/LRP1/FZD1/BCL9L/CAV1/SLC2A10/NOG/SKI/RBPMS2/SMAD7/IL17RD/ACVR1/CAV2/HSPA1A/ADAMTSL2/FAM89B/SPRED1/NOMO1/SPRY1/SKIL/TBX20/GLG1/BMPER/UBE2D1/SMURF2/PPARG/GDF3
GOMF_SERINE_HYDROLASE_ACTIVITY	GOMF_SERINE_HYDROLASE_ACTIVITY	135	0.504666	2.00059	8.85386e-07	2.47828e-05	1.69866e-05	3605	tags=40%, list=14%, signal=35%	MMP13/MMP10/KLK5/MMP3/KLK6/KLK7/PLAU/MMP11/FAP/MMP1/MMP2/HTRA3/MMP14/PRSS1/PRTN3/PRSS3/CORIN/MMP8/BMP1/PRSS33/DPP6/HTRA1/PLAT/MMP7/ADAM8/CTSK/TLL2/PRSS51/PRSS23/CTRC/MMP9/TLL1/PRSS22/PRSS2/C1R/F3/KLK8/RHBDL2/C1S/HP/HGF/MMP12/PRSS57/CPD/PRSS41/TPSG1/MMP19/CFB/RHBDF2/OVCH2/KLK2/RHBDF1/PRSS53/CTSA
GOCC_I_BAND	GOCC_I_BAND	106	0.545939	2.10166	9.22064e-07	2.56932e-05	1.76106e-05	5828	tags=51%, list=23%, signal=40%	MYPN/FHL2/JPH2/PDLIM7/FLNC/ACTN1/FHOD3/MYL9/FBXO32/ACTC1/IGFN1/FLNA/PLEC/CACNA1C/PDLIM3/FHL3/NEXN/SYNPO/PDLIM4/ASB2/FLNB/PALLD/PDLIM5/SYNC/ACTN4/PARVA/C10orf71/DST/FERMT2/CSRP1/SLC2A1/PDLIM1/RTN2/MYOZ2/CAB39/ALDOA/KCNA5/KCNN2/DES/PDLIM2/MYOZ3/RYR2/FBXL22/CASQ2/BAG3/RYR3/CTNNB1/BIN1/RYR1/HOMER1/ATP2B4/OBSL1/PPP3CA/CAVIN4
GOBP_ACUTE_INFLAMMATORY_RESPONSE	GOBP_ACUTE_INFLAMMATORY_RESPONSE	75	0.594381	2.17612	9.40623e-07	2.60928e-05	1.78845e-05	3214	tags=44%, list=13%, signal=39%	IL1A/CRP/SERPINA3/GATA3/FN1/IL20RB/ADORA1/SAA2/PTGS2/ADAM8/IL1B/SAA4/SAA1/PTGES/OSMR/TNF/ALOX5AP/TNFSF11/TNFSF4/F3/OSM/VNN1/FCGR3A/HP/CEBPB/ANO6/NLRP3/VCAM1/CD163/TREM1/ACVR1/B4GALT1/SERPINA1
GOBP_PROTEOGLYCAN_METABOLIC_PROCESS	GOBP_PROTEOGLYCAN_METABOLIC_PROCESS	68	0.618017	2.22466	1.03634e-06	2.86037e-05	1.96055e-05	4248	tags=53%, list=17%, signal=44%	COL11A1/ADAMTS12/FOXL1/SULF1/SULF2/DSE/BGN/GAL3ST3/HYAL4/CHPF/ADAMTS7/CHST11/XYLT1/EGFLAM/SPOCK3/CHST3/CHST15/DCN/SLC2A10/CSGALNACT2/CSGALNACT1/CHSY1/PPARD/CHSY3/EXTL3/GPC1/NDST1/NDST3/CHPF2/TCF7L2/GAL3ST4/B3GALT6/CYTL1/BMPR2/EXT1/CANT1
GOBP_VASCULOGENESIS	GOBP_VASCULOGENESIS	70	0.600216	2.16952	1.04039e-06	2.86037e-05	1.96055e-05	4540	tags=59%, list=18%, signal=48%	WNT7A/XDH/HAS2/PDGFRB/EPHA2/HOXA13/ITGAV/MYO1E/RRAS/TGFB1/APLNR/HEG1/CAV1/ZFPM2/SOX17/CCM2/TIPARP/HEY2/TBX5/KDR/TIE1/JUNB/RASIP1/HDAC7/SOX18/VEGFA/WT1/ZFP36L1/ENG/FZD4/RIN2/ITGB8/GJC1/SPRED1/TGFBR2/TNNI3/WNT7B/RASA1/ADM/ZMIZ1/TBX20
GOBP_CELL_CELL_JUNCTION_ORGANIZATION	GOBP_CELL_CELL_JUNCTION_ORGANIZATION	178	0.47061	1.92315	1.12362e-06	3.07552e-05	2.10802e-05	4897	tags=44%, list=19%, signal=36%	CLDN19/CLDN14/CDH6/PRTN3/EPHB2/CDH11/CDH22/MYADM/FSCN1/IL1B/GJB2/SNAI1/CDH12/FLNA/TGFB2/PLEC/GJA5/EPHA2/DCHS1/TNF/KIRREL1/TGFB3/VCL/GJA1/CLDN9/CDH19/TGFB1/PKP2/INAVA/RHOC/APLNR/HEG1/CAV1/SNAI2/CDH18/ACTB/KIFC3/MICALL2/CSF1R/CCM2/CLDN10/F2R/TBX5/WDR1/PKP3/EFNB2/GJD3/FERMT2/SMAD7/NLGN4X/HDAC7/CLDN24/CDH8/VEGFA/TGFBR1/CLDN11/DLG5/LIMS1/JAM3/NLGN2/PRKCA/LIMS2/GJA4/CLDN12/CNTNAP1/GJC1/F2RL1/EXT1/TLN1/…
GOBP_POSITIVE_REGULATION_OF_NERVOUS_SYSTEM_DEVELOPMENT	GOBP_POSITIVE_REGULATION_OF_NERVOUS_SYSTEM_DEVELOPMENT	213	0.443194	1.85444	1.18941e-06	3.24128e-05	2.22163e-05	5386	tags=44%, list=21%, signal=35%	WNT7A/L1CAM/THBS2/ASIC2/CUX2/SOX11/SEMA7A/VEGFC/FN1/SRPX2/ZNF365/EPHB2/OXTR/FLRT2/AMIGO2/SERPINE2/CDH4/SLITRK6/IL1B/SEMA5A/GLI3/CLCF1/CRABP2/PLXNA4/TGM2/ITPKA/TNF/SYNDIG1/AGRN/IL1RAP/GPER1/WNT2/LRRN1/LIF/CLSTN1/GFAP/TGFB1/PLXNB3/TPBG/EFNA5/MME/PLXNA1/SHOX2/TIAM1/DBN1/CXCL12/WNT3A/NEFL/CX3CL1/NKX6-1/LIMK1/HIF1A/GJC2/MAN2A1/PLXNB2/NRP1/LPAR3/ISLR2/PLXNA3/VEGFA/NTRK1/DLG5/TWF2/MIR221/NLGN2/SPINT1/ME…
GOBP_REGULATION_OF_BINDING	GOBP_REGULATION_OF_BINDING	301	0.407794	1.75536	1.20275e-06	3.26326e-05	2.2367e-05	5733	tags=34%, list=22%, signal=27%	ANKRD33/SOX11/GATA3/TWIST1/CTHRC1/DACT1/PLN/SPON1/XIRP1/MDFI/PHLDA2/LOX/PLAUR/MMP8/HMGA2/DKK1/ITGA2/PDX1/MMP9/PDGFB/FOXC1/UBASH3B/LRP1/LIF/CDKN1A/TGFB1/MSX2/S100A10/TNFSF11/MET/NES/HAND2/CAV1/DAB2/ACTB/ANXA2/APP/IFIT2/NOG/TIAM1/WNT3A/HEY2/IFIT1/TRIM6/SKI/ZC4H2/CSF3/ID1/NRP1/DVL1/EBF2/SLN/ZFPM1/RIPK2/GPSM1/TGFBR1/LDLRAP1/JUN/TCF7L2/DZIP1/MAD2L2/STING1/ITGA4/IFI16/SUMO4/EFHB/IL10/RARA/LDOC1/CBLB/BC…
GOBP_NEGATIVE_REGULATION_OF_INTRACELLULAR_SIGNAL_TRANSDUCTION	GOBP_NEGATIVE_REGULATION_OF_INTRACELLULAR_SIGNAL_TRANSDUCTION	420	0.376585	1.68382	1.30704e-06	3.53071e-05	2.42001e-05	6011	tags=36%, list=23%, signal=28%	FHL2/PSCA/XDH/SFRP2/SPRED3/TWIST1/HLA-G/CAVIN3/EMILIN1/PTPRR/TIMP3/DACT1/EPHB2/ITGA3/PLAUR/SFRP1/PTGS2/ADGRG3/NLRP12/MYADM/SERPINE2/THBS1/ERRFI1/IL1B/SNAI1/DDIT4/PDX1/TGFB2/EPHA2/MMP9/DUSP5/ITGB1/ESR1/C1QL4/GPER1/LIF/FBLN1/STMN3/ZC3H12A/DUSP6/PRNP/SERPINB3/SIRPA/APLNR/MET/HEG1/RASA3/CAV1/PHLDA3/RGS2/BCL2L10/SNAI2/BDKRB2/DAB2/DUSP7/C1QTNF3/IRAK3/VNN1/RNF152/DUSP9/CXCL12/HOMER3/UACA/NLRP3/GBP1/PDE2…
GOBP_POSITIVE_REGULATION_OF_CELL_ACTIVATION	GOBP_POSITIVE_REGULATION_OF_CELL_ACTIVATION	317	0.406365	1.75886	1.32629e-06	3.56715e-05	2.44499e-05	5375	tags=35%, list=21%, signal=28%	IL1A/IL1RL1/GATA3/MMP14/HLA-G/ACTA2/LGALS1/EPHB2/THY1/MMP8/AXL/THBS1/ADAM8/KLRC2/IL1B/GLI3/PDGFRB/VAV3/CLCF1/TAFA3/TNF/CCN2/IL4R/IGHV3-16/PTAFR/EFNB1/CCL2/EGR3/CDKN1A/TGFB1/CD209/TNFSF11/SIRPA/HLX/CCL21/CAV1/TNFSF4/GAS6/LEP/IL15RA/LILRA5/IL33/SH3KBP1/VNN1/FCGR3A/BCL10/WNT3A/NLRP3/CD276/VCAM1/TBX21/HHLA2/ITGAM/EFNB2/TREM2/IGHE/DUSP10/LILRB2/RIPK2/NECTIN2/IL18/CCL3/TNFSF9/RUNX1/IL2RA/FADD/IL27RA/NC…
GOCC_ENDOCYTIC_VESICLE	GOCC_ENDOCYTIC_VESICLE	271	0.418558	1.78809	1.35446e-06	3.61632e-05	2.47869e-05	5287	tags=39%, list=21%, signal=31%	WNT7A/EREG/CACNG8/AREG/EPGN/WNT6/HLA-G/SPARC/WNT1/GNLY/RIN1/CEMIP/SLC18A3/ADAM8/SAA1/IRGM/EHD2/CAMK2A/ZYX/TGFA/DYSF/ITGAV/PLA2G5/LRP1/MYO1E/SPHK1/RAB7B/RAB31/SGIP1/ROR2/VIM/MPO/ITGB5/EHD1/CAV1/RIN3/CLTB/ENTPD7/FLNB/STAB1/SH3KBP1/SLC11A1/HP/GRIA3/RAC2/CACNG4/CTSL/WNT3A/INPP5F/EHD4/EGFR/CSF3/CD163/ANXA3/RAB38/RAB11FIP5/FZD2/FMNL1/EHD3/RAB23/MARCO/MSR1/AP2A1/COLEC12/LDLRAP1/RAB43/NOD2/NCF2/FZD4/RIN2…
GOBP_REGULATION_OF_LEUKOCYTE_PROLIFERATION	GOBP_REGULATION_OF_LEUKOCYTE_PROLIFERATION	205	0.45061	1.86857	1.35626e-06	3.61632e-05	2.47869e-05	6005	tags=45%, list=23%, signal=35%	PLA2G2F/IL1A/CRP/GREM1/SOX11/CSF2/IL20RB/HLA-G/LGALS7B/EPHB2/IL1B/VAV3/CLCF1/CCL8/MAD1L1/LGALS9C/TNFRSF21/EFNB1/CDKN1A/LRRC32/PRNP/CD209/TNFSF4/LGALS9B/LEP/CSF1/IL33/CSF1R/FCGR3A/CEBPB/RAC2/WNT3A/CD276/VCAM1/HHLA2/LILRB2/VSIG4/RIPK2/SCGB1A1/IL18/TNFSF9/IL2RA/DLG5/FADD/IL27RA/BST2/NCK2/PNP/SDC4/IL4I1/ERBB2/CD300A/IDO1/VSIR/TNFAIP3/IL10/ENPP3/HAVCR2/CD80/IL27/TGFBR2/CBLB/FCGR2B/IL7/CD86/LGALS3/IL15…
GOCC_ADHERENS_JUNCTION	GOCC_ADHERENS_JUNCTION	149	0.488576	1.95494	1.37716e-06	3.65627e-05	2.50608e-05	5185	tags=44%, list=20%, signal=36%	CDH3/PDLIM7/CDH6/OXTR/CDH11/CDH22/CDH12/PDLIM3/DCHS1/IGSF21/ZYX/FRMD5/NEXN/VCL/MYO1E/MYH9/JCAD/CDH19/FAT2/PKP2/PDLIM4/PVR/EFNA5/CDH18/ACTB/KIFC3/NDRG1/ANXA2/CNN3/KRT18/PDLIM5/TMEM204/CDC42EP1/HMCN1/PKP3/EFNB2/MSN/AJAP1/FERMT2/SMAD7/PDLIM1/NECTIN2/CDH8/VEGFA/TNKS1BP1/PTPRK/CCDC85B/BMPR2/PDLIM2/TLN1/JAG1/CYTH3/CDH20/PIP5K1C/BAIAP2L1/TMOD3/SHROOM1/ADAM10/TMEM47/ADD1/NIBAN2/SORBS1/PPP1R9B/SHROOM2/ADA…
GOBP_GRANULOCYTE_MIGRATION	GOBP_GRANULOCYTE_MIGRATION	135	0.498633	1.97667	1.4646e-06	3.85532e-05	2.64251e-05	3868	tags=41%, list=15%, signal=35%	OLFM4/IL1A/PPBP/CCL7/CXCL6/THBS4/PRTN3/TNFAIP6/CXCL11/EDN2/CCL11/HRH1/THBS1/ADAM8/IL1B/CXCL1/VAV3/TGFB2/SAA1/CCL22/CCL8/CXCR1/RARRES2/CCL2/PF4/CCL24/CD300H/CCL13/CCL21/ADGRE2/S100A14/CXCL8/CCL15/CSF1/CSF1R/ITGA1/RAC2/CX3CL1/IL1R1/WDR1/C5AR2/C3AR1/C5AR1/TREM1/CXCL5/CXCL10/CXCR2/CCL3/CKLF/JAM3/NOD2/XG/ITGB2/CD300A/CCL3L3
GOCC_PLATELET_ALPHA_GRANULE	GOCC_PLATELET_ALPHA_GRANULE	73	0.59882	2.18022	1.4646e-06	3.85532e-05	2.64251e-05	3555	tags=48%, list=14%, signal=41%	THBS2/SERPINA3/PPBP/SERPINE1/ITGB3/VEGFC/FN1/ISLR/SPARC/PCDH7/ACTN1/SERPINE2/THBS1/TGFB2/F13A1/PDGFB/PDGFA/TGFB3/F5/TIMP1/CD109/PF4/TGFB1/SERPINA5/SERPING1/GAS6/APP/LHFPL2/TOR4A/ACTN4/HGF/SERPINA1/VEGFA/ALDOA/SRGN
GOMF_CHEMOKINE_RECEPTOR_BINDING	GOMF_CHEMOKINE_RECEPTOR_BINDING	55	0.63358	2.1803	1.51833e-06	3.97983e-05	2.72785e-05	3514	tags=47%, list=14%, signal=41%	TFF2/PPBP/CCL7/CXCL6/CXCL11/CCL11/CXCL1/CCL22/CCL8/CCL2/PF4/CCL24/CCL13/NES/CCL21/S100A14/CXCL8/CCL15/CXCL12/CCL28/CX3CL1/CXCL5/CXCL10/CCL3/CKLF/JAK1
GOBP_REGULATION_OF_LEUKOCYTE_MIGRATION	GOBP_REGULATION_OF_LEUKOCYTE_MIGRATION	180	0.467741	1.91932	1.6011e-06	4.17908e-05	2.86442e-05	5568	tags=48%, list=22%, signal=38%	OLFM4/IL1A/GREM1/SERPINE1/CCL7/VEGFC/MMP14/EMILIN1/THBS4/ADORA1/TNFAIP6/THY1/EDN2/CHST4/THBS1/ADAM8/ITGA2/NBL1/TNF/CCL8/BDKRB1/RARRES2/PTAFR/CCL2/FPR2/CCL24/PGF/CCL21/S100A14/RIN3/GAS6/CXCL8/APP/CSF1/CSF1R/RAC2/ANO6/CXCL12/CCL28/CX3CL1/ECM1/IL1R1/STK10/ICAM1/C5AR2/MSN/C3AR1/TREM2/C5AR1/ST3GAL4/CXCL10/PADI2/PLVAP/VEGFA/CCL3/LRCH1/FADD/IL27RA/JAM3/NOD2/SELE/XG/CD300A/SPI1/BCR/ITGA4/F2RL1/HOXA7/LGAL…
GOBP_MYELOID_LEUKOCYTE_MIGRATION	GOBP_MYELOID_LEUKOCYTE_MIGRATION	191	0.465947	1.92697	1.62912e-06	4.22552e-05	2.89625e-05	3868	tags=40%, list=15%, signal=34%	OLFM4/IL1A/PPBP/GREM1/SERPINE1/CCL7/VEGFC/CXCL6/MMP14/EMILIN1/THBS4/PRTN3/TNFAIP6/CXCL11/EDN2/CCL11/HRH1/THBS1/ADAM8/IL1B/NBL1/CXCL1/VAV3/TGFB2/SAA1/CCL22/PDGFB/CCL8/CXCR1/RARRES2/TRIM55/CCL2/FPR2/PF4/CCL24/ROR2/CD300H/CCL13/TNFSF11/PGF/SIRPA/CCL21/ADGRE2/S100A14/RIN3/CXCL8/CCL15/CSF1/CSF1R/ITGA1/RAC2/ANO6/CXCL12/CX3CL1/IL1R1/WDR1/C5AR2/FLT1/C3AR1/TREM2/C5AR1/TREM1/CXCL5/CXCL10/CXCR2/VEGFA/CCL3/C…
GOBP_MESENCHYMAL_CELL_DEVELOPMENT	GOBP_MESENCHYMAL_CELL_DEVELOPMENT	71	0.601832	2.18	1.63256e-06	4.22552e-05	2.89625e-05	3615	tags=44%, list=14%, signal=38%	FOXC2/SOX11/SEMA3A/SEMA7A/FN1/TWIST1/GDNF/SEMA3C/GBX2/EDNRA/SEMA3B/SEMA5A/SEMA6B/FOXC1/SEMA4B/NRP2/EFNB1/HAND2/SOX9/SNAI2/HEY2/ANXA6/HIF1A/SEMA5B/HEYL/NRP1/TBX1/ACVR1/LAMA5/SEMA4C/ENG
GOBP_RESPONSE_TO_OXYGEN_LEVELS	GOBP_RESPONSE_TO_OXYGEN_LEVELS	257	0.422166	1.80186	1.65621e-06	4.26888e-05	2.92597e-05	4268	tags=31%, list=17%, signal=26%	TH/IL1A/LOXL2/COL1A1/PLAU/DIO3/MMP2/VEGFC/TWIST1/MMP14/PDPN/ADORA1/ANGPTL4/OXTR/SFRP1/PTGS2/STC1/EDNRA/PLAT/VASN/THBS1/ADAM8/CA9/ITGA2/DDIT4/PDGFRB/TGFB2/TNF/PDGFA/PLEKHN1/CCN2/TGFB3/KCNMB1/ERO1A/PLOD1/PLOD2/PLK3/KCND2/PGF/PTGIS/CAV1/AGTRAP/LEP/NDRG1/ANGPT2/CXCL12/PPARD/ACTN4/SLC9A1/VCAM1/CAPN2/PML/ANGPT4/EGLN3/AQP1/HIF1A/TREM2/SOD2/SLC2A1/LMNA/PDLIM1/AK4/VEGFA/BACH1/FAS/MB/EGR1/PINK1/CYGB/ENO1/Z…
GOBP_POSITIVE_REGULATION_OF_PEPTIDYL_TYROSINE_PHOSPHORYLATION	GOBP_POSITIVE_REGULATION_OF_PEPTIDYL_TYROSINE_PHOSPHORYLATION	145	0.490937	1.96589	1.67592e-06	4.30177e-05	2.94851e-05	4619	tags=38%, list=18%, signal=31%	EREG/IL24/IL11/IL20/GREM1/CSPG4/AREG/EPGN/CSF2/ITGB3/ITGA5/AFAP1L2/THBS4/ADORA1/NOX4/CLCF1/TNF/PDGFB/TGFA/FGF7/LIF/TGFB1/PRNP/EFNA5/IFNL1/GAS6/LEP/OSM/LILRA5/CSF1R/WNT3A/EHD4/ANGPT4/HGF/CSF3/DOK7/NRP1/TREM2/PTK6/TNFRSF1A/ACVR1/RIPK2/VEGFA/IL18/MIR221/NOD2/HTR2A/CD44/CD80/CD4/CLEC7A/NTF3/ARL2BP/NRG1/FCGR1A
GOBP_REGULATION_OF_CELL_SHAPE	GOBP_REGULATION_OF_CELL_SHAPE	126	0.517043	2.01779	1.68928e-06	4.31777e-05	2.95948e-05	5789	tags=54%, list=23%, signal=42%	CCL7/FN1/PDPN/CCL11/FBLIM1/RHOF/PLXNA4/TPM1/RHOD/CDC42EP5/MYH9/CCL2/ATP10A/PALMD/CCL24/PLXNB3/RHOC/CCL13/RND3/DAPK3/STRIP2/PLXNA1/PALM2AKAP2/CSF1R/SH3KBP1/GNA12/RAC2/CDC42EP1/FGD5/RHOJ/WDR1/PARVA/MYO10/MSN/PLXNB2/KDR/FERMT2/FMNL1/CDC42EP3/PALM/PLXNA3/VEGFA/CCL3/PRAG1/ALDOA/FMNL3/PEAK3/ITGB2/BVES/PLXNC1/ITGA7/ERMN/PLXND1/RASA1/ARHGEF18/ARHGAP18/FGD6/DIAPH1/FGD4/MYH10/RHOBTB3/RHOG/PLEKHO1/PTK2B/SYN…
GOBP_CARDIAC_CHAMBER_MORPHOGENESIS	GOBP_CARDIAC_CHAMBER_MORPHOGENESIS	104	0.54359	2.08341	1.69612e-06	4.31777e-05	2.95948e-05	4724	tags=48%, list=18%, signal=39%	FHL2/COL11A1/FOXC2/SOX11/GATA3/SFRP2/SEMA3C/PPP1R13L/EDNRA/TGFB2/TPM1/FOXC1/CCN1/WNT2/NRP2/FZD1/TGFB1/MSX2/PKP2/APLNR/HEG1/HAND2/LY6E/SHOX2/ZFPM2/NOG/HEY2/TBX5/PARVA/HIF1A/HEYL/NRP1/TBX1/CPE/SMAD7/FZD2/ZFPM1/ACVR1/TGFBR1/ADAMTS1/ENG/SLIT3/BMPR2/RYR2/TGFBR2/JAG1/TNNI3/TBX20/NRG1/FGFRL1
GOMF_FIBRONECTIN_BINDING	GOMF_FIBRONECTIN_BINDING	29	0.748191	2.26097	1.7395e-06	4.39476e-05	3.01225e-05	2601	tags=62%, list=10%, signal=56%	LRRC15/MMP2/ITGB3/SFRP2/ITGA3/TNFAIP6/IGFBP6/THBS1/CTSK/SSC5D/FSTL3/CCDC80/ITGB1/CCN2/ITGAV/FBLN1/CTSL/LOXL3
GOBP_ENDOTHELIUM_DEVELOPMENT	GOBP_ENDOTHELIUM_DEVELOPMENT	115	0.529966	2.03374	1.74057e-06	4.39476e-05	3.01225e-05	6430	tags=60%, list=25%, signal=45%	FOXC2/ADAMTS12/XDH/COL15A1/PDPN/STC1/EDNRA/MYADM/FSTL1/IL1B/GJA5/TNF/HOXA13/VCL/COL18A1/MET/HEG1/FGF1/COL22A1/SOX17/CCM2/CLIC4/PLOD3/HEY2/STARD13/PDE2A/ICAM1/ID1/MSN/KDR/NRP1/TIE1/TNFRSF1A/RAPGEF3/CXCL10/ZEB1/SOX18/ACVR1/VEGFA/SCUBE1/S1PR3/GJA4/ACVRL1/BMPR2/NR2F2/F2RL1/HOXB5/JAG1/S1PR2/NRG1/ADD1/MYD88/FOXP3/ITGAX/CTNNB1/RAP2B/ROBO4/RAB1B/PRKD2/APOLD1/NOTCH4/CDH5/GPX1/RAP1B/CD34/EZR/BMP4/FOXP1/FOX…
GOBP_PATTERN_RECOGNITION_RECEPTOR_SIGNALING_PATHWAY	GOBP_PATTERN_RECOGNITION_RECEPTOR_SIGNALING_PATHWAY	141	0.498965	1.99177	1.76338e-06	4.43424e-05	3.03931e-05	5962	tags=43%, list=23%, signal=33%	TRIM15/IRGM/TNF/ESR1/TRIL/OASL/RAB7B/INAVA/S100A14/CAV1/IRAK2/RSAD2/CD14/BPIFB1/BIRC3/IRAK3/BCL10/DDX60/OAS3/TREM2/IFIH1/IRF7/RIPK2/OAS1/LGR4/HSPA1A/COLEC12/TNIP1/NR1D1/NOD2/TNIP3/CD300A/TNFAIP3/RTN4/SLC15A3/TLR6/HAVCR2/F2RL1/TNIP2/DDX58/DAB2IP/CLEC7A/TICAM1/LTF/SLC15A4/MYD88/IFI35/PTPN22/MAPKAPK2/CD40/NMI/NLRP6/ITCH/RELA/OTULIN/BIRC2/IRF1/IRAK1/WDFY1/TLR7
GOBP_LEUKOCYTE_PROLIFERATION	GOBP_LEUKOCYTE_PROLIFERATION	256	0.419683	1.78997	1.78239e-06	4.46392e-05	3.05965e-05	6266	tags=43%, list=24%, signal=33%	PLA2G2F/IL1A/CRP/IFNE/GREM1/SOX11/CSF2/IL20RB/HLA-G/LGALS7B/EPHB2/IL1B/VAV3/CLCF1/CCL8/MAD1L1/LGALS9C/GJA1/TNFRSF21/EFNB1/CDKN1A/LRRC32/PRNP/CD209/TNFSF11/TNFSF4/LGALS9B/LEP/CSF1/IL33/CSF1R/FCGR3A/SLC11A1/CEBPB/RAC2/WNT3A/CD276/VCAM1/CX3CL1/HHLA2/MSN/TREM2/LILRB2/VSIG4/RIPK2/SCGB1A1/CD151/IL18/TNFSF9/IL2RA/DLG5/FADD/IL27RA/BST2/NCK2/PNP/SDC4/IL4I1/ERBB2/CD300A/IDO1/VSIR/TNFAIP3/IL10/ENPP3/HAVCR2/…
GOBP_CELLULAR_RESPONSE_TO_INTERLEUKIN_1	GOBP_CELLULAR_RESPONSE_TO_INTERLEUKIN_1	97	0.543273	2.05542	1.81475e-06	4.52664e-05	3.10264e-05	5681	tags=52%, list=22%, signal=40%	NLRP7/ADAMTS12/CCL7/MMP2/HAS2/AKAP12/SFRP1/CCL11/IL1B/CCL22/CCL8/ADAMTS7/CCL2/ZC3H12A/CCL24/GBP3/CCL13/PTGIS/SIRPA/CCL21/IL1RN/SOX9/CXCL8/IRAK2/RPS6KA4/CCL15/IRAK3/CEBPB/GBP1/CX3CL1/IL1R1/HIF1A/GBP2/CCL3/EGR1/NR1D1/MAPK11/CCL3L3/INHBB/TNIP2/DAB2IP/IL1RL2/MYD88/CD40/CCL23/RELA/HES1/CCL1/NFKB1/MAPK3
GOBP_NEGATIVE_REGULATION_OF_CELLULAR_RESPONSE_TO_GROWTH_FACTOR_STIMULUS	GOBP_NEGATIVE_REGULATION_OF_CELLULAR_RESPONSE_TO_GROWTH_FACTOR_STIMULUS	78	0.580478	2.14354	1.84963e-06	4.5951e-05	3.14957e-05	5116	tags=51%, list=20%, signal=41%	GREM1/NGFR/ADAMTS12/GATA3/XDH/SFRP2/HTRA3/SULF1/EMILIN1/WNT1/SULF2/TNFAIP6/SFRP1/FBN1/HTRA1/THBS1/DKK1/NBL1/FSTL3/ADGRA2/FZD1/DCN/NOG/SKI/NEDD4/GPC1/RBPMS2/SMAD7/MMRN2/SPRY4/SPRY1/DAB2IP/SKIL/BMPER/APLN/UBE2D1/NIBAN2/SMURF2/PPARG/GDF3
GOCC_ENDOCYTIC_VESICLE_MEMBRANE	GOCC_ENDOCYTIC_VESICLE_MEMBRANE	153	0.484148	1.94902	1.90906e-06	4.72377e-05	3.23776e-05	6579	tags=51%, list=26%, signal=38%	WNT7A/EREG/CACNG8/AREG/EPGN/WNT6/HLA-G/WNT1/SLC18A3/IRGM/CAMK2A/TGFA/LRP1/RAB7B/RAB31/SGIP1/ROR2/CAV1/ENTPD7/STAB1/SLC11A1/GRIA3/RAC2/CACNG4/WNT3A/EGFR/CD163/ANXA3/RAB38/FZD2/RAB23/MARCO/MSR1/AP2A1/COLEC12/LDLRAP1/RAB43/FZD4/TAP2/RAB8B/TLR6/LDLR/CD4/WNT5B/VAMP3/WNT7B/IL7R/FCGR1A/HLA-B/CD207/PIP4P2/TCIRG1/TAPBP/HLA-H/DLG4/HLA-C/TAP1/FCGR1B/RAB32/WLS/STX4/DMBT1/CYBB/AP2S1/STAB2/HLA-A/ATP6V0D1/RAB20…
GOBP_OLEFINIC_COMPOUND_METABOLIC_PROCESS	GOBP_OLEFINIC_COMPOUND_METABOLIC_PROCESS	126	-0.523332	-2.07588	2.10697e-06	5.19272e-05	3.55919e-05	1290	tags=23%, list=5%, signal=22%	CYP4Z1/ADH1B/ALOX15B/CYP2C19/DHRS4L1/BMP6/EPHX1/ALOX12B/GSTM2/AKR1B10/CYP4F2/AKR1C3/AKR1C4/PLA2G10/AKR1C2/ADH7/ALDH1A1/TTR/CYP4A11/CYP4F11/CBR1/AKR1C1/CYP4F3/ALDH8A1/CYP2A7/GSTA1/ADH1C/CYP17A1/AFP
GOBP_REGULATION_OF_GTPASE_ACTIVITY	GOBP_REGULATION_OF_GTPASE_ACTIVITY	300	0.405491	1.74473	2.12922e-06	5.22673e-05	3.5825e-05	5516	tags=37%, list=22%, signal=29%	CCL7/ODAM/PRTN3/THY1/SFRP1/NTRK3/CCL11/BCAR3/NGEF/PROM2/RASGRF2/VAV3/CCL22/PLXNA4/TGM2/EPHA2/ITGB1/CCL8/RASGEF1C/AGRN/SYDE1/CCL2/STMN3/CCL24/PLXNB3/CCL13/ARHGAP22/S100A10/MET/EFNA5/CCL21/RASA3/ARHGAP29/CHN1/PRKG1/PLXNA1/CCL15/ELMOD1/VAV2/TIAM1/F2R/MTSS2/FGD5/MAP4K4/CX3CL1/RTN4R/RGS4/RASAL2/SNX9/ADAP1/PLXNB2/RASIP1/FERMT2/ARHGEF16/ITGA6/RAPGEF3/NET1/RGS10/PLXNA3/GPSM1/RASGRP4/CCL3/CAV2/LRCH1/NTRK1…
GOBP_NEPHRON_DEVELOPMENT	GOBP_NEPHRON_DEVELOPMENT	114	0.527277	2.02321	2.19657e-06	5.37075e-05	3.68121e-05	3586	tags=40%, list=14%, signal=35%	GREM1/FOXC2/GATA3/ADAMTS16/LHX1/WNT6/GDNF/SULF1/ACTA2/WNT1/ITGA3/SULF2/EDNRA/HOXA11/DCHS2/GLI3/SERPINB7/PDGFRB/NID1/PDGFRA/DCHS1/PAX8/PDGFB/PDGFA/FOXC1/KIF26B/MYO1E/LIF/BASP1/FGF1/SOX9/IRX1/ENPEP/NOG/GPR4/ANGPT2/GREB1L/HEYL/LAMA5/VEGFA/LGR4/EGR1/KIRREL3/WT1/PODXL/FOXD1
GOCC_PHAGOCYTIC_VESICLE	GOCC_PHAGOCYTIC_VESICLE	115	0.526817	2.02166	2.22309e-06	5.41418e-05	3.71098e-05	7518	tags=58%, list=29%, signal=41%	HLA-G/GNLY/ADAM8/IRGM/ZYX/ITGAV/PLA2G5/RAB7B/RAB31/VIM/MPO/ITGB5/FLNB/SLC11A1/RAC2/ANXA3/RAB38/RAB11FIP5/FMNL1/RAB23/RAB43/NOD2/NCF2/TAP2/RAB8B/TLR6/PLD4/ACTG1/VAMP3/HLA-B/MYO1C/PIP4P2/TCIRG1/LTF/TAPBP/HLA-H/ANXA11/HLA-C/TAP1/RAB32/MTOR/STX4/DMBT1/CYBB/ABCA1/NCF4/TLR7/HLA-A/SRGAP2/ATP6V0D1/RAB20/RAB22A/CALR/HLA-F/CYBA/B2M/HGS/CDC42/STX6/WAS/HLA-E/STX12/CDC42EP4/LAMP2/UNC93B1/MCOLN1/TLR1
GOBP_VASCULAR_ASSOCIATED_SMOOTH_MUSCLE_CELL_PROLIFERATION	GOBP_VASCULAR_ASSOCIATED_SMOOTH_MUSCLE_CELL_PROLIFERATION	51	0.653176	2.19786	2.2806e-06	5.53246e-05	3.79205e-05	6511	tags=75%, list=25%, signal=56%	HTR1B/MMP2/CNN1/EFEMP2/TPM1/TNF/MMP9/PDGFB/TGFB3/GPER1/GJA1/CDKN1A/TAFA5/PRKG1/P2RY6/GNA12/GNAI2/SOD2/MAP3K5/ADAMTS1/LDLRAP1/MIR221/JUN/NR4A3/MFN2/GNAI3/IL10/S1PR2/APLN/MIR135B/PPARG/PTEN/IGFBP5/MYOCD/FGF2/FOXJ2/EDN1/MEF2D
GOCC_EXTERNAL_SIDE_OF_PLASMA_MEMBRANE	GOCC_EXTERNAL_SIDE_OF_PLASMA_MEMBRANE	304	0.402076	1.73372	2.47218e-06	5.97378e-05	4.09454e-05	4482	tags=36%, list=17%, signal=30%	BTNL3/TRPM8/IL1RL1/ITGA11/FOLR3/SEMA7A/ITGA5/HLA-G/CD248/RAET1G/RAET1E/ITGA3/NT5E/THY1/MCAM/ANTXR1/SERPINE2/THBS1/KLRC2/CTSK/ITGA2/IL12RB2/ULBP2/OSMR/ITGB6/PDGFRA/TNF/IGSF21/ITGB1/MFGE8/CLEC2B/CXCR1/IL4R/ITGAV/WNT2/PRND/IGHV3-16/IL13RA2/ASTN1/KLRC3/PRNP/CD209/SERPINA5/CD163L1/CTSB/HEG1/EFNA5/ECE1/F3/SLC4A3/ULBP3/ENPEP/MICB/ENOX1/ACKR4/CD14/ACKR2/ITGA1/FCGR3A/ADAM9/ANXA5/CXCL12/CD276/VCAM1/CAPN2/A…
GOBP_SMOOTH_MUSCLE_CELL_PROLIFERATION	GOBP_SMOOTH_MUSCLE_CELL_PROLIFERATION	119	0.52253	2.02	2.53208e-06	6.09474e-05	4.17745e-05	6685	tags=63%, list=26%, signal=47%	EREG/HTR1B/MMP2/CNN1/PTGS2/THBS1/EFEMP2/ITGA2/PDGFRB/TPM1/TNF/MMP9/PDGFB/TGFB3/GPER1/GJA1/PTAFR/CDKN1A/ELN/TGFB1/TAFA5/CCN4/PRKG1/P2RY6/GNA12/PTGIR/PPARD/CX3CL1/CDH13/GNAI2/RBPMS2/SOD2/MAP3K5/TRIB1/IL18/ADAMTS1/LDLRAP1/MIR221/JUN/NR4A3/TCF7L2/TNFAIP3/MFN2/GNAI3/BMPR2/IL10/TGFBR2/S1PR2/APLN/IL15/MIR135B/MYD88/PPARG/CTNNB1/PDGFD/PTEN/IGFBP5/AIF1/MYOCD/MIR145/STAT1/IRAK1/FGF2/CTNNBIP1/IGF1R/IGFBP3/B…
GOBP_REGULATION_OF_FAT_CELL_DIFFERENTIATION	GOBP_REGULATION_OF_FAT_CELL_DIFFERENTIATION	108	0.53379	2.05618	2.55444e-06	6.10367e-05	4.18357e-05	3677	tags=40%, list=14%, signal=34%	MMP11/GATA3/SFRP2/WNT1/SFRP1/MEDAG/PTGS2/LGALS12/TGFB1I1/TNF/C1QL4/RARRES2/GPER1/ZC3H12A/TRIO/TGFB1/MSX2/ENPP1/CCN4/CCDC3/PIM1/ZFP36L2/CCDC71L/SNAI2/LEP/ZFPM2/CEBPB/WNT3A/PPARD/SULT1E1/ALOX5/NOCT/SOD2/FERMT2/DUSP10/RUNX1T1/ZFPM1/METRNL/TRIB2/CCDC85B/NR1D1/ZFP36L1/HTR2A
GOBP_NEGATIVE_REGULATION_OF_PHOSPHORUS_METABOLIC_PROCESS	GOBP_NEGATIVE_REGULATION_OF_PHOSPHORUS_METABOLIC_PROCESS	355	0.389578	1.71119	2.55553e-06	6.10367e-05	4.18357e-05	4529	tags=28%, list=18%, signal=23%	CDA/PMEPA1/INHBA/GREM1/CAMK2N1/XDH/SFRP2/TWIST1/EMILIN1/EPHB2/GCKR/THY1/SFRP1/PTPRH/NTRK3/NLRP12/MYADM/ERRFI1/DKK1/IL1B/DDIT4/TGFB2/PLEC/TNF/PDGFB/PDGFA/KIRREL1/FABP4/PKIB/BDKRB1/UBASH3B/PPP1R14D/CD109/LRP1/FBLN1/ZC3H12A/CDKN1A/DUSP6/TGFB1/GADD45A/ACP4/PRNP/SERPINB3/SIRPA/ENPP1/HEG1/KIRREL2/CAV1/RGS2/BDKRB2/DUSP7/LATS2/MYCNOS/NOG/IRAK3/INPP5F/PPP4R4/CDKN2B/HGF/CDKN1C/GNAI2/PPP1R36/PTK6/SOCS3/RASI…
GOBP_REGULATION_OF_MYELOID_LEUKOCYTE_DIFFERENTIATION	GOBP_REGULATION_OF_MYELOID_LEUKOCYTE_DIFFERENTIATION	98	0.539681	2.04049	2.56607e-06	6.10528e-05	4.18467e-05	5408	tags=46%, list=21%, signal=36%	LRRC17/IL20/INHBA/TNFAIP6/SFRP1/FBN1/GPR68/FSTL3/TNF/UBASH3B/LIF/PF4/CDK6/TGFB1/ROR2/KLF10/TNFSF11/CSF1/CEBPB/TREM2/MITF/ZBTB46/IRF7/TRIB1/ZFPM1/CCL3/RUNX1/FADD/ZFP36L1/C1QC/PRKCA/MAFB/LILRB3/RARA/HOXA7/CD4/GATA2/LTF/TYROBP/CCR1/PIK3R1/CTNNB1/MTOR/NOTCH2/GPR137B
GOMF_CARBOHYDRATE_BINDING	GOMF_CARBOHYDRATE_BINDING	212	0.4378	1.83333	2.60259e-06	6.16844e-05	4.22796e-05	5136	tags=42%, list=20%, signal=34%	REG4/NPTX2/ALDOB/LOXL2/LGALS4/VCAN/LGALS7B/CD248/LGALS1/GCKR/MRC2/LGALS12/KLRC2/GAL3ST3/CLEC11A/CLEC5A/ACAN/GALNT15/CRYBG2/SLC2A3/ZG16B/CLEC2B/P4HA3/GALNT5/LGALS9C/P4HA2/PYGL/PLOD1/PLOD2/PTX3/FBXO2/KLRC3/GALNT2/CD209/ENPP1/OLR1/SIGLEC12/P3H1/LGALS9B/SIGLEC6/SIGLEC5/PFKP/HKDC1/P3H3/CD93/PLOD3/SLC2A5/CHI3L1/CRYBG1/EGLN3/GALNT6/GALNT4/MAN2A1/SIGLEC9/GALNT10/P4HA1/ALDOA/COLEC12/MRC1/GALNT14/SELE/ENG/…
GOBP_VASCULAR_PROCESS_IN_CIRCULATORY_SYSTEM	GOBP_VASCULAR_PROCESS_IN_CIRCULATORY_SYSTEM	188	0.452097	1.8574	2.62634e-06	6.20098e-05	4.25027e-05	4225	tags=40%, list=16%, signal=34%	DRD5/CRP/ADRA1D/FOXC2/ASIC2/HTR1B/COMP/MMP2/ADORA1/HTR1D/ACTA2/SLC38A5/AKAP12/SLC16A2/OXTR/EDN2/PTGS2/EDNRA/HRH1/PLEC/GJA5/SLC5A1/TNF/SLC2A3/SLC6A1/FOXC1/GPER1/KCNMB1/LRP1/TBXA2R/P2RY2/SLC24A3/TGFB1/HTR7/ECE1/CAV1/SLC1A3/SLC4A3/SLC6A17/SLC2A10/PRKG1/RGS2/BDKRB2/VSTM4/LEP/GPR4/ITGA1/PLOD3/PPARD/F2R/PDE2A/DRD1/SOD2/FERMT2/SLC2A1/SLC38A2/PLVAP/VEGFA/HRH2/SLCO1C1/AVPR1B/GRIP2/HTR2A/KCNA5/DOCK5/SLC16A…
GOBP_CELL_SURFACE_RECEPTOR_SIGNALING_PATHWAY_INVOLVED_IN_CELL_CELL_SIGNALING	GOBP_CELL_SURFACE_RECEPTOR_SIGNALING_PATHWAY_INVOLVED_IN_CELL_CELL_SIGNALING	426	0.374479	1.67619	2.64845e-06	6.22941e-05	4.26975e-05	3733	tags=27%, list=15%, signal=24%	NTSR1/WNT7A/APCDD1L/NETO1/RSPO3/COL1A1/NDP/CDH3/GREM1/CUX2/GATA3/GPC6/SFRP2/FOXL1/WNT6/CPZ/SULF1/SHANK1/CTHRC1/ADORA1/DACT1/WNT1/MDFI/ITGA3/WNT10A/SULF2/BICC1/SFRP1/TRABD2B/EDNRA/SFRP4/DACT3/IGFBP6/DKK1/SEMA5A/SOX7/GLI3/TGFB1I1/DRAXIN/ALPK2/LGR5/ADGRA2/P2RX6/HIC1/WNT2/GRIN2D/LRP1/CDK14/STX1A/FZD1/PRICKLE1/PLEKHA4/TGFB1/TPBG/SOX30/ROR2/BCL9L/GRIN2A/CCN4/ROR1/DAPK3/PORCN/CAV1/SOX9/RSPO4/CCND1/DKK3/…
GOBP_STEM_CELL_DIFFERENTIATION	GOBP_STEM_CELL_DIFFERENTIATION	181	0.459363	1.88746	2.66206e-06	6.23769e-05	4.27543e-05	3167	tags=29%, list=12%, signal=25%	WNT7A/GREM1/FOXC2/SOX11/SEMA3A/SEMA7A/FN1/TWIST1/TBXT/GDNF/SEMA3C/GBX2/WNT10A/SFRP1/HMGA2/EDNRA/SEMA3B/SEMA5A/SEMA6B/PDX1/TGFB2/PDGFRA/ESR1/FOXC1/RUNX2/SEMA4B/SHC4/LIF/NRP2/EFNB1/CDK6/FZD1/PRICKLE1/MSX2/HAND2/ZFP36L2/SOX9/SNAI2/OSM/SOX17/WNT3A/TRIM6/ANXA6/TBX5/HIF1A/SEMA5B/NRP1/TBX1/MEOX1/SOX18/ACVR1/LAMA5
GOBP_ERBB_SIGNALING_PATHWAY	GOBP_ERBB_SIGNALING_PATHWAY	103	0.539005	2.06577	2.78739e-06	6.50672e-05	4.45982e-05	4978	tags=37%, list=19%, signal=30%	EREG/FAM83A/AREG/EPGN/AFAP1L2/PTPRR/ADORA1/SH3TC2/PLAUR/BCAR3/ERRFI1/MMP9/TGFA/GPER1/TGFB1/BCAR1/ACP4/SOX9/SHC1/ITGA1/GRB7/EGFR/CDH13/PTK6/RHBDF2/MVP/IFI6/RHBDF1/NCK2/GPRC5A/RTN4/CBLC/CBLB/DAB2IP/NRG1/SHKBP1/SRC/PTPN12
GOBP_CELLULAR_RESPONSE_TO_LIPID	GOBP_CELLULAR_RESPONSE_TO_LIPID	450	0.365756	1.64897	2.86517e-06	6.66314e-05	4.56704e-05	4545	tags=32%, list=18%, signal=26%	IL24/IL1A/CYP24A1/COL1A1/PMEPA1/PPBP/NLRP7/INHBA/SERPINE1/CSF2/MMP2/CXCL6/WNT6/GRAMD1B/SPON2/EPHB2/IRS1/CXCL11/FBXO32/SFRP1/NTRK3/STC1/GJB3/PLAT/AXL/SSTR5/CYP27B1/ERRFI1/BRINP1/IL1B/ITGA2/GJB2/CXCL1/DDIT4/VDR/IRGM/TNF/ESR1/GPER1/WNT2/KCNMB1/CYP26B1/TBXA2R/PTAFR/CCL2/PF4/ZC3H12A/TGFB1/MSX2/VIM/NRIP1/SIRPA/EFNA5/MN1/HAND2/PIM1/ZFP36L2/TNFSF4/SOX9/SNAI2/CXCL8/IRAK2/DAB2/LEP/CD14/SBNO2/ADAM9/CEBPB/SR…
GOBP_POSITIVE_REGULATION_OF_PROTEOLYSIS	GOBP_POSITIVE_REGULATION_OF_PROTEOLYSIS	308	0.395715	1.71054	2.91269e-06	6.74827e-05	4.62539e-05	6941	tags=43%, list=27%, signal=32%	NGFR/XDH/SFRP2/FN1/MMP14/CCBE1/SPON1/AIM2/RCN3/ANTXR1/PCOLCE/NLRP12/ADAM8/IL1B/SOX7/TNF/CCN2/CCN1/PRSS22/GPER1/MYH9/FBLN1/ZC3H12A/PRICKLE1/PLK3/GRIN2A/S100A10/SERPINB3/CAV1/F3/BCL2L10/DAB2/ANXA2/APP/MIR205/ASPH/ADAM9/MEFV/BCL10/WNT3A/UACA/NLRP3/F2R/PML/EGLN3/SH3RF3/SNX9/TREM2/SMAD7/MAP3K5/TRIB1/DVL1/RIPK2/NLRP2/FAS/PINK1/TRIB2/HSPA1A/MUL1/FADD/ENO1/TNIP1/BAK1/RNF19A/LAPTM5/CASP5/PMAIP1/VSIR/IFI16…
GOCC_SPECIFIC_GRANULE	GOCC_SPECIFIC_GRANULE	128	0.510803	1.9953	3.06623e-06	7.07749e-05	4.85105e-05	5713	tags=48%, list=22%, signal=37%	OLFM4/TCN1/PLAU/FOLR3/TIMP2/PLAUR/MMP8/ADGRG3/ADAM8/CLEC5A/CXCL1/SLC2A3/ITGAV/VCL/FPR2/GPR84/PTX3/OLR1/CNN2/CEACAM3/HP/CD93/ANO6/SLC2A5/CHI3L1/BPI/TMBIM1/STK10/CD59/ANXA3/ITGAM/C3AR1/ITGB2/CKAP4/DNASE1L1/OSCAR/PDXK/RETN/MMP25/CANT1/LAIR1/LRG1/TOM1/UBR4/SPTAN1/ADAM10/CMTM6/ATP8B4/CLEC4D/LTF/SLC15A4/ANXA11/TNFRSF1B/STX4/RAP2B/CYBB/ATP6V1D/LCN2/NFKB1/QSOX1/CYFIP1
GOBP_BONE_MORPHOGENESIS	GOBP_BONE_MORPHOGENESIS	82	0.565749	2.09769	3.25398e-06	7.48294e-05	5.12895e-05	4268	tags=49%, list=17%, signal=41%	MMP13/COL1A1/COL3A1/COMP/SFRP2/TWIST1/MMP14/HAS2/MMP16/STC1/SFRP4/HOXA11/GLI3/COL13A1/FOXC1/TGFB3/RUNX2/SERPINH1/CYP26B1/SCX/MSX2/SOX9/TMEM119/TFAP2A/COL27A1/SHOX2/CSGALNACT1/CHSY1/SKI/ANXA6/RAB23/RARG/MEGF8/BMPR2/LTBP3/ATG9A/RARA/EXT1/MATN1/TGFBR2
GOBP_GRANULOCYTE_CHEMOTAXIS	GOBP_GRANULOCYTE_CHEMOTAXIS	111	0.525704	2.02068	3.2877e-06	7.53248e-05	5.1629e-05	3680	tags=41%, list=14%, signal=36%	PPBP/CCL7/CXCL6/THBS4/TNFAIP6/CXCL11/EDN2/CCL11/HRH1/THBS1/IL1B/CXCL1/VAV3/TGFB2/SAA1/CCL22/CCL8/CXCR1/RARRES2/CCL2/PF4/CCL24/CD300H/CCL13/CCL21/ADGRE2/S100A14/CXCL8/CCL15/CSF1/CSF1R/ITGA1/RAC2/CX3CL1/C5AR2/C3AR1/C5AR1/TREM1/CXCL5/CXCL10/CXCR2/CCL3/CKLF/JAM3/NOD2/ITGB2
GOBP_RESPONSE_TO_INTERLEUKIN_1	GOBP_RESPONSE_TO_INTERLEUKIN_1	116	0.521376	2.00087	3.36664e-06	7.68489e-05	5.26737e-05	6689	tags=58%, list=26%, signal=43%	NLRP7/ADAMTS12/CCL7/MMP2/HAS2/AKAP12/SFRP1/CCL11/IL1B/CCL22/CCL8/ADAMTS7/CCL2/ZC3H12A/CCL24/GBP3/CCL13/PTGIS/SIRPA/CCL21/IL1RN/SOX9/CXCL8/IRAK2/RPS6KA4/CCL15/APP/IRAK3/CEBPB/CHI3L1/GBP1/CX3CL1/IL1R1/HIF1A/GBP2/RIPK2/CCL3/EGR1/NR1D1/SELE/PRKCA/MAPK11/CCL3L3/INHBB/TNIP2/DAB2IP/SRC/IL1RL2/MYD88/SNCA/CD40/CCL23/RELA/HES1/CCL1/NFKB1/MAPK3/IRAK1/TOLLIP/CCL5/EDN1/OTUD4/SMPD1/NKX3-1/CYBA/IL1R2/CAMP
GOBP_REGULATION_OF_EPITHELIAL_TO_MESENCHYMAL_TRANSITION	GOBP_REGULATION_OF_EPITHELIAL_TO_MESENCHYMAL_TRANSITION	85	0.559369	2.09554	3.45633e-06	7.86061e-05	5.38781e-05	5620	tags=56%, list=22%, signal=44%	LOXL2/COL1A1/GREM1/GATA3/SFRP2/SPRED3/TWIST1/PDPN/SFRP1/VASN/DACT3/IL1B/SNAI1/TGFB1I1/TGFB2/FOXC1/TGFB3/TGFB1/BCL9L/SERPINB3/PHLDB1/DAB2/NOG/TIAM1/TBX5/FERMT2/SMAD7/IL17RD/ACVR1/TGFBR1/MIR221/ENG/TCF7L2/MAD2L2/SPRED1/TGFBR2/JAG1/SPRY1/DAB2IP/TBX20/GLIPR2/CTNNB1/MTOR/POFUT2/PHLDB2/PTEN/SMAD3/LDLRAD4
GOMF_GROWTH_FACTOR_RECEPTOR_BINDING	GOMF_GROWTH_FACTOR_RECEPTOR_BINDING	108	0.530344	2.0429	3.65766e-06	8.28802e-05	5.68077e-05	2693	tags=31%, list=11%, signal=27%	FGF5/EREG/IL1A/IL11/GREM1/AREG/EPGN/CSF2/GATA3/ITGB3/VEGFC/ITGA5/GDNF/FLRT2/IL1B/PDGFRB/VAV3/PDGFRA/PDGFB/PDGFA/TGFA/IL1RAP/FGF7/PDGFC/PGF/FGF1/IL1RN/SHC1/APP/VAV2/ECM1/CSF3/IL1R1
GOBP_POSITIVE_REGULATION_OF_SMOOTH_MUSCLE_CELL_PROLIFERATION	GOBP_POSITIVE_REGULATION_OF_SMOOTH_MUSCLE_CELL_PROLIFERATION	72	0.586902	2.13437	3.83656e-06	8.66167e-05	5.93687e-05	6685	tags=67%, list=26%, signal=49%	EREG/HTR1B/MMP2/PTGS2/THBS1/ITGA2/PDGFRB/TNF/MMP9/PDGFB/GJA1/PTAFR/TGFB1/CCN4/P2RY6/CX3CL1/CDH13/GNAI2/RBPMS2/MAP3K5/IL18/ADAMTS1/LDLRAP1/MIR221/JUN/NR4A3/MFN2/GNAI3/IL10/TGFBR2/MIR135B/MYD88/PDGFD/IGFBP5/AIF1/STAT1/IRAK1/FGF2/IGF1R/BMP4/FOXP1/CCL5/FOXJ2/EDN1/MEF2D/CYBA/AKT1/HBEGF
GOBP_BASEMENT_MEMBRANE_ORGANIZATION	GOBP_BASEMENT_MEMBRANE_ORGANIZATION	27	0.744875	2.18936	3.8596e-06	8.68199e-05	5.9508e-05	3714	tags=70%, list=14%, signal=60%	MMP11/PXDN/LAMB3/NID2/FLRT2/NID1/ITGB1/COL4A1/LAMB1/LAMB4/CAV1/PHLDB1/FERMT1/PLOD3/HMCN1/NTNG1/NTN4/CAV2/SPINT2
GOBP_CELLULAR_AMINO_ACID_METABOLIC_PROCESS	GOBP_CELLULAR_AMINO_ACID_METABOLIC_PROCESS	226	-0.418467	-1.77745	3.9358e-06	8.80495e-05	6.03508e-05	3191	tags=20%, list=12%, signal=18%	SHMT1/SLC7A11/FTCD/ALDH5A1/GPT2/TTC36/PRODH/ADI1/ACAT1/GPT/ALDH6A1/GLYATL1/PHGDH/ASNS/PSAT1/ASRGL1/ACADSB/BLMH/GLS2/ADHFE1/GCLM/HYKK/OTC/LGSN/GCLC/IYD/CRYM/HOGA1/SLC25A21/DCT/GNMT/MCCC1/RIMKLA/HGD/HPD/ASPG/ODC1/TDH/ALDH1A1/ARG1/PAH/DDC/ALDH8A1/BHMT/NOS2/TPH1
GOBP_REGULATION_OF_NERVOUS_SYSTEM_DEVELOPMENT	GOBP_REGULATION_OF_NERVOUS_SYSTEM_DEVELOPMENT	344	0.388306	1.7013	3.94627e-06	8.80495e-05	6.03508e-05	3598	tags=31%, list=14%, signal=27%	WNT7A/L1CAM/THBS2/ASIC2/CUX2/SOX11/SEMA3A/SEMA7A/VEGFC/FN1/SRPX2/SEMA3C/GBX2/MCF2/ZNF365/EPHB2/DLX2/OXTR/THY1/FLRT2/AMIGO2/NTRK3/HES2/CCL11/BHLHE41/SERPINE2/BRINP1/DKK1/CDH4/SLITRK6/IL1B/SEMA3B/SEMA5A/GLI3/SEMA6B/DRAXIN/GBX1/CLCF1/CRABP2/PLXNA4/TGM2/ITPKA/TNF/SYNDIG1/AGRN/IL1RAP/GPER1/SEMA4B/WNT2/LRRN1/LIF/TNFRSF21/CLSTN1/GFAP/TGFB1/PLXNB3/TPBG/EFNA5/TG/KLK8/BHLHE40/MME/PLXNA1/SHOX2/VAX1/NOG/TIAM…
GOBP_REGULATION_OF_OSTEOBLAST_DIFFERENTIATION	GOBP_REGULATION_OF_OSTEOBLAST_DIFFERENTIATION	102	0.543031	2.07808	3.95696e-06	8.80495e-05	6.03508e-05	6266	tags=61%, list=24%, signal=46%	GREM1/SOX11/AREG/PDLIM7/SFRP2/VEGFC/TWIST1/CTHRC1/TNFAIP6/SFRP1/GLI3/TWIST2/FAM20C/TNF/CCN1/RUNX2/DDR2/GDPD2/CDK6/MSX2/CCN4/HAND2/SOX9/SNAI2/TMEM119/NOG/CEBPB/TNN/SKI/HGF/HOXA2/NOCT/FERMT2/HDAC7/ACVR1/SMOC1/RANBP3L/ID3/MIR210/BMPR2/JAG1/WNT7B/CLIC1/SUFU/TCIRG1/LTF/YAP1/DNAI3/PPARG/ZHX3/IFITM1/CTNNB1/TRPM4/SMAD3/IGFBP5/CRIM1/FGF2/CTNNBIP1/ILK/SMAD1/BMP4/TWSG1
GOBP_REGULATION_OF_BODY_FLUID_LEVELS	GOBP_REGULATION_OF_BODY_FLUID_LEVELS	289	0.398941	1.71656	4.0411e-06	8.95994e-05	6.14131e-05	4512	tags=36%, list=18%, signal=30%	PLAU/COL3A1/ADAMTS18/SERPINE1/FAP/XDH/COMP/ITGB3/FN1/PDPN/KCNN4/ADORA1/ACTN1/HAS2/SCT/EPHB2/MYL9/OXTR/PLAUR/PLAT/AXL/SERPINE2/THBS1/PRL/FOXB1/ITGA2/VAV3/FLNA/VDR/SAA1/PLEC/GJA5/F13A1/PDGFRA/PDGFB/PDGFA/ANXA8/F5/UBASH3B/VCL/CYP26B1/TBXA2R/MYH9/P2RY2/FBLN1/GJA1/PF4/HNF4A/C1QTNF1/CORO2B/APLNR/MET/HEG1/CAV1/F3/SERPING1/TFPI2/PRKG1/CCND1/GAS6/ACTB/ENTPD2/VAV2/SLC22A4/PEAR1/GNA12/ANXA5/ANO6/WNT3A/CELSR…
GOBP_EPITHELIAL_CELL_DEVELOPMENT	GOBP_EPITHELIAL_CELL_DEVELOPMENT	175	0.45663	1.85948	4.1165e-06	9.09453e-05	6.23356e-05	5930	tags=48%, list=23%, signal=37%	WNT7A/IL1A/FOXC2/COL15A1/NKX3-2/ACTA2/STC1/ADAMTSL4/EDNRA/MYADM/IL1B/FAT1/PLEC/EPHA2/TNF/PDGFB/ESR1/HOXA13/VCL/MYO1E/COL18A1/GJA1/HNF4A/CDK6/VIM/MET/HEG1/SOX9/VSIG1/COL22A1/FLNB/GPR4/PALLD/CCM2/CLIC4/PLOD3/FRMD6/NKX6-1/PDE2A/HIF1A/ICAM1/MSN/TNFRSF1A/RAPGEF3/HOXA5/SOX18/B4GALT1/VEGFA/S1PR3/NTRK1/FOSL2/RARG/PODXL/SFN/SPINT2/ST14/F2RL1/RARA/JAG1/HYDIN/C1GALT1/WNT5B/WNT7B/S1PR2/ADD1/LAMB2/SRC/YAP1/MY…
GOBP_RESPONSE_TO_PEPTIDE	GOBP_RESPONSE_TO_PEPTIDE	384	0.367653	1.62794	4.17226e-06	9.1849e-05	6.2955e-05	6068	tags=37%, list=24%, signal=29%	MMP13/GLP2R/EREG/TH/MMP3/TFF1/COL1A1/COL3A1/NGFR/FOXC2/AREG/MMP2/RPE65/WNT1/EPHB2/IRS1/OXTR/FBN1/C1QTNF12/PTGS2/EDNRA/PLAT/BCAR3/ERRFI1/IL1B/GJB2/SRD5A2/CAMK2A/PXN/TNF/ANO1/MMP9/CA2/CCN2/RARRES2/GPER1/TIMP1/LRP1/GJA1/FPR2/MEAK7/BCAR1/RAB31/INAVA/VIM/GRIN2A/PRNP/ENPP1/CAV1/HDAC9/GIP/AGTRAP/SHC1/SLC39A14/LEP/APP/GRB7/SRD5A1/CXCL12/SLC9A1/VCAM1/NEFL/NKX6-1/MMP12/GNAI2/ICAM1/PKM/ID1/TREM2/SOCS3/CYP1B…
GOBP_REGULATION_OF_SMALL_GTPASE_MEDIATED_SIGNAL_TRANSDUCTION	GOBP_REGULATION_OF_SMALL_GTPASE_MEDIATED_SIGNAL_TRANSDUCTION	249	0.417448	1.77278	4.23985e-06	9.30061e-05	6.37481e-05	5851	tags=40%, list=23%, signal=31%	EPS8L3/COL3A1/MCF2/LPAR4/EPHB2/ITGA3/NGEF/RHOF/PDGFRB/RASGRF2/VAV3/TGFB2/TGM2/ITGB1/RHOD/ITGAV/EPS8L1/STMN3/TRIO/ARHGAP22/MET/HEG1/RASA3/ARHGAP29/CHN1/ARHGEF40/PSD2/PLEKHG4B/CSF1/VAV2/GPR4/TIAM1/ARHGAP21/ADCYAP1R1/PLEKHG3/F2R/FGD5/MAP4K4/ADGRG1/STARD13/RTN4R/IQSEC3/NRP1/RASIP1/ITSN1/ARHGAP1/GPR35/NET1/RASGRP4/PRAG1/NTRK1/ARHGAP40/KANK2/ARHGEF17/SIPA1/ARHGEF10L/STARD8/BCR/SPRY4/ABL2/TIAM2/ARHGAP10…
GOBP_PLATELET_AGGREGATION	GOBP_PLATELET_AGGREGATION	60	0.606892	2.14601	4.28673e-06	9.37022e-05	6.42253e-05	4500	tags=45%, list=18%, signal=37%	ADAMTS18/COMP/ITGB3/FN1/PDPN/ACTN1/MYL9/SERPINE2/FLNA/PDGFRA/UBASH3B/VCL/MYH9/C1QTNF1/PRKG1/ACTB/PEAR1/WNT3A/GP6/CSRP1/EMILIN2/PRKCA/MYL12A/TLN1/ACTG1/SH2B3/CLIC1
GOBP_MUSCLE_ORGAN_DEVELOPMENT	GOBP_MUSCLE_ORGAN_DEVELOPMENT	268	0.413153	1.76268	4.3836e-06	9.54821e-05	6.54452e-05	4222	tags=34%, list=16%, signal=28%	COL11A1/ANKRD33/COL3A1/ITGA11/FOXC2/ALX4/JPH2/SOX11/COL6A3/TWIST1/TAGLN/LOX/ACTC1/SGCD/LBX1/EDNRA/MYMK/MYLK/EFEMP2/TLL2/TGFB2/PLEC/TPM1/FHL3/FOXC1/WNT2/CYP26B1/LIF/BASP1/GJA1/SMTN/SCX/EGR3/ELN/FZD1/TGFB1/PKP2/HIVEP3/ASB2/HLX/HEG1/CAV1/STRA6/HDAC9/MEOX2/EVC/LY6E/SHOX2/ZFPM2/FLNB/VAX1/NOG/WNT3A/HOXD10/HEY2/SKI/SPEG/LAMA2/HEYL/GPC1/TBX1/SMAD7/FZD2/CXCL10/DNER/ZFPM1/ACVR1/LAMA5/POPDC3/MYOZ2/TGFBR1/CA…
GOBP_REGULATION_OF_NEURON_PROJECTION_DEVELOPMENT	GOBP_REGULATION_OF_NEURON_PROJECTION_DEVELOPMENT	348	0.381503	1.67639	4.58845e-06	9.95935e-05	6.82633e-05	4078	tags=31%, list=16%, signal=26%	WNT7A/L1CAM/KLK6/CUX2/GATA3/SEMA3A/SEMA7A/SFRP2/FN1/SEMA3C/MCF2/ZNF365/EPHB2/ITGA3/THY1/SFRP1/SPOCK1/NTRK3/TENM3/NGEF/DKK1/CDH4/SEMA3B/SEMA5A/SEMA6B/DRAXIN/FLNA/CRABP2/PLXNA4/ITPKA/PRRX1/SEMA4B/LZTS1/GFAP/FZD1/PLXNB3/ROR2/ACP4/VIM/EHD1/POU3F2/ROR1/EFNA5/PMP22/KLK8/CHN1/P3H1/LRRC4C/RGS2/DAB2/NCS1/PLXNA1/SHOX2/ENC1/TIAM1/DBN1/PDLIM5/CXCL12/WNT3A/INPP5F/DNM3/NEFL/CX3CL1/HGF/NEDD4/RTN4R/NTNG1/LIMK1/T…
GOBP_MONONUCLEAR_CELL_MIGRATION	GOBP_MONONUCLEAR_CELL_MIGRATION	164	0.46511	1.88232	4.67932e-06	0.000100508	6.88899e-05	5568	tags=48%, list=22%, signal=37%	GREM1/SERPINE1/GATA3/CCL7/CXCL11/CCL11/NLRP12/THBS1/ADAM8/NBL1/SAA1/PLEC/CCL22/TNF/PDGFB/CCL8/CXCR1/RARRES2/CCL2/FPR2/CCL24/CCL13/MYO1G/TNFSF11/SIRPA/ASB2/CCL21/S100A14/GAS6/CCL15/APP/CSF1/CSF1R/ANO6/CXCL12/CX3CL1/TBX21/ECM1/STK10/ALOX5/HSD3B7/ICAM1/FLT1/MSN/C3AR1/C5AR1/CXCL10/CXCR2/PADI2/CCL3/LRCH1/SPNS2/CKLF/FADD/IL27RA/XG/FOLR2/SPI1/CCL3L3/ITGA4/EXT1/LGALS3/PIK3CD/GCSAML/ADAM10/SLAMF8/CYP7B1/S…
GOBP_NEURAL_CREST_CELL_MIGRATION	GOBP_NEURAL_CREST_CELL_MIGRATION	46	0.647499	2.14239	4.67932e-06	0.000100508	6.88899e-05	3615	tags=52%, list=14%, signal=45%	SEMA3A/SEMA7A/FN1/TWIST1/GDNF/SEMA3C/GBX2/EDNRA/SEMA3B/SEMA5A/SEMA6B/SEMA4B/NRP2/EFNB1/HAND2/ANXA6/HIF1A/SEMA5B/NRP1/TBX1/ACVR1/LAMA5/SEMA4C/ENG
GOBP_REGULATION_OF_MORPHOGENESIS_OF_AN_EPITHELIUM	GOBP_REGULATION_OF_MORPHOGENESIS_OF_AN_EPITHELIUM	53	0.63033	2.14604	4.67932e-06	0.000100508	6.88899e-05	6816	tags=75%, list=27%, signal=56%	GREM1/ADAMTS12/GATA3/LHX1/GDNF/SULF1/SFRP1/PAX8/TNF/PDGFA/ESR1/FGF7/WNT2/LIF/GJA1/FGF1/SOX9/SNAI2/NOG/HGF/NTN4/CXCL10/VEGFA/LGR4/LBX2/MMRN2/WNT5B/TACSTD2/PIK3CD/ITGAX/CTNNB1/FGF10/SOX8/FGF2/ABL1/BMP4/FOXP1/RNF207/BTBD7/MAGED1
GOBP_REGULATION_OF_DNA_BINDING_TRANSCRIPTION_FACTOR_ACTIVITY	GOBP_REGULATION_OF_DNA_BINDING_TRANSCRIPTION_FACTOR_ACTIVITY	360	0.384525	1.69151	4.70901e-06	0.000100796	6.90872e-05	5733	tags=37%, list=22%, signal=29%	TRIML2/NTSR1/NDP/GREM1/TRIM15/FOSL1/TWIST1/TBXT/WNT1/AIM2/MDFI/TRIM31/ADGRG3/SFRP4/NLRP12/ADAM8/NHLH2/IL1B/GLI3/FLNA/CAMK2A/TNF/ESR1/IL1RAP/DDR2/WNT2/SPHK1/RAB7B/TRIM34/GLIS2/ZC3H12A/FZD1/MSX2/PRNP/TNFSF11/PTGIS/ENPP1/ROR1/HAND2/PIM1/C14orf39/CAV1/TNFSF4/GAS6/IRAK2/BHLHE40/RPS6KA4/APP/IRAK3/BCL10/WNT3A/TRIM6/NLRP3/CX3CL1/ZC4H2/NKX6-1/CSF3/ANXA3/ID1/HEYL/TRIM8/NDN/SMAD7/FZD2/CYP1B1/TRIB1/RIPK2/TCE…
GOCC_FICOLIN_1_RICH_GRANULE	GOCC_FICOLIN_1_RICH_GRANULE	154	0.475759	1.91217	4.74522e-06	0.00010122	6.93784e-05	5380	tags=35%, list=21%, signal=28%	CDA/TIMP2/TNFAIP6/ADAM8/CRISPLD2/MMP9/SLC2A3/VCL/PYGL/FPR2/CTSB/SIRPA/SIGLEC5/HSPA6/SLC11A1/CD93/FPR1/COTL1/PGM1/ALOX5/PKM/ARSB/PGAM1/LILRB2/SERPINA1/MVP/CAB39/ALDOA/HSPA1A/PNP/ITGB2/PLEKHO2/CD300A/AMPD3/CANT1/ADGRE3/LRG1/FCER1G/SIGLEC14/CAPN1/LGALS3/UBR4/MGAM/DIAPH1/TCIRG1/CLEC4D/ITGAX/ATG7/HK3/MNDA/SERPINB6/PRG2/CD58/A1BG
GOBP_CELLULAR_KETONE_METABOLIC_PROCESS	GOBP_CELLULAR_KETONE_METABOLIC_PROCESS	149	-0.473699	-1.9258	4.82678e-06	0.000102606	7.03284e-05	795	tags=12%, list=3%, signal=12%	BMP6/PLA2G3/AKR1B10/CYP4F2/AKR1C3/AKR1C4/AKR1C2/CES1/CYP4F11/CBR1/AKR1C1/CYP4F3/ALDH8A1/BHMT/APOA5/CYP17A1/AFP/APOA1
GOBP_NEGATIVE_REGULATION_OF_VIRAL_PROCESS	GOBP_NEGATIVE_REGULATION_OF_VIRAL_PROCESS	70	0.580218	2.09724	4.87517e-06	0.00010328	7.07902e-05	5128	tags=41%, list=20%, signal=33%	TRIM15/IFNL3/TRIM31/HMGA2/TRIM10/TNF/OASL/PTX3/ISG15/LY6E/RSAD2/IFITM3/IFIT1/TRIM6/OAS3/TRIM8/OAS2/IFIH1/IFITM2/OAS1/BST2/TNIP1/ZNFX1/N4BP1/IFI16/MX1/PLSCR1/LTF/IFITM1
GOBP_VASCULAR_ENDOTHELIAL_GROWTH_FACTOR_RECEPTOR_SIGNALING_PATHWAY	GOBP_VASCULAR_ENDOTHELIAL_GROWTH_FACTOR_RECEPTOR_SIGNALING_PATHWAY	48	0.64809	2.15241	5.00218e-06	0.000105609	7.23865e-05	5800	tags=67%, list=23%, signal=52%	FOXC2/ITGB3/VEGFC/ITGA5/SULF1/EMILIN1/AXL/IL1B/FOXC1/BCAR1/PGF/VAV2/TMEM204/NEDD4/HIF1A/FLT1/KDR/NRP1/FLT4/GRB10/VEGFA/FZD4/MMRN2/DAB2IP/NIBAN2/SRC/MAPKAPK2/FGF10/PTK2B/CADM4/PRKD2/PDCD6
GOBP_POSITIVE_REGULATION_OF_FIBROBLAST_PROLIFERATION	GOBP_POSITIVE_REGULATION_OF_FIBROBLAST_PROLIFERATION	41	0.680493	2.19951	5.18837e-06	0.000109168	7.48255e-05	3824	tags=54%, list=15%, signal=46%	EREG/NGFR/FN1/WNT1/PDGFRB/PDGFRA/PDGFB/PDGFA/ESR1/DDR2/WNT2/SPHK1/PDGFC/CDKN1A/CDK6/GAS6/PML/EGFR/AQP1/FOSL2/JUN/S100A6
GOBP_ALPHA_AMINO_ACID_METABOLIC_PROCESS	GOBP_ALPHA_AMINO_ACID_METABOLIC_PROCESS	156	-0.466574	-1.89689	5.2676e-06	0.000110101	7.54654e-05	3191	tags=28%, list=12%, signal=24%	SHMT1/SLC7A11/FTCD/ALDH5A1/GPT2/TTC36/PRODH/ADI1/ACAT1/GPT/ALDH6A1/GLYATL1/PHGDH/ASNS/PSAT1/ASRGL1/ACADSB/BLMH/GLS2/ADHFE1/GCLM/HYKK/OTC/LGSN/GCLC/IYD/CRYM/HOGA1/SLC25A21/DCT/GNMT/MCCC1/RIMKLA/HGD/HPD/ASPG/ODC1/TDH/ARG1/PAH/ALDH8A1/BHMT/NOS2
GOBP_REGULATION_OF_CYSTEINE_TYPE_ENDOPEPTIDASE_ACTIVITY	GOBP_REGULATION_OF_CYSTEINE_TYPE_ENDOPEPTIDASE_ACTIVITY	186	0.447124	1.83361	5.26834e-06	0.000110101	7.54654e-05	6922	tags=49%, list=27%, signal=36%	NGFR/XDH/SFRP2/AIM2/PLAUR/PTGS2/NLRP12/THBS1/SOX7/TNF/MMP9/CCN2/CCN1/GPER1/GRIN2A/SERPINB9/F3/GAS6/BCL2L10/BIRC3/ASPH/MEFV/BCL10/WNT3A/UACA/NLRP3/F2R/PML/EGLN3/HGF/AQP1/MAP3K5/RIPK2/VEGFA/NLRP2/FAS/CST7/CAST/MUL1/FADD/IFI6/BAK1/SFN/LAPTM5/CASP5/CD44/PMAIP1/IFI16/SLC1A1/BOK/FOXL2/DPEP1/CLEC7A/DAP/ACVR1C/ARL6IP5/TBC1D10A/BIRC7/LTF/CASP4/SRC/SNCA/PPARG/ROBO1/NLRP6/TNFSF10/BIRC2/NLRP1/SMAD3/CASP1/PDC…
GOBP_METAL_ION_HOMEOSTASIS	GOBP_METAL_ION_HOMEOSTASIS	482	0.353138	1.59817	5.31346e-06	0.00011067	7.58554e-05	5115	tags=36%, list=20%, signal=29%	NTSR1/IL1A/DRD5/HEPHL1/TRPM8/ADRA1D/NMUR2/HTR1B/JPH2/KISS1/CCL7/SLC12A3/MT2A/MT1A/HEPH/ADORA1/SLC24A2/PLN/JPH3/LPAR4/SPX/CORIN/CXCL11/OXTR/CEMIP/THY1/P2RY4/EDN2/STC1/CCL11/SGCD/EDNRA/CYP27B1/PTGER1/VDR/SAA1/CACNA1C/PDGFRA/CTRC/TGM2/MT1E/CCL8/ESR1/CXCR1/BDKRB1/GPER1/ITGAV/UBASH3B/GRIN2D/PRND/ERO1A/TBXA2R/FPR2/SLC24A3/C1QTNF1/CCL13/GRIN2A/STEAP2/PRNP/TNFSF11/MCHR1/PROK2/SLC12A4/APLNR/CCL21/S100A14/…
GOBP_HOMOTYPIC_CELL_CELL_ADHESION	GOBP_HOMOTYPIC_CELL_CELL_ADHESION	76	0.576673	2.12416	5.43092e-06	0.000112737	7.72721e-05	4500	tags=43%, list=18%, signal=36%	ADAMTS18/COMP/ITGB3/FN1/PDPN/ACTN1/MYL9/PLAUR/SERPINE2/FLNA/PDGFRA/UBASH3B/VCL/MYH9/C1QTNF1/PKP2/TNFSF11/PRKG1/ACTB/PTPRU/PEAR1/WNT3A/GP6/CSRP1/EMILIN2/JAK1/XG/PRKCA/MYL12A/TLN1/ACTG1/SH2B3/CLIC1
GOBP_NEGATIVE_REGULATION_OF_HEMOPOIESIS	GOBP_NEGATIVE_REGULATION_OF_HEMOPOIESIS	84	0.553836	2.07082	5.48036e-06	0.000113383	7.77148e-05	5185	tags=44%, list=20%, signal=35%	LRRC17/INHBA/HLA-G/TNFAIP6/SFRP1/FBN1/GPR68/GLI3/FSTL3/IL4R/UBASH3B/ZC3H12A/CDK6/HLX/IFNL1/TNFSF4/TBX21/LOXL3/ZBTB46/SMAD7/TRIB1/ZFPM1/CCL3/RUNX1/MIR221/C1QC/MAFB/ERBB2/LILRB3/RARA/HOXA7/FCGR2B/GATA2/LTF/FOXP3/PIK3R1/CTNNB1
GOBP_GLOMERULUS_DEVELOPMENT	GOBP_GLOMERULUS_DEVELOPMENT	49	0.644216	2.14877	5.74946e-06	0.000118554	8.12591e-05	5375	tags=65%, list=21%, signal=52%	FOXC2/LHX1/SULF1/ACTA2/SULF2/EDNRA/SERPINB7/PDGFRB/NID1/PDGFRA/PDGFB/PDGFA/FOXC1/MYO1E/BASP1/ENPEP/NOG/GPR4/ANGPT2/HEYL/LGR4/EGR1/KIRREL3/WT1/PODXL/EXT1/JAG1/LAMB2/IQGAP1/PDGFD/NOTCH2/HES1
GOBP_REGULATION_OF_ERBB_SIGNALING_PATHWAY	GOBP_REGULATION_OF_ERBB_SIGNALING_PATHWAY	67	0.595586	2.14428	5.8382e-06	0.000119984	8.22391e-05	4627	tags=40%, list=18%, signal=33%	EREG/AREG/EPGN/AFAP1L2/ADORA1/SH3TC2/PLAUR/BCAR3/ERRFI1/MMP9/TGFA/GPER1/ACP4/ITGA1/EGFR/CDH13/PTK6/RHBDF2/MVP/IFI6/RHBDF1/GPRC5A/RTN4/CBLC/CBLB/DAB2IP/SHKBP1
GOBP_APPENDAGE_MORPHOGENESIS	GOBP_APPENDAGE_MORPHOGENESIS	114	0.513729	1.97122	5.98909e-06	0.000122677	8.40852e-05	2623	tags=31%, list=10%, signal=28%	WNT7A/COL3A1/GREM1/ALX4/SOX11/SFRP2/TWIST1/SEMA3C/GDF5/HOXA11/DKK1/GLI3/TGFB2/CACNA1C/CRABP2/PRRX1/HOXA13/RUNX2/CHST11/CYP26B1/GJA1/MSX2/ROR2/SALL4/HAND2/ECE1/SOX9/TFAP2A/SHOX2/NOG/ASPH/GNA12/HOXD10/SKI/TBX5
GOBP_CARDIAC_VENTRICLE_MORPHOGENESIS	GOBP_CARDIAC_VENTRICLE_MORPHOGENESIS	61	0.609062	2.15845	6.05009e-06	0.000123518	8.46614e-05	4600	tags=52%, list=18%, signal=43%	COL11A1/FOXC2/SOX11/GATA3/SFRP2/SEMA3C/PPP1R13L/EDNRA/TGFB2/TPM1/FOXC1/TGFB1/PKP2/HEG1/HAND2/LY6E/ZFPM2/NOG/HEY2/TBX5/HIF1A/HEYL/CPE/SMAD7/TGFBR1/ENG/RYR2/TGFBR2/JAG1/TNNI3/TBX20/NRG1
GOBP_ENDOTHELIAL_CELL_PROLIFERATION	GOBP_ENDOTHELIAL_CELL_PROLIFERATION	124	0.499295	1.94734	6.14556e-06	0.000125054	8.57143e-05	5031	tags=51%, list=20%, signal=41%	LOXL2/NGFR/XDH/ITGB3/VEGFC/MMP14/SULF1/SPARC/THBS4/CCL11/THBS1/PRL/SEMA5A/EPHA2/TNF/PDGFB/WNT2/JCAD/NRP2/CCL2/EGR3/CCL24/PLXNB3/NOX5/PGF/PROK2/APLNR/CAV1/F3/VSTM4/LEP/CXCL12/ANGPT4/ECM1/CDH13/ALOX5/HIF1A/FLT1/KDR/NRP1/TIE1/FLT4/VEGFA/TGFBR1/CAV2/JUN/PRKCA/MMRN2/ITGA4/VASH1/ACVRL1/HTR2B/BMPR2/NR2F2/IL10/LRG1/GATA2/BMPER/APLN/PIK3CD/MIR135B/NRAS/PPARG
GOBP_REGULATION_OF_CELL_JUNCTION_ASSEMBLY	GOBP_REGULATION_OF_CELL_JUNCTION_ASSEMBLY	156	0.466972	1.87876	6.61826e-06	0.000134231	9.20047e-05	3639	tags=35%, list=14%, signal=30%	WNT7A/THBS2/CLDN19/GREM1/ASIC2/CUX2/GPC6/MMP14/SRPX2/COL16A1/EPHB2/OXTR/THY1/SFRP1/FLRT2/AMIGO2/NTRK3/THBS1/DKK1/SLITRK6/IL1B/SNAI1/EPHA2/TNF/SYNDIG1/AGRN/IL1RAP/VCL/LRRN1/CLSTN1/FZD1/TPBG/S100A10/APLNR/EFNA5/DAPK3/CAV1/SNAI2/APP/PDLIM5/WNT3A/SLC9A1/MAP4K4/TBX5/KDR/NRP1/FERMT2/VEGFA/NTRK1/DLG5/LIMS1/LRFN4/NLGN2/SDC4
GOBP_REGULATION_OF_MYELOID_CELL_DIFFERENTIATION	GOBP_REGULATION_OF_MYELOID_CELL_DIFFERENTIATION	171	0.449168	1.82229	6.96117e-06	0.000140725	9.64555e-05	6087	tags=42%, list=24%, signal=32%	LRRC17/IL20/INHBA/TNFAIP6/LOX/SFRP1/FBN1/GPR68/FSTL3/TNF/UBASH3B/LIF/HOXA9/RAB7B/PF4/CDK6/TGFB1/ROR2/KLF10/TNFSF11/ISG15/FAXDC2/CSF1/CEBPB/ETS1/CSF3/HIF1A/TREM2/MITF/ZBTB46/IRF7/HOXA5/TRIB1/ZFPM1/CCL3/RUNX1/HSPA1A/FADD/CIB1/MIR221/RARG/ZFP36L1/C1QC/PRKCA/MAFB/MAPK11/SPI1/LILRB3/RBFOX2/RARA/HOXA7/CD4/JAG1/GATA2/LTF/TYROBP/CCR1/PIK3R1/EIF6/CTNNB1/MTOR/KLF13/NOTCH2/GPR137B/PTK2B/MIR145/STAT1/CTNNBIP…
GOBP_SEMAPHORIN_PLEXIN_SIGNALING_PATHWAY	GOBP_SEMAPHORIN_PLEXIN_SIGNALING_PATHWAY	40	0.669928	2.15148	7.74195e-06	0.000155999	0.000106925	3727	tags=57%, list=15%, signal=49%	SEMA3A/SEMA7A/GDNF/SEMA3C/EDNRA/SEMA3B/SEMA5A/SEMA6B/FLNA/PLXNA4/SEMA4B/NRP2/PLXNB3/MET/HAND2/ECE1/PLXNA1/SEMA5B/PLXNB2/NRP1/PLXNA3/SEMA4C/PLXNC1
GOBP_INTERFERON_GAMMA_PRODUCTION	GOBP_INTERFERON_GAMMA_PRODUCTION	99	0.535591	2.03037	8.0319e-06	0.000160932	0.000110306	5309	tags=44%, list=21%, signal=35%	IL1RL1/INHBA/GATA3/IL20RB/LGALS7B/AXL/IL1B/IL12RB2/TNF/LGALS9C/ZC3H12A/PRNP/SIRPA/ISG15/IFNL1/TNFSF4/LGALS9B/GAS6/CD14/SLC11A1/CD276/IL1R1/ZFPM1/RIPK2/SCGB1A1/IL18/FADD/IL27RA/NOD2/LAPTM5/VSIR/IL10/HAVCR2/F2RL1/IL18R1/RARA/IL27/BCL3/CLEC7A/FOXP3/PTPN22/ARID5A/NLRP6/RIPK3
GOBP_REGULATION_OF_CELL_MORPHOGENESIS	GOBP_REGULATION_OF_CELL_MORPHOGENESIS	247	0.413903	1.75443	8.03878e-06	0.000160932	0.000110306	5161	tags=43%, list=20%, signal=34%	OLFM4/CUX2/CCL7/FN1/SPARC/PDPN/HAS2/EPHB2/CCL11/FBLIM1/MYADM/RHOF/FLNA/UNC13D/PLXNA4/ITPKA/TPM1/RHOD/CDC42EP5/MYH9/FBLN1/CCL2/ATP10A/PALMD/CCL24/PLXNB3/RHOC/CCL13/BCL9L/S100A10/RND3/EFNA5/DAPK3/STRIP2/DAB2/PLXNA1/PALM2AKAP2/CSF1R/SYT3/SH3KBP1/GNA12/DBN1/RAC2/CDC42EP1/ACTN4/GBP1/FGD5/NTNG1/RHOJ/WDR1/PARVA/MYO10/MSN/PLXNB2/KDR/NRP1/FERMT2/FMNL1/DVL1/CAPZB/CDC42EP3/CFL1/PALM/PLXNA3/VEGFA/CCL3/PRAG1/…
GOBP_INOSITOL_LIPID_MEDIATED_SIGNALING	GOBP_INOSITOL_LIPID_MEDIATED_SIGNALING	141	0.482437	1.92579	8.20877e-06	0.000163805	0.000112275	4168	tags=35%, list=16%, signal=30%	GATA3/FN1/MUC5AC/TWIST1/PLCD3/IRS1/NTRK3/UNC5B/SERPINE2/PDGFRB/TGFB2/PDGFRA/TNF/PDGFB/PDGFA/GPER1/PLCH2/PTAFR/PDGFC/ROR2/DCN/ROR1/SOX9/LEP/OSM/CSF1R/PEAR1/PPARD/INPP5F/F2R/EGFR/HGF/NEDD4/CSF3/FLT1/KDR/TNFAIP8L3/TREM2/LTK/IL18/NTRK1/PLCB3/ZFP36L1/HTR2A/ERBB2/PLCD4/HTR2B/ADAP2/NYAP1/F2RL1
GOBP_REGULATION_OF_BIOMINERALIZATION	GOBP_REGULATION_OF_BIOMINERALIZATION	84	0.548699	2.05161	8.31185e-06	0.000165192	0.000113226	4262	tags=46%, list=17%, signal=39%	ODAPH/AMTN/MMP20/GREM1/COMP/ASPN/WNT6/TWIST1/RFLNA/OMD/CYP27B1/FAM20C/CCN1/ANKH/TGFB3/DDR2/GJA1/TGFB1/ENPP1/ISG15/SOX9/GAS6/TMEM119/TFAP2A/RFLNB/CEBPB/ANO6/HEY2/ECM1/ALOX5/HIF1A/ACVR1/CCL3/SRGN/PKDCC/FBLN7/BMPR2/LTBP3/MATN1
GOBP_POSITIVE_REGULATION_OF_CELL_PROJECTION_ORGANIZATION	GOBP_POSITIVE_REGULATION_OF_CELL_PROJECTION_ORGANIZATION	278	0.401932	1.7252	8.33171e-06	0.000165192	0.000113226	4479	tags=33%, list=17%, signal=28%	L1CAM/EPS8L3/CUX2/PLEK2/SEMA7A/FN1/TENM2/WNT1/EPHB2/ITGA3/NTRK3/TENM3/FSCN1/CDH4/ITGA2/PROM2/SEMA5A/FLNA/CRABP2/PLXNA4/ITPKA/AGRN/TGFB3/EPS8L1/CDC42EP5/FZD1/PLXNB3/ROR2/EHD1/ROR1/EFNA5/CCL21/P3H1/RGS2/PLXNA1/SHOX2/ENC1/TIAM1/DBN1/RAC2/CXCL12/WNT3A/CDC42EP1/DNM3/NEFL/CX3CL1/HGF/LIMK1/PLXNB2/DPYSL3/NRP1/PTK6/LPAR3/ARSB/ITGA6/ISLR2/PTK7/DVL1/LTK/ANLN/CDC42EP3/PALM/PLXNA3/VEGFA/TGFBR1/NTRK1/TWF2/MIR2…
GOBP_INTEGRIN_MEDIATED_SIGNALING_PATHWAY	GOBP_INTEGRIN_MEDIATED_SIGNALING_PATHWAY	101	0.525791	2.01121	9.27601e-06	0.000183327	0.000125656	4115	tags=48%, list=16%, signal=40%	COL3A1/ITGA11/ITGB3/SEMA7A/FN1/ITGA5/LAMA3/COL16A1/ITGA3/THY1/ITGA2/VAV3/FLNA/ITGB4/ITGB6/ZYX/ITGB1/CCN2/ITGAV/ITGBL1/TIMP1/MYH9/FBLN1/BCAR1/ITGB5/FYB1/ISG15/SLC2A10/DAB2/ITGA1/ADAM9/FERMT1/CCM2/CDH17/LOXL3/ITGAM/NRP1/DST/FERMT2/ITGA6/LAMA5/ADAMTS1/LIMS1/ITGB2/LIMS2/ITGB8/ITGA4/ITGA7
GOBP_MUCOPOLYSACCHARIDE_METABOLIC_PROCESS	GOBP_MUCOPOLYSACCHARIDE_METABOLIC_PROCESS	73	0.568026	2.0681	9.33833e-06	0.000183971	0.000126097	3983	tags=49%, list=16%, signal=42%	HAS2/TNFAIP6/DSE/CHST6/BGN/CEMIP/EDNRA/B3GNT3/IL1B/HYAL4/HAS1/CHPF/PDGFB/CHST11/XYLT1/EGFLAM/TGFB1/SPOCK3/CHST3/CHST15/DCN/CSGALNACT2/CSGALNACT1/CHSY1/ST3GAL2/B3GNT7/CHSY3/B3GNT4/ST3GAL4/NDST1/NDST3/AP2A1/CHPF2/B3GALT6/CD44/CEMIP2
GOBP_NEGATIVE_REGULATION_OF_APOPTOTIC_SIGNALING_PATHWAY	GOBP_NEGATIVE_REGULATION_OF_APOPTOTIC_SIGNALING_PATHWAY	180	0.448877	1.84191	9.53301e-06	0.00018721	0.000128317	6245	tags=43%, list=24%, signal=33%	IL1A/SERPINE1/CSF2/SFRP2/GDNF/PLAUR/UNC5B/PTGS2/THBS1/EYA4/IL1B/SNAI1/PDX1/TNF/MMP9/MEIS3/ITGAV/PF4/ITPRIP/BCL2L10/SNAI2/BDKRB2/NOG/VNN1/CXCL12/CX3CL1/TMBIM1/HGF/GNAI2/HIF1A/ICAM1/NRP1/SOD2/ITGA6/LMNA/ACVR1/TGFBR1/PTTG1IP/PINK1/HSPA1A/BCL2L1/ENO1/IFI6/MIR221/TCF7L2/PEA15/CD44/TNFAIP3/EYA2/MIR210/GNAI3/BOK/NOC2L/IL7/LGALS3/SRC/YAP1/MAPK7/MPV17L/MCL1/CTNNB1/IVNS1ABP/RELA/FGF10/FAIM2/CTTN/WFS1/CX3CR…
GOBP_RENAL_FILTRATION	GOBP_RENAL_FILTRATION	23	0.77978	2.20343	9.63775e-06	0.000188668	0.000129317	2493	tags=61%, list=10%, signal=55%	SULF1/ADORA1/ITGA3/SULF2/MCAM/EDNRA/GJA5/PDGFB/KIRREL1/MYO1E/CORO2B/GAS6/RHPN2/F2R
GOBP_POSITIVE_REGULATION_OF_GTPASE_ACTIVITY	GOBP_POSITIVE_REGULATION_OF_GTPASE_ACTIVITY	221	0.418869	1.7587	9.67485e-06	0.000188797	0.000129405	5516	tags=36%, list=22%, signal=28%	CCL7/ODAM/PRTN3/THY1/SFRP1/NTRK3/CCL11/BCAR3/NGEF/RASGRF2/CCL22/TGM2/EPHA2/ITGB1/CCL8/RASGEF1C/AGRN/SYDE1/CCL2/CCL24/CCL13/ARHGAP22/S100A10/CCL21/ARHGAP29/CHN1/CCL15/ELMOD1/TIAM1/F2R/MTSS2/MAP4K4/CX3CL1/RTN4R/RGS4/SNX9/ADAP1/FERMT2/ARHGEF16/ITGA6/RAPGEF3/NET1/RGS10/RASGRP4/CCL3/CAV2/NTRK1/LIMS1/TBC1D1/SIPA1/TAX1BP3/ERBB2/CCL3L3/BCR/TBC1D2B/TIAM2/ARAP3/ADAP2/F2RL1/PICALM/ASAP1/RASA1/DOCK7/NTF3/RSU…
GOBP_SYNAPSE_ORGANIZATION	GOBP_SYNAPSE_ORGANIZATION	335	0.379764	1.66264	9.96494e-06	0.000193846	0.000132866	5856	tags=45%, list=23%, signal=35%	WNT7A/L1CAM/THBS2/ACTBL2/ASIC2/CUX2/PCDHGC5/GPC6/GDNF/SRPX2/SHANK1/ACTN1/ZNF365/C1QL1/EPHB2/ITGA3/SNCG/OXTR/FLRT2/AMIGO2/NTRK3/NGEF/DKK1/SLITRK6/IGFN1/ELFN1/FLNA/ITPKA/TNF/IGSF21/SYNDIG1/AGRN/SLC6A1/COL4A1/IL1RAP/PPFIBP1/PDZRN3/SYNPO/LRRN1/NRP2/CLSTN1/FZD1/PCDHGC3/TPBG/PRNP/ARHGAP22/EFNA5/NLGN4Y/KLK8/LRRC4C/ACTB/APP/GABRA2/DBN1/PDLIM5/WNT3A/F2R/DNM3/NEFL/CX3CL1/APBB2/ZC4H2/NEDD4/NTNG1/DRD1/TANC2/…
GOBP_NEGATIVE_REGULATION_OF_VASCULATURE_DEVELOPMENT	GOBP_NEGATIVE_REGULATION_OF_VASCULATURE_DEVELOPMENT	86	0.552479	2.07621	1.01445e-05	0.000196721	0.000134836	4072	tags=45%, list=16%, signal=38%	THBS2/SERPINE1/ISM1/SULF1/HLA-G/SPARC/EMILIN1/THBS4/THBS1/PRL/TGFB2/EPHA2/TNF/COL4A2/FOXC1/HSPG2/PLK2/ADAMTS9/PF4/GADD45A/TAFA5/DCN/ADGRB2/GPR4/ANGPT2/STAB1/PML/ANGPT4/ALOX5/TIE1/HOXA5/CXCL10/ADAMTS1/MIR221/MINAR1/EPN1/VASH1/SERPINF1/SPRED1
GOBP_REGULATION_OF_BMP_SIGNALING_PATHWAY	GOBP_REGULATION_OF_BMP_SIGNALING_PATHWAY	80	0.559226	2.06727	1.03454e-05	0.000199989	0.000137076	6266	tags=62%, list=24%, signal=47%	GREM1/SOX11/SFRP2/HTRA3/SULF1/WNT1/ITGA3/TNFAIP6/SFRP1/FBN1/GDF5/HTRA1/SFRP4/FSTL1/DKK1/NBL1/FSTL3/HOXA13/CCN1/ZNF423/FZD1/MSX2/NOG/SKI/KDR/RBPMS2/SMAD7/FOXD1/ENG/ACVRL1/BMPR2/PCSK6/SKIL/TBX20/BMPER/UBE2D1/SMURF2/PPARG/GDF3/NOTCH2/HES1/PELO/MSX1/CDH5/CRIM1/ILK/SMURF1/ABL1/BMP4/TWSG1
GOBP_MESODERMAL_CELL_DIFFERENTIATION	GOBP_MESODERMAL_CELL_DIFFERENTIATION	27	0.730437	2.14692	1.05032e-05	0.000202408	0.000138734	1411	tags=48%, list=6%, signal=46%	INHBA/FOXC2/TRIM15/ITGB3/SFRP2/ITGA3/HMGA2/HOXA11/DKK1/ITGA2/ITGB4/ITGB1/GJA1
GOBP_MUSCLE_CELL_PROLIFERATION	GOBP_MUSCLE_CELL_PROLIFERATION	161	0.457977	1.85151	1.06094e-05	0.000203819	0.000139701	6685	tags=58%, list=26%, signal=43%	EREG/FOXC2/HTR1B/MMP2/CNN1/PTGS2/THBS1/EFEMP2/ITGA2/PDGFRB/TGFB2/TPM1/TNF/MMP9/PDGFB/FOXC1/TGFB3/GPER1/WNT2/GJA1/PTAFR/CDKN1A/ELN/TGFB1/TAFA5/CCN4/PIM1/PRKG1/P2RY6/ZFPM2/NOG/GNA12/PTGIR/HEY2/PPARD/CX3CL1/TBX5/CDH13/GNAI2/RBPMS2/SOD2/MAP3K5/TRIB1/TGFBR1/IL18/RUNX1/ADAMTS1/LDLRAP1/MIR221/JUN/NR4A3/MAPK11/TCF7L2/TNFAIP3/MFN2/GNAI3/BMPR2/IL10/TGFBR2/TBX20/S1PR2/TP73/APLN/VGLL4/IL15/MIR135B/YAP1/MYD88…
GOBP_REGULATION_OF_CARTILAGE_DEVELOPMENT	GOBP_REGULATION_OF_CARTILAGE_DEVELOPMENT	60	0.591477	2.09151	1.0651e-05	0.000203985	0.000139815	4201	tags=58%, list=16%, signal=49%	LOXL2/GREM1/ADAMTS12/RFLNA/NKX3-2/BMP1/GDF5/HOXA11/CTSK/GLI3/CCN2/ADAMTS7/CCN1/RUNX2/SCX/CCN4/PTHLH/SOX9/SNAI2/LEP/RFLNB/SHOX2/MBOAT2/MAF/NOG/TRPS1/WNT9A/SMAD7/TGFBR1/RARG/PKDCC/ACVRL1/BMPR2/LTBP3/RARA
GOBP_POSITIVE_REGULATION_OF_LEUKOCYTE_CELL_CELL_ADHESION	GOBP_POSITIVE_REGULATION_OF_LEUKOCYTE_CELL_CELL_ADHESION	197	0.437502	1.81463	1.06906e-05	0.000204112	0.000139902	5375	tags=37%, list=21%, signal=30%	IL1A/GATA3/HLA-G/HAS2/LGALS1/THY1/CHST4/ADAM8/IL1B/GLI3/TNF/IL4R/PTAFR/EFNB1/CCL2/EGR3/CD209/TNFSF11/SIRPA/HLX/CCL21/CAV1/TNFSF4/LEP/VNN1/BCL10/NLRP3/CD276/VCAM1/ETS1/HHLA2/ALOX5/EFNB2/DUSP10/LILRB2/ST3GAL4/RIPK2/IL18/TNFSF9/RUNX1/IL2RA/FADD/IL27RA/NCK2/NOD2/NR4A3/SELE/PNP/ITGB2/IL4I1/CD44/VSIR/ITGA4/HAVCR2/CD80/RARA/TGFBR2/CD4/IL7R/IL7/CD86/ZMIZ1/PIK3R6/IL15/CARD11/SRC/IL1RL2/FOXP3/FCHO1/PTPN22/…
GOBP_MAMMARY_GLAND_DEVELOPMENT	GOBP_MAMMARY_GLAND_DEVELOPMENT	112	0.506302	1.94753	1.08423e-05	0.000206371	0.000141451	6023	tags=50%, list=23%, signal=38%	AREG/GATA3/XDH/OXTR/CCL11/PRL/FOXB1/ITGA2/GLI3/VDR/EPHA2/ESR1/TGFA/TGFB3/WNT2/GJA1/MSX2/NRG3/TNFSF11/HOXB9/CAV1/SOX9/CCND1/CSF1/CSF1R/CEBPB/WNT3A/PML/HIF1A/OAS2/NCOR2/HOXA5/VEGFA/HOXD9/RTN4/TGFBR2/WNT7B/IRF6/LBH/NRG1/CAPN1/APLN/SRC/IQGAP3/KDM5B/TBX3/CYP19A1/ROBO1/FGF10/IGFBP5/PAM/MSX1/NOTCH4/GPX1/FGF2/STAT5A
GOBP_SMOOTH_MUSCLE_CELL_MIGRATION	GOBP_SMOOTH_MUSCLE_CELL_MIGRATION	59	0.607339	2.13603	1.17135e-05	0.000222268	0.000152347	5694	tags=59%, list=22%, signal=46%	PLAU/SERPINE1/ITGB3/HAS2/PLAT/ITGA2/PDGFRB/TPM1/PDGFB/PDGFA/LRP1/TAFA5/CCN4/PRKG1/P2RY6/PLXNA1/GNA12/PPARD/PARVA/NRP1/CYP1B1/GRB10/TRIB1/ADAMTS1/MIR221/NR4A3/DOCK5/DOCK7/S1PR2/MIR135B/SRC/PDGFD/IGFBP5/AIF1/MYOCD
GOBP_ACTIN_POLYMERIZATION_OR_DEPOLYMERIZATION	GOBP_ACTIN_POLYMERIZATION_OR_DEPOLYMERIZATION	154	0.466756	1.87599	1.1765e-05	0.000222563	0.000152549	5901	tags=45%, list=23%, signal=35%	FHOD3/KANK4/CCL11/VILL/MYADM/SEMA5A/KIRREL1/MICAL2/CDC42EP5/LMOD1/ELN/CCL24/CRACD/LIMA1/CCL21/BAIAP2L2/VASP/GAS7/MICALL2/DBN1/CXCL12/CDC42EP1/CAPG/TMSB10/COTL1/CSF3/WDR1/SSH1/SNX9/PLEKHG2/CAPZB/ENAH/CDC42EP3/CFL1/TWF2/NCK2/ARHGAP40/MICAL3/ARPC1B/SSH3/ARPC2/FLII/F2RL1/TRIOBP/RASA1/BAIAP2L1/ARHGAP18/TMOD3/DIAPH1/SPTAN1/DIAPH3/WIPF1/ADD1/PPP1R9B/MTOR/BIN1/COBL/CTTN/PTK2B/FMN1/AIF1/CYFIP1/FER/TMSB4X/…
GOBP_OSTEOCLAST_DIFFERENTIATION	GOBP_OSTEOCLAST_DIFFERENTIATION	84	0.544971	2.03768	1.18257e-05	0.000223031	0.000152869	5408	tags=49%, list=21%, signal=39%	LRRC17/IL20/EFNA2/TNFAIP6/SFRP1/FBN1/GPR68/SIGLEC15/FAM20C/FSTL3/EPHA2/TNF/UBASH3B/CD109/KLF10/TNFSF11/CCN4/ANXA2/SH3PXD2A/CSF1/SBNO2/CSF1R/CEBPB/TREM2/MITF/JUNB/CCL3/MAFB/OSCAR/LILRB3/OSTM1/TCIRG1/LTF/SRC/TYROBP/CCR1/PIK3R1/CTNNB1/MTOR/NOTCH2/GPR137B
GOCC_VESICLE_LUMEN	GOCC_VESICLE_LUMEN	263	0.40879	1.74517	1.21631e-05	0.000228696	0.000156753	3605	tags=28%, list=14%, signal=24%	OLFM4/TCN1/CDA/SERPINA3/PPBP/FOLR3/SERPINE1/VEGFC/FN1/SERPINA4/ISLR/SPARC/ACTN1/TIMP3/PRTN3/TIMP2/MMP8/THBS1/CXCL1/TGFB2/UNC13D/F13A1/CRISPLD2/PDGFB/PDGFA/PRSS2/RARRES2/TGFB3/F5/TIMP1/VCL/PYGL/RNASE2/PF4/PTX3/TGFB1/RNASE3/MPO/SERPINB3/SERPING1/GAS6/GIP/CNN2/FAM3C/ANXA2/SERPINB1/APP/HSPA6/HP/TOR4A/CHI3L1/ACTN4/EGFR/BPI/ECM1/HGF/PYGB/COTL1/PRSS57/ALOX5/CAP1/PKM/ARSB/PGAM1/PADI2/GALNS/SERPINA1/MVP/V…
GOBP_MUSCLE_CONTRACTION	GOBP_MUSCLE_CONTRACTION	248	0.407612	1.72648	1.26344e-05	0.000236837	0.000162332	2583	tags=27%, list=10%, signal=25%	CLCN1/MYBPH/NMUR2/COMP/GDNF/SULF1/ADORA1/HTR1D/ACTA2/PLN/CNN1/MYOM3/SPX/SULF2/MYL9/OXTR/EDN2/PTGS2/STC1/CALD1/TPM2/SGCD/PPP1R13L/EDNRA/TNNT1/MYLK/ITGA2/SSPN/FLNA/CACNA1C/GJA5/TPM1/TNF/CCN2/KCNE5/GPER1/P2RX6/TBXA2R/GJA1/MYOF/SPHK1/PTAFR/KCNJ12/SMTN/LMOD1/ZC3H12A/PKP2/HTR7/SCN2B/PROK2/TPM4/DAPK3/CAV1/PRKG1/MYH13/RGS2/BDKRB2/STAC/TPCN2/ASPH/MYBPC2/TNNI2/SLC9A1/F2R/MYL4/APBB2/ANXA6
GOBP_MORPHOGENESIS_OF_EMBRYONIC_EPITHELIUM	GOBP_MORPHOGENESIS_OF_EMBRYONIC_EPITHELIUM	114	0.503668	1.93262	1.27252e-05	0.000237818	0.000163005	4509	tags=40%, list=18%, signal=33%	GREM1/SOX11/GATA3/ALDH1A3/SFRP2/VEGFC/WNT6/TWIST1/GDNF/SULF1/CTHRC1/SFRP1/TGFB1I1/PDX1/TGFB2/PAX8/WNT2/FZD1/PRICKLE1/TGFB1/SALL4/LUZP1/SOX9/IRX1/VASP/TFAP2A/NOG/BCL10/SKI/HIF1A/PLXNB2/FZD2/PTK7/DVL1/LAMA5/SPINT1/RARG/SEMA4C/SDC4/SPINT2/ST14/RARA/WNT7B/JAG2/ADM/SUFU
GOBP_REGULATION_OF_RESPONSE_TO_BIOTIC_STIMULUS	GOBP_REGULATION_OF_RESPONSE_TO_BIOTIC_STIMULUS	281	0.390975	1.6828	1.31666e-05	0.000245031	0.000167949	6857	tags=41%, list=27%, signal=31%	EREG/KLK5/KLK7/TRIM15/CXCL6/HLA-G/EMILIN1/RAET1G/RAET1E/AIM2/NLRP10/SERPINB4/HTRA1/ADAM8/KLRC2/IL1B/IRGM/PLA2G5/OASL/FPR2/ZC3H12A/KLRC3/PVR/ISG15/SERPINB9/SERPING1/LEP/MICB/CFH/BIRC3/IRAK3/IFIT1/TRIM6/DDX60/CX3CL1/CGAS/MMP12/OAS3/TREM2/DUSP10/VSIG4/IRF7/TRIB1/RIPK2/NECTIN2/OAS1/HERC5/MUL1/FADD/EMILIN2/NOD2/PRKCA/ZNFX1/N4BP1/IL4I1/OPTN/SH2D1B/SPI1/STING1/TNFAIP3/IFI16/HAVCR2/F2RL1/IL27/FCGR2B/DDX5…
GOBP_NEGATIVE_REGULATION_OF_LEUKOCYTE_CELL_CELL_ADHESION	GOBP_NEGATIVE_REGULATION_OF_LEUKOCYTE_CELL_CELL_ADHESION	112	0.502847	1.93424	1.31903e-05	0.000245031	0.000167949	4418	tags=39%, list=17%, signal=33%	PLA2G2F/IL20RB/HLA-G/LGALS7B/GLI3/IL4R/MAD1L1/LGALS9C/TNFRSF21/ZC3H12A/LRRC32/PRNP/HLX/CCL21/IFNL1/TNFSF4/LGALS9B/CEBPB/CXCL12/CCL28/TBX21/LOXL3/ILDR2/SMAD7/LILRB2/VSIG4/SCGB1A1/RUNX1/IL2RA/DLG5/MIR221/SDC4/IL4I1/ERBB2/LAPTM5/CD300A/IDO1/VSIR/IL10/HAVCR2/CD80/CBLB/FCGR2B/CD86
GOBP_POSITIVE_REGULATION_OF_PHOSPHATIDYLINOSITOL_3_KINASE_SIGNALING	GOBP_POSITIVE_REGULATION_OF_PHOSPHATIDYLINOSITOL_3_KINASE_SIGNALING	63	0.592602	2.10702	1.32549e-05	0.000245493	0.000168266	3394	tags=43%, list=13%, signal=37%	FN1/NTRK3/UNC5B/PDGFRB/TGFB2/PDGFRA/TNF/PDGFB/PDGFA/GPER1/PDGFC/ROR2/DCN/ROR1/SOX9/LEP/OSM/PPARD/F2R/HGF/NEDD4/CSF3/FLT1/KDR/TREM2/IL18/NTRK1
GOBP_METANEPHRIC_NEPHRON_DEVELOPMENT	GOBP_METANEPHRIC_NEPHRON_DEVELOPMENT	29	0.715861	2.16327	1.35852e-05	0.000250859	0.000171944	6237	tags=90%, list=24%, signal=68%	GREM1/LHX1/GDNF/PDGFRB/PDGFRA/PAX8/PDGFB/KIF26B/LIF/SOX9/IRX1/LGR4/EGR1/WT1/FOXD1/PKD2/LAMB2/CTNNB1/HES1/PKD1/FMN1/SOX8/STAT1/CD34/BMP4/SALL1
GOBP_POSITIVE_REGULATION_OF_CELL_SUBSTRATE_ADHESION	GOBP_POSITIVE_REGULATION_OF_CELL_SUBSTRATE_ADHESION	105	0.512021	1.96688	1.37716e-05	0.000253546	0.000173785	3884	tags=43%, list=15%, signal=37%	OLFM4/FN1/ITGA5/EMILIN1/COL16A1/HAS2/COL8A1/ITGA3/THY1/SFRP1/FBLN2/MYADM/EFEMP2/FLNA/EDIL3/NID1/UNC13D/CCDC80/PDGFB/CCN1/EGFLAM/RRAS/CDK6/EGFL6/S100A10/CCL21/ECM2/DAB2/CSF1/FERMT1/CCL28/MAP4K4/CX3CL1/CDH13/KDR/NRP1/FERMT2/VEGFA/CIB1/LIMS1/SDC4/DOCK5/RIN2/LIMS2/ARPC2
GOBP_REGULATION_OF_TUBE_SIZE	GOBP_REGULATION_OF_TUBE_SIZE	104	0.517848	1.98475	1.47342e-05	0.000270462	0.00018538	4457	tags=48%, list=17%, signal=40%	DRD5/CRP/ADRA1D/FOXC2/ASIC2/HTR1B/COMP/MMP2/ADORA1/HTR1D/ACTA2/OXTR/EDN2/PTGS2/EDNRA/HRH1/GJA5/TNF/FOXC1/GPER1/KCNMB1/TBXA2R/P2RY2/HTR7/ECE1/CAV1/PRKG1/RGS2/BDKRB2/VSTM4/LEP/ITGA1/PLOD3/PPARD/F2R/DRD1/SOD2/HRH2/AVPR1B/GRIP2/HTR2A/KCNA5/DOCK5/UTS2/HTR2B/BMPR2/F2RL1/EXT1/ADRB3/ADM
GOBP_HEAD_MORPHOGENESIS	GOBP_HEAD_MORPHOGENESIS	29	0.714467	2.15906	1.49302e-05	0.000273249	0.00018729	2914	tags=52%, list=11%, signal=46%	COL1A1/MMP2/DKK1/CRISPLD1/PDGFRA/CRISPLD2/TGFB3/SCX/RRAS/STRA6/NOG/ASPH/TIPARP/SKI/TBX1
GOBP_MUSCLE_ORGAN_MORPHOGENESIS	GOBP_MUSCLE_ORGAN_MORPHOGENESIS	64	0.58724	2.09422	1.51947e-05	0.00027727	0.000190046	4600	tags=52%, list=18%, signal=42%	COL11A1/COL3A1/FOXC2/ACTC1/EDNRA/MYLK/EFEMP2/TGFB2/TPM1/FOXC1/WNT2/LIF/FZD1/TGFB1/PKP2/HEG1/LY6E/SHOX2/ZFPM2/NOG/HEY2/TBX1/SMAD7/FZD2/ZFPM1/TGFBR1/ADARB1/ENG/GSC/RYR2/TNNI3/TBX20/NRG1
GOBP_LEUKOCYTE_CHEMOTAXIS	GOBP_LEUKOCYTE_CHEMOTAXIS	193	0.437875	1.81414	1.56983e-05	0.000285617	0.000195767	5681	tags=47%, list=22%, signal=37%	PPBP/GREM1/SERPINE1/CCL7/VEGFC/CXCL6/THBS4/TNFAIP6/CXCL11/EDN2/CCL11/HRH1/THBS1/ADAM8/IL1B/NBL1/CXCL1/VAV3/TGFB2/SAA1/PLEC/CCL22/PDGFB/CCL8/CXCR1/RARRES2/CCL2/FPR2/PF4/CCL24/CD300H/CCL13/TNFSF11/PGF/CCL21/ADGRE2/S100A14/RIN3/GAS6/CXCL8/CCL15/CSF1/CSF1R/ITGA1/RAC2/ANO6/CXCL12/CX3CL1/ALOX5/HSD3B7/C5AR2/FLT1/C3AR1/C5AR1/TREM1/CXCL5/CXCL10/CXCR2/PADI2/VEGFA/CCL3/CKLF/JAM3/NOD2/FOLR2/ITGB2/SPI1/CCL3L3…
GOBP_ALPHA_AMINO_ACID_CATABOLIC_PROCESS	GOBP_ALPHA_AMINO_ACID_CATABOLIC_PROCESS	72	-0.569612	-2.03259	1.58825e-05	0.000288121	0.000197484	3191	tags=33%, list=12%, signal=29%	SHMT1/GPT2/PRODH/ACAT1/GPT/ALDH6A1/ASRGL1/ACADSB/BLMH/GLS2/ADHFE1/HYKK/OTC/CRYM/HOGA1/SLC25A21/MCCC1/HGD/HPD/TDH/ARG1/PAH/ALDH8A1/NOS2
GOBP_POSITIVE_REGULATION_OF_CELLULAR_COMPONENT_BIOGENESIS	GOBP_POSITIVE_REGULATION_OF_CELLULAR_COMPONENT_BIOGENESIS	403	0.360695	1.6033	1.62217e-05	0.000293413	0.000201111	4649	tags=30%, list=18%, signal=25%	WNT7A/EPS8L3/MMP3/THBS2/CLDN19/ASIC2/MMP1/CUX2/CSF2/PLEK2/SRPX2/EMILIN1/HRK/COL16A1/TENM2/WNT1/EPHB2/OXTR/THY1/SFRP1/TRABD2B/FLRT2/AMIGO2/CCL11/FSCN1/SLITRK6/NAV3/EPHA2/TPM1/PXN/TNF/SYNDIG1/KIRREL1/ESR1/CCN2/AGRN/IL1RAP/TGFB3/EPS8L1/PIEZO1/CDC42EP5/SYNPO/LRRN1/CLSTN1/LMOD1/TGFB1/CCL24/TPBG/CRACD/RHOC/S100A10/MET/ISG15/EFNA5/CCL21/SNX7/CAV1/SOX9/BAIAP2L2/PHLDB1/VASP/FERMT1/RAC2/CDC42EP1/DNM3/MAP4K…
GOBP_HEART_VALVE_DEVELOPMENT	GOBP_HEART_VALVE_DEVELOPMENT	58	0.598864	2.09094	1.72491e-05	0.000311086	0.000213224	5530	tags=66%, list=22%, signal=52%	GATA3/TWIST1/EMILIN1/SNAI1/TGFB2/GJA5/DCHS1/CCN1/SCX/ADAMTS9/ELN/TGFB1/APLNR/SOX9/STRA6/SNAI2/SHOX2/HEY2/TBX5/PDE2A/GATA5/HEYL/TIE1/TNFRSF1A/ZFPM1/ACVR1/SLIT3/BMPR2/TGFBR2/JAG1/TBX20/FGFRL1/TNFRSF1B/MTOR/ROBO1/NOTCH2/NFATC1/PRDM1
GOBP_CELLULAR_EXTRAVASATION	GOBP_CELLULAR_EXTRAVASATION	66	0.5757	2.06562	1.74865e-05	0.00031357	0.000214927	5963	tags=62%, list=23%, signal=48%	OLFM4/PRTN3/THY1/CHST4/ADAM8/TNF/ITGB1/PTAFR/TRIM55/CCL2/SIRPA/CCL21/LEP/ITGA1/CXCL12/CCL28/VCAM1/CX3CL1/IL1R1/ICAM1/ST3GAL4/PLVAP/GCNT1/FADD/IL27RA/JAM3/SELE/XG/BCR/ITGA4/EXT1/SELPLG/PIK3CD/RIPK3/JAM2/PDGFD/LYVE1/CX3CR1/FER/CD177/FUT4
GOBP_NEGATIVE_REGULATION_OF_LEUKOCYTE_PROLIFERATION	GOBP_NEGATIVE_REGULATION_OF_LEUKOCYTE_PROLIFERATION	80	0.552061	2.04079	1.74882e-05	0.00031357	0.000214927	4418	tags=44%, list=17%, signal=36%	PLA2G2F/CRP/GREM1/SOX11/IL20RB/HLA-G/LGALS7B/CCL8/MAD1L1/LGALS9C/TNFRSF21/LRRC32/PRNP/LGALS9B/IL33/CEBPB/LILRB2/VSIG4/SCGB1A1/IL2RA/DLG5/SDC4/IL4I1/ERBB2/CD300A/IDO1/VSIR/TNFAIP3/IL10/ENPP3/HAVCR2/CD80/CBLB/FCGR2B/CD86
GOBP_QUINONE_METABOLIC_PROCESS	GOBP_QUINONE_METABOLIC_PROCESS	29	-0.726306	-2.13855	1.76358e-05	0.000314431	0.000215517	537	tags=38%, list=2%, signal=37%	COQ8A/CYP4F12/AKR1B10/CYP4F2/AKR1C3/AKR1C4/AKR1C2/CYP4F11/CBR1/AKR1C1/CYP4F3
GOBP_NEGATIVE_REGULATION_OF_PHOSPHORYLATION	GOBP_NEGATIVE_REGULATION_OF_PHOSPHORYLATION	309	0.381596	1.65204	1.76386e-05	0.000314431	0.000215517	4529	tags=29%, list=18%, signal=24%	PMEPA1/INHBA/GREM1/CAMK2N1/XDH/SFRP2/TWIST1/EMILIN1/EPHB2/GCKR/THY1/SFRP1/PTPRH/NTRK3/NLRP12/MYADM/ERRFI1/DKK1/IL1B/DDIT4/PLEC/KIRREL1/FABP4/PKIB/BDKRB1/UBASH3B/CD109/LRP1/FBLN1/ZC3H12A/CDKN1A/DUSP6/TGFB1/GADD45A/ACP4/PRNP/SERPINB3/SIRPA/ENPP1/HEG1/KIRREL2/CAV1/RGS2/BDKRB2/DUSP7/LATS2/MYCNOS/NOG/IRAK3/INPP5F/CDKN2B/HGF/CDKN1C/PTK6/SOCS3/RASIP1/DUSP10/SMAD7/GRB10/TRIB1/DVL1/MVP/MIDN/TRIB2/ANKLE2/C…
GOBP_MORPHOGENESIS_OF_A_POLARIZED_EPITHELIUM	GOBP_MORPHOGENESIS_OF_A_POLARIZED_EPITHELIUM	86	0.542979	2.04051	1.76887e-05	0.000314431	0.000215517	3691	tags=36%, list=14%, signal=31%	WNT7A/RSPO3/GPC6/SFRP2/LAMA3/CTHRC1/DACT1/SFRP1/DKK1/FAT1/FZD1/PRICKLE1/PLEKHA4/ROR2/ROR1/FOXF2/DAB2/ACTB/TIAM1/CELSR2/WDR1/MSN/AJAP1/VANGL1/FZD2/PTK7/DVL1/LAMA5/DLG5/DAAM1/LAMA1
GOBP_POSITIVE_REGULATION_OF_INFLAMMATORY_RESPONSE	GOBP_POSITIVE_REGULATION_OF_INFLAMMATORY_RESPONSE	105	0.507913	1.9511	1.78621e-05	0.000316107	0.000216665	3486	tags=32%, list=14%, signal=28%	IL1RL1/SERPINE1/CAMK2N1/LGALS1/NLRP10/MMP8/PTGS2/NLRP12/ADAM8/IL1B/ITGA2/TAFA3/OSMR/TNF/FABP4/CCL24/ALOX5AP/TNFSF11/CCN4/TNFSF4/OSM/LILRA5/APP/IL33/GPR4/CEBPB/CX3CL1/ETS1/PDE2A/TREM2/TNFRSF1A/IL18/CCL3/TNIP1
GOBP_POSITIVE_REGULATION_OF_IMMUNE_RESPONSE	GOBP_POSITIVE_REGULATION_OF_IMMUNE_RESPONSE	431	0.357087	1.60138	1.78851e-05	0.000316107	0.000216665	5335	tags=32%, list=21%, signal=26%	EREG/KLK5/CRP/BTNL3/KLK7/PLPP4/GATA3/IFNL3/HLA-G/KCNN4/RAET1G/RAET1E/AIM2/NLRP10/THY1/ADAM8/KLRC2/IL1B/VAV3/C9/TGFB2/CLCF1/IRGM/CMTM3/TNF/IL4R/PLA2G5/IGHV3-16/TNFRSF21/PTAFR/FPR2/ZC3H12A/TGFB1/BCAR1/KLRC3/PRNP/C1R/MYO1G/FYB1/HLX/PVR/IFNL1/TNFSF4/SERPING1/C1S/MICB/RSAD2/VAV2/CFH/SLC11A1/BCL10/FPR1/TRIM6/NLRP3/CD276/GBP1/TBX21/HHLA2/CGAS/MMP12/IL1R1/LIMK1/CD59/C5AR2/ITGAM/C3AR1/TREM2/LAT2/C5AR1/IGH…
GOBP_NEGATIVE_REGULATION_OF_TRANSFORMING_GROWTH_FACTOR_BETA_RECEPTOR_SIGNALING_PATHWAY	GOBP_NEGATIVE_REGULATION_OF_TRANSFORMING_GROWTH_FACTOR_BETA_RECEPTOR_SIGNALING_PATHWAY	62	0.583116	2.06418	1.80389e-05	0.000317917	0.000217906	5031	tags=48%, list=20%, signal=39%	PMEPA1/ASPN/SPRED3/HTRA3/EMILIN1/WNT1/FBN1/HTRA1/VASN/TGFB1I1/LTBP1/TGFB3/CD109/CHST11/BCL9L/CAV1/SLC2A10/SKI/SMAD7/IL17RD/CAV2/HSPA1A/ADAMTSL2/FAM89B/SPRED1/SPRY1/SKIL/GLG1/SMURF2/PPARG
GOBP_REGULATION_OF_PROTEIN_CONTAINING_COMPLEX_ASSEMBLY	GOBP_REGULATION_OF_PROTEIN_CONTAINING_COMPLEX_ASSEMBLY	320	0.379049	1.64286	1.86037e-05	0.000326939	0.00022409	6771	tags=43%, list=26%, signal=32%	MMP3/PMEPA1/MMP1/CSF2/HRK/DACT1/FHOD3/KANK4/TRABD2B/CCL11/FBLIM1/VILL/MYADM/DKK1/FSCN1/NAV3/IRGM/TNF/KIRREL1/ESR1/PIEZO1/CDC42EP5/LMOD1/ELN/GFAP/STX1A/TGFB1/CCL24/CRACD/RHOC/MET/ISG15/CCL21/SOX9/BAIAP2L2/VASP/FERMT1/MEFV/DBN1/CDC42EP1/CDH17/CAPG/TMSB10/COTL1/CSF3/SSH1/MSN/SNX9/TRABD2A/TREM2/SEPTIN8/RASIP1/FERMT2/PLEKHG2/CAPZB/LCAT/CDC42EP3/VEGFA/PINK1/HSPA1A/STX1B/TWF2/NCK2/ARHGAP40/BAK1/JAM3/PPP…
GOBP_SIGNAL_TRANSDUCTION_IN_ABSENCE_OF_LIGAND	GOBP_SIGNAL_TRANSDUCTION_IN_ABSENCE_OF_LIGAND	56	0.603367	2.09377	1.87169e-05	0.000327442	0.000224435	5518	tags=52%, list=22%, signal=41%	IL1A/INHBA/CSF2/GDNF/UNC5B/EYA4/IL1B/TNF/ITGAV/PF4/BCL2L10/SNAI2/CX3CL1/FAS/HSPA1A/BCL2L1/FADD/IFI6/BAK1/BCL2A1/EYA2/SRPX/BOK/IL7/BAG3/MAPK7/MCL1/FGF10/PPP2R1A
GOBP_NEGATIVE_REGULATION_OF_FAT_CELL_DIFFERENTIATION	GOBP_NEGATIVE_REGULATION_OF_FAT_CELL_DIFFERENTIATION	44	0.65517	2.14291	1.87382e-05	0.000327442	0.000224435	4489	tags=55%, list=18%, signal=45%	MMP11/GATA3/WNT1/TGFB1I1/TNF/C1QL4/GPER1/TRIO/TGFB1/MSX2/ENPP1/CCN4/ZFP36L2/ZFPM2/WNT3A/SOD2/FERMT2/RUNX1T1/ZFPM1/TRIB2/CCDC85B/JAG1/BBS12/GATA2
GOBP_MUSCLE_SYSTEM_PROCESS	GOBP_MUSCLE_SYSTEM_PROCESS	316	0.376791	1.63097	1.90466e-05	0.000331894	0.000227486	5712	tags=43%, list=22%, signal=34%	CLCN1/MYBPH/NMUR2/COMP/GDNF/SULF1/ADORA1/HTR1D/ACTA2/PLN/CNN1/MYOM3/SPX/SULF2/MYL9/OXTR/FBXO32/EDN2/PTGS2/STC1/CALD1/TPM2/SGCD/PPP1R13L/EDNRA/TNNT1/MYMK/MYLK/ERRFI1/IL1B/ITGA2/SSPN/FLNA/CACNA1C/GJA5/TPM1/TNF/CCN2/KCNE5/GPER1/P2RX6/TBXA2R/GJA1/MYOF/SPHK1/PTAFR/KCNJ12/SMTN/LMOD1/ZC3H12A/PKP2/HTR7/SCN2B/PROK2/TPM4/HAND2/DAPK3/CAV1/PRKG1/MYH13/RGS2/BDKRB2/LEP/STAC/TPCN2/ASPH/MYBPC2/PDLIM5/HEY2/INPP5F…
GOBP_GLAND_MORPHOGENESIS	GOBP_GLAND_MORPHOGENESIS	105	0.507385	1.94907	1.92256e-05	0.000334072	0.000228979	2883	tags=38%, list=11%, signal=34%	AREG/TNC/SEMA3A/MMP2/SULF1/SEMA3C/SFRP1/CCL11/GLI3/TGFB2/VDR/TGM2/EPHA2/TNF/PDGFA/ESR1/HOXA13/TGFA/TGFB3/FGF7/TGFB1/MSX2/EDAR/NRG3/FGF1/CAV1/SOX9/SNAI2/PLXNA1/CSF1/NOG/CSF1R/CEBPB/WNT3A/PML/EGFR/HGF/NTN4/MSN/NRP1
GOBP_POSITIVE_REGULATION_OF_CELL_DIVISION	GOBP_POSITIVE_REGULATION_OF_CELL_DIVISION	67	0.574969	2.07005	2.11583e-05	0.000366625	0.000251291	2103	tags=28%, list=8%, signal=26%	FGF5/EREG/IL1A/PPBP/VEGFC/THBS4/SSTR5/IL1B/TGFB2/PDGFB/PDGFA/TGFA/TGFB3/FGF7/PDGFC/TGFB1/PGF/FGF1/OSM
GOBP_MORPHOGENESIS_OF_AN_EPITHELIAL_SHEET	GOBP_MORPHOGENESIS_OF_AN_EPITHELIAL_SHEET	50	0.614794	2.05294	2.17917e-05	0.000376547	0.000258092	5637	tags=58%, list=22%, signal=45%	WNT7A/COL5A1/SOX11/ITGA5/PDPN/FLNA/CCN1/MSX2/RHOC/FERMT1/MMP12/FERMT2/HOXB2/DVL1/MRTFA/CD151/MIR221/MEGF8/LAMA1/CD44/ACVRL1/JAG1/TBX20/MTOR/NOTCH2/PHLDB2/PTEN/SRF/LCP1
GOBP_PHOSPHATIDYLINOSITOL_3_KINASE_SIGNALING	GOBP_PHOSPHATIDYLINOSITOL_3_KINASE_SIGNALING	111	0.500497	1.92379	2.23128e-05	0.000383995	0.000263197	6679	tags=54%, list=26%, signal=40%	GATA3/FN1/TWIST1/IRS1/NTRK3/UNC5B/SERPINE2/PDGFRB/TGFB2/PDGFRA/TNF/PDGFB/PDGFA/GPER1/PDGFC/ROR2/DCN/ROR1/SOX9/LEP/OSM/PEAR1/PPARD/F2R/EGFR/HGF/NEDD4/CSF3/FLT1/KDR/TREM2/LTK/IL18/NTRK1/ZFP36L1/HTR2A/ERBB2/HTR2B/NYAP1/F2RL1/DAB2IP/PIP5K1C/PIK3CD/SRC/TPTE2/FBXL2/PIK3R1/PDGFD/PTEN/HCST/FGF2/IGF1R/CEP55/CCL5/EDN1/NKX3-1/PRR5L/CBL/FGR/AKT1
GOBP_POSITIVE_REGULATION_OF_BLOOD_VESSEL_ENDOTHELIAL_CELL_MIGRATION	GOBP_POSITIVE_REGULATION_OF_BLOOD_VESSEL_ENDOTHELIAL_CELL_MIGRATION	50	0.614297	2.05128	2.23469e-05	0.000383995	0.000263197	6150	tags=62%, list=24%, signal=47%	FOXC2/VEGFC/SRPX2/PTGS2/THBS1/PDGFB/PLK2/JCAD/TGFB1/HDAC9/ANGPT4/ETS1/RHOJ/HIF1A/KDR/NRP1/HDAC7/VEGFA/CIB1/MIR221/PRKCA/MIR210/GATA2/MIR135B/MAP2K3/CD40/PRKD2/TMSB4X/FGF2/STAT5A/ABL1
GOBP_KERATINOCYTE_DIFFERENTIATION	GOBP_KERATINOCYTE_DIFFERENTIATION	89	0.532508	2.00411	2.29118e-05	0.00039261	0.000269102	4512	tags=40%, list=18%, signal=33%	EREG/KLK5/IL1A/CDH3/IL20/LIPK/POU3F1/CASP14/CYP27B1/ERRFI1/VDR/PLEC/EPHA2/FOXC1/ZBED2/CD109/CYP26B1/MSX2/FLNB/ADAM9/PALLD/CLIC4/IVL/KAZN/KRT17/OPN3/FOSL2/ZFP36L1/KRT84/SFN/BCR/ST14/HOXA7/JAG1/IRF6/KRT16
GOBP_TUMOR_NECROSIS_FACTOR_SUPERFAMILY_CYTOKINE_PRODUCTION	GOBP_TUMOR_NECROSIS_FACTOR_SUPERFAMILY_CYTOKINE_PRODUCTION	139	0.475376	1.89232	2.35888e-05	0.000403094	0.000276288	5348	tags=44%, list=21%, signal=35%	IL1A/TWIST1/SPON2/EPHB2/AKAP12/MMP8/AXL/THBS1/ADAM8/ERRFI1/PTAFR/PF4/ZC3H12A/SIRPA/TNFRSF8/GAS6/LEP/LILRA5/APP/CD14/IL33/IRAK3/BCL10/CX3CL1/BPI/OAS3/C5AR2/TREM2/IL37/OAS2/IFIH1/RIPK2/CCL3/OAS1/FADD/IL27RA/NOD2/VSIR/TNFAIP3/TMEM106A/IL10/HAVCR2/RARA/BCL3/CLEC4A/DDX58/CD86/CLEC7A/TICAM1/LTF/MYD88/TYROBP/FOXP3/IFNGR1/PTPN22/MAPKAPK2/PIK3R1/FRMD8/ARID5A/CYBB/NFATC4
GOBP_ARTERY_MORPHOGENESIS	GOBP_ARTERY_MORPHOGENESIS	59	0.594834	2.09205	2.43591e-05	0.000415111	0.000284525	4488	tags=56%, list=18%, signal=46%	COL3A1/FOXC2/COMP/EDNRA/MYLK/EFEMP2/PDGFRB/TGFB2/GJA5/PRRX1/HOXA13/FOXC1/LRP1/ADAMTS9/HAND2/STRA6/FKBP10/NOG/MIR205/HEY2/EFNB2/NRP1/TBX1/SMAD7/VEGFA/TGFBR1/ENG/PKD2/ACVRL1/BMPR2/LDLR/JAG1/ZMIZ1
GOBP_TEMPERATURE_HOMEOSTASIS	GOBP_TEMPERATURE_HOMEOSTASIS	139	0.4744	1.88844	2.46796e-05	0.000419417	0.000287476	3770	tags=29%, list=15%, signal=25%	NTSR1/IL1A/G0S2/TRPM8/FOXC2/ADORA1/DIO2/ADAMTS5/OXTR/MFAP2/EDN2/PTGS2/IL1B/LAMA4/PTGES/TNF/FABP4/IL4R/ZNF423/GJA1/PDGFC/ACOT11/TNFSF11/CAV1/LEP/CEBPB/DRD1/ID1/GRB10/EBF2/SLN/ELOVL3/VEGFA/IL18/LGR4/EGR1/NR1D1/TRPV2/HTR2A/NOVA2
GOMF_ATPASE_COUPLED_CATION_TRANSMEMBRANE_TRANSPORTER_ACTIVITY	GOMF_ATPASE_COUPLED_CATION_TRANSMEMBRANE_TRANSPORTER_ACTIVITY	39	-0.67056	-2.10014	2.48559e-05	0.000421257	0.000288738	1883	tags=28%, list=7%, signal=26%	ATP2B1/ATP6V1C2/ATP13A4/ATP1A3/ATP8A1/ATP12A/ATP13A5/KCNJ11/ATP4A/ABCC8/ATP4B
GOBP_NEGATIVE_REGULATION_OF_EXTRINSIC_APOPTOTIC_SIGNALING_PATHWAY	GOBP_NEGATIVE_REGULATION_OF_EXTRINSIC_APOPTOTIC_SIGNALING_PATHWAY	77	0.550917	2.03191	2.51039e-05	0.000424297	0.000290821	5452	tags=53%, list=21%, signal=42%	IL1A/SERPINE1/CSF2/SFRP2/GDNF/UNC5B/THBS1/EYA4/IL1B/TNF/ITGAV/PF4/ITPRIP/SNAI2/CX3CL1/TMBIM1/HGF/ICAM1/NRP1/ITGA6/LMNA/ACVR1/TGFBR1/HSPA1A/BCL2L1/IFI6/MIR221/TCF7L2/PEA15/TNFAIP3/EYA2/IL7/LGALS3/SRC/YAP1/MAPK7/MCL1/RELA/FGF10/FAIM2/CTTN
GOBP_POSITIVE_REGULATION_OF_HEMOPOIESIS	GOBP_POSITIVE_REGULATION_OF_HEMOPOIESIS	135	0.466555	1.84951	2.52501e-05	0.000425606	0.000291718	5351	tags=44%, list=21%, signal=35%	IL20/GATA3/MMP14/HLA-G/LGALS1/AXL/ADAM8/GPR68/GLI3/TNF/IL4R/LIF/EGR3/PF4/TGFB1/ROR2/KLF10/TNFSF11/HLX/TNFSF4/GAS6/IL15RA/CSF1/VNN1/NLRP3/TREM2/ZBTB46/DUSP10/LILRB2/TRIB1/RIPK2/IL18/TNFSF9/RUNX1/IL2RA/FADD/ZFP36L1/PNP/PRKCA/IL4I1/VSIR/IL10/CD80/RARA/TGFBR2/CD4/IL7R/IL7/CD86/ZMIZ1/PIK3R6/LGALS3/IL15/IL1RL2/TYROBP/FOXP3/CCR1/NFKBIZ/NOTCH2
GOBP_REGULATION_OF_CELL_MATRIX_ADHESION	GOBP_REGULATION_OF_CELL_MATRIX_ADHESION	101	0.512275	1.95951	2.54478e-05	0.000427772	0.000293203	5563	tags=50%, list=22%, signal=39%	PLAU/GREM1/SERPINE1/MMP14/COL16A1/THY1/SFRP1/THBS1/EFEMP2/VCL/RRAS/CDK6/S100A10/EFNA5/CCL21/DAPK3/CSF1/FERMT1/CCL28/SLC9A1/MAP4K4/CX3CL1/CDH13/MMP12/AJAP1/KDR/NRP1/FERMT2/VEGFA/CIB1/LIMS1/SDC4/RIN2/ACVRL1/HOXA7/JAG1/ACTG1/RASA1/SRC/MACF1/PIK3R1/ADAM15/SLK/PLEKHA2/PHLDB2/PTEN/PTK2B/SMAD3/FMN1/PEAK1
GOBP_NEGATIVE_REGULATION_OF_LYMPHOCYTE_ACTIVATION	GOBP_NEGATIVE_REGULATION_OF_LYMPHOCYTE_ACTIVATION	132	0.474869	1.87055	2.5904e-05	0.000434261	0.00029765	5679	tags=41%, list=22%, signal=32%	PLA2G2F/INHBA/SOX11/IL20RB/HLA-G/LGALS7B/SFRP1/AXL/GLI3/IL4R/MAD1L1/LGALS9C/TNFRSF21/ZC3H12A/LRRC32/PRNP/HLX/IFNL1/TNFSF4/LGALS9B/CEBPB/TBX21/LOXL3/ILDR2/SMAD7/LILRB2/VSIG4/SCGB1A1/RUNX1/IL2RA/DLG5/SDC4/IL4I1/ERBB2/LAPTM5/CD300A/IDO1/VSIR/TNFAIP3/IL10/HAVCR2/CD80/CBLB/FCGR2B/CD86/LGALS3/TYROBP/FOXP3/PTPN22/MNDA/ITCH/PDE5A/IRF1/SAMSN1
GOBP_ACTIN_CYTOSKELETON_REORGANIZATION	GOBP_ACTIN_CYTOSKELETON_REORGANIZATION	96	0.520699	1.96127	2.60076e-05	0.000434819	0.000298033	6397	tags=50%, list=25%, signal=38%	CLDN19/PLEK2/NTRK3/ANTXR1/FLNA/PLEC/PDGFRA/FGF7/SYDE1/MYH9/GDPD2/BCAR1/PDLIM4/ASB2/DAPK3/BAIAP2L2/SHC1/MICALL2/CSF1R/NRK/HMCN1/CSF3/PARVA/NRP1/RAPGEF3/PTK7/CDC42BPB/CDC42BPG/ABL2/IQGAP2/NTF3/BAIAP2L1/S1PR2/CD2AP/ARHGDIA/NOTCH2/FGF10/CTTN/PTK2B/RALA/FER/SIPA1L1/ARHGDIB/ABL1/EZR/ABI3/MINK1/RICTOR
GOBP_NEGATIVE_REGULATION_OF_PEPTIDASE_ACTIVITY	GOBP_NEGATIVE_REGULATION_OF_PEPTIDASE_ACTIVITY	182	0.437082	1.79808	2.70355e-05	0.000450786	0.000308977	4069	tags=37%, list=16%, signal=32%	SPINK6/LCN1/SERPINA3/NLRP7/SERPINE1/PI15/CST6/SFRP2/COL6A3/SERPINA4/TIMP3/TIMP2/PLAUR/SERPINB4/SPOCK1/PTGS2/SERPINE2/THBS1/R3HDML/SERPINB7/TNF/MMP9/ANXA8L1/ANXA8/SERPINH1/TIMP1/WFDC1/CD109/LRP1/COL7A1/SPOCK3/PRNP/SERPINA5/SERPINB3/CTSB/SERPINB9/SERPING1/TFPI2/GAS6/ANXA2/SERPINB1/APP/BIRC3/CST2/WFDC10B/ECM1/HGF/AQP1/PAPLN/WFDC13/WFDC3/SERPINA1/VEGFA/CST7/RARRES1/CAST/IFI6/BST2/RECK/SPINT1/LXN/ANOS…
GOCC_RUFFLE_MEMBRANE	GOCC_RUFFLE_MEMBRANE	83	0.531045	1.97234	2.72944e-05	0.00045323	0.000310653	5789	tags=43%, list=23%, signal=34%	EPS8L3/FAP/ITGB3/ITGA5/PDPN/EPHA2/TPM1/ITGB1/ITGAV/EPS8L1/JCAD/ADGRE2/PSD2/FERMT1/MTSS2/EGFR/FGD5/CFL1/CIB1/SPRY4/ARHGEF4/TLN1/DDX58/PDE4A/PIP5K1C/ARF4/DIAPH1/SRC/PSD/PPP1R9B/CDKL5/MACF1/PLEKHO1/AIF1/LCP1/RAC1
GOCC_GOLGI_APPARATUS_SUBCOMPARTMENT	GOCC_GOLGI_APPARATUS_SUBCOMPARTMENT	304	0.381808	1.64633	2.73286e-05	0.00045323	0.000310653	5789	tags=33%, list=23%, signal=26%	TGFBI/MARCHF4/POSTN/SULF1/SULF2/CHST6/CHST4/GAL3ST3/FLNA/ATP8B3/LGR5/CHPF/GPER1/RGS20/XYLT1/RAB7B/GALNT2/RAB31/PLK3/HTR7/CHST3/NSG1/NMNAT2/A3GALT2/CLTB/MME/APP/BICD1/PHETA1/CSGALNACT2/CSGALNACT1/PLOD3/CHSY1/LPCAT2/AP1S3/BACE2/PI4K2A/ST3GAL2/CHSY3/MAN2A1/SNX9/DNAAF6/MICALL1/RAB38/BAIAP3/RASIP1/ST3GAL4/MYO1B/FUT6/B4GALT1/CCDC91/GCNT1/RAB27B/CHPF2/RAB43/LYPLA2/MGAT2/FUT3/GAL3ST4/ARFRP1/B3GALT6/OPTN/…
GOBP_NEGATIVE_REGULATION_OF_CELL_GROWTH	GOBP_NEGATIVE_REGULATION_OF_CELL_GROWTH	152	0.458192	1.84395	2.75053e-05	0.000454941	0.000311825	4068	tags=35%, list=16%, signal=30%	CDHR2/CDA/INHBA/GREM1/SEMA3A/SEMA7A/SFRP2/DCBLD2/SEMA3C/SFRP1/CYP27B1/DACT3/SERPINE2/SEMA3B/SEMA5A/SEMA6B/DRAXIN/TGFB2/MEG3/BDKRB1/WFDC1/SEMA4B/GJA1/HNF4A/CDKN1A/TGFB1/ENPP1/RGS2/DAB2/SOX17/WNT3A/PPARD/PML/RTN4R/RGS4/SEMA5B/NRP1/PLXNA3/HSPA1A/MUL1/ENO1/BST2/CCDC85B/SIPA1/WT1/SEMA4C/SERTAD3/MINAR1/SLIT3/RTN4/ACVRL1/DCUN1D3/BMPR2
GOBP_NEGATIVE_REGULATION_OF_MYELOID_LEUKOCYTE_DIFFERENTIATION	GOBP_NEGATIVE_REGULATION_OF_MYELOID_LEUKOCYTE_DIFFERENTIATION	41	0.653084	2.11092	2.81765e-05	0.0004648	0.000318582	5408	tags=56%, list=21%, signal=44%	LRRC17/INHBA/TNFAIP6/SFRP1/FBN1/GPR68/FSTL3/UBASH3B/CDK6/ZBTB46/TRIB1/ZFPM1/CCL3/C1QC/MAFB/LILRB3/RARA/HOXA7/GATA2/LTF/PIK3R1/CTNNB1/GPR137B
GOBP_ESTABLISHMENT_OF_TISSUE_POLARITY	GOBP_ESTABLISHMENT_OF_TISSUE_POLARITY	64	0.577723	2.06028	2.83385e-05	0.000466228	0.000319562	3102	tags=34%, list=12%, signal=30%	WNT7A/RSPO3/GPC6/SFRP2/CTHRC1/DACT1/SFRP1/DKK1/FZD1/PRICKLE1/PLEKHA4/ROR2/ROR1/FOXF2/DAB2/TIAM1/CELSR2/WDR1/VANGL1/FZD2/PTK7/DVL1
GOMF_MONOCARBOXYLIC_ACID_BINDING	GOMF_MONOCARBOXYLIC_ACID_BINDING	61	-0.584026	-2.03425	2.84154e-05	0.000466253	0.000319578	980	tags=26%, list=4%, signal=25%	MCCC1/LCN12/GSTM2/UGT1A1/UCP1/AKR1C3/AKR1C4/AKR1C2/PLA2G1B/CYP4F11/UGT1A7/AKR1C1/PMP2/ALB/GSTA1/AFP
GOBP_REGULATION_OF_MIRNA_TRANSCRIPTION	GOBP_REGULATION_OF_MIRNA_TRANSCRIPTION	53	0.606167	2.06377	2.85634e-05	0.000467442	0.000320394	6228	tags=57%, list=24%, signal=43%	NGFR/GATA3/FOSL1/PRL/TGFB2/TNF/PDGFB/TGFB1/SOX9/PPARD/ETS1/HIF1A/TEAD1/MRTFA/EGR1/JUN/WT1/SPI1/IL10/RARA/GATA2/APLN/PPARG/RELA/NFATC4/SMAD3/SRF/FGF2/SMAD1/BMP4
GOBP_FACE_DEVELOPMENT	GOBP_FACE_DEVELOPMENT	39	0.663784	2.13818	2.88707e-05	0.000471224	0.000322986	2914	tags=44%, list=11%, signal=39%	COL1A1/ALDH1A3/MMP2/EDNRA/DKK1/CRISPLD1/PDGFRA/CRISPLD2/TGFB3/SCX/RRAS/STRA6/NOG/ASPH/TIPARP/SKI/TBX1
GOBP_ODONTOGENESIS_OF_DENTIN_CONTAINING_TOOTH	GOBP_ODONTOGENESIS_OF_DENTIN_CONTAINING_TOOTH	70	0.549205	1.98514	2.97549e-05	0.000484379	0.000332002	1866	tags=29%, list=7%, signal=27%	ODAPH/KLK5/AMTN/MMP20/NGFR/SERPINE1/WNT6/ODAM/DLX2/WNT10A/HTRA1/GLI3/FAM20C/ITGB6/PDGFRA/FOXC1/RUNX2/MSX2/EDAR/HAND2
GOCC_LAMELLIPODIUM_MEMBRANE	GOCC_LAMELLIPODIUM_MEMBRANE	20	0.776345	2.11205	2.991e-05	0.000485625	0.000332857	4356	tags=70%, list=17%, signal=58%	CSPG4/FAP/PLEK2/ITGB3/PDPN/ANTXR1/EPHA2/ITGAV/PIEZO1/VASP/FERMT2/CFL1/CD44/PLXND1
GOBP_PEPTIDE_CROSS_LINKING	GOBP_PEPTIDE_CROSS_LINKING	19	0.778487	2.12144	3.05997e-05	0.000495523	0.000339641	2415	tags=58%, list=9%, signal=52%	COL3A1/FN1/BGN/THBS1/F13A1/TGM2/TGM5/EGFLAM/SPOCK3/DCN/IVL
GOCC_TERTIARY_GRANULE_LUMEN	GOCC_TERTIARY_GRANULE_LUMEN	43	0.632563	2.05411	3.07148e-05	0.000496088	0.000340028	2679	tags=35%, list=10%, signal=31%	OLFM4/TCN1/CDA/PPBP/FOLR3/PRSS3/TIMP2/TNFAIP6/MMP8/CXCL1/MMP9/PTX3/CNN2/HP/PGM1
GOBP_CARDIAC_SEPTUM_DEVELOPMENT	GOBP_CARDIAC_SEPTUM_DEVELOPMENT	86	0.533148	2.00356	3.17527e-05	0.000511516	0.000350602	5530	tags=55%, list=22%, signal=43%	SOX11/GATA3/SEMA3C/TGFB2/GJA5/PAX8/HOXA13/CCN1/NRP2/FZD1/MSX2/SALL4/LUZP1/APLNR/HEG1/STRA6/ADAMTS6/ZFPM2/NOG/HEY2/TBX5/PDE2A/PARVA/HEYL/NRP1/TBX1/SMAD7/NDST1/FZD2/PTK7/ZFPM1/ACVR1/TGFBR1/ENG/SLIT3/BMPR2/TGFBR2/JAG1/PLXND1/SUFU/TBX20/FGFRL1/TBX3/ROBO1/NOTCH2/HES1/PRDM1
GOBP_PHAGOCYTOSIS	GOBP_PHAGOCYTOSIS	210	0.417919	1.7444	3.20731e-05	0.000515336	0.000353221	6278	tags=47%, list=24%, signal=36%	OLFM4/CRP/PLPP4/ITGB3/ADORA1/PRTN3/SPON2/AXL/THBS1/IL1B/ITGA2/VAV3/UNC13D/TGM2/TNF/ITGB1/MFGE8/DYSF/ITGAV/PLA2G5/LRP1/MYH9/IGHV3-16/SPHK1/CCL2/FPR2/RAB7B/PTX3/RAB31/MYO1G/MST1R/SIRPA/MET/GAS6/LEP/P2RY6/CNN2/IL15RA/CD14/VAV2/SLC11A1/PEAR1/RAC2/CD93/ANO6/LIMK1/ANXA3/ITGAM/TREM2/IGHE/MARCO/MSR1/COLEC12/NOD2/NCF2/ITGB2/CD300A/IGHG4/BCR/IL2RB/SRPX/LDLR/F2RL1/RARA/PLD4/FCGR2B/FCER1G/CLEC7A/GATA2/PIP5K1…
GOMF_GROWTH_FACTOR_ACTIVITY	GOMF_GROWTH_FACTOR_ACTIVITY	116	0.49105	1.88449	3.27354e-05	0.000524615	0.000359581	2810	tags=35%, list=11%, signal=32%	FGF5/EREG/TFF1/IL11/PPBP/INHBA/LEFTY1/AREG/EPGN/CSF2/VEGFC/GDNF/THBS4/BMP1/GDF5/CLEC11A/DKK1/CXCL1/TGFB2/CLCF1/PDGFB/PDGFA/CCN2/TGFA/TGFB3/FGF7/TIMP1/LIF/PDGFC/TGFB1/NRG3/PGF/FGF1/FGF11/OSM/CSF1/CXCL12/HGF/CSF3/TYMP/NTF4
GOBP_CELLULAR_AMINO_ACID_CATABOLIC_PROCESS	GOBP_CELLULAR_AMINO_ACID_CATABOLIC_PROCESS	87	-0.540841	-1.98889	3.29367e-05	0.000526476	0.000360857	3191	tags=30%, list=12%, signal=26%	SHMT1/FTCD/ALDH5A1/GPT2/PRODH/ACAT1/GPT/ALDH6A1/ASRGL1/ACADSB/BLMH/GLS2/ADHFE1/HYKK/OTC/CRYM/HOGA1/SLC25A21/MCCC1/HGD/HPD/TDH/ARG1/PAH/ALDH8A1/NOS2
GOBP_EMBRYONIC_EYE_MORPHOGENESIS	GOBP_EMBRYONIC_EYE_MORPHOGENESIS	24	0.742667	2.13281	3.37745e-05	0.000538476	0.000369082	2080	tags=42%, list=8%, signal=38%	TH/MFAP5/SOX11/ALDH1A3/TWIST1/MFAP2/FBN1/STRA6/FOXF2/TFAP2A
GOBP_POSITIVE_REGULATION_OF_CYSTEINE_TYPE_ENDOPEPTIDASE_ACTIVITY	GOBP_POSITIVE_REGULATION_OF_CYSTEINE_TYPE_ENDOPEPTIDASE_ACTIVITY	120	0.482041	1.86863	3.42454e-05	0.000544582	0.000373266	6922	tags=52%, list=27%, signal=38%	NGFR/XDH/AIM2/NLRP12/SOX7/TNF/CCN2/CCN1/GPER1/GRIN2A/F3/BCL2L10/ASPH/MEFV/BCL10/WNT3A/UACA/NLRP3/F2R/PML/EGLN3/MAP3K5/RIPK2/NLRP2/FAS/MUL1/FADD/BAK1/LAPTM5/CASP5/PMAIP1/IFI16/SLC1A1/BOK/FOXL2/CLEC7A/DAP/ACVR1C/ARL6IP5/TBC1D10A/CASP4/SNCA/PPARG/ROBO1/NLRP6/TNFSF10/NLRP1/SMAD3/CASP1/PDCD6/CARD9/BBC3/PRR7/HSF1/CASP10/FYN/CASP9/NKX3-1/NLRC4/APAF1/CTSD/NODAL
GOBP_RECEPTOR_METABOLIC_PROCESS	GOBP_RECEPTOR_METABOLIC_PROCESS	134	0.469829	1.85765	3.46009e-05	0.000548823	0.000376174	5297	tags=40%, list=21%, signal=32%	CACNG8/GREM1/HTR1B/ITGB3/REP15/SFRP4/DKK1/ITGB1/CXCR1/LRP1/TGFB1/RAB31/NSG1/ECE1/CAV1/RIN3/CXCL8/ANXA2/PHETA1/CACNG4/WNT3A/INPP5F/DNM3/NEDD4/EFNB2/CXCR2/EHD3/VEGFA/LDLRAP1/SELE/ITGB2/BVES/OPTN/LAPTM5/HTR2B/LDLR/RAMP1/PHETA2/PICALM/FURIN/VAMP3/FCER1G/SH3GLB1/ADM/DNM1/NTF3/NRG1/CAPN1/APLN/DLG4/SNCA/ACHE/GRK2/ITCH
GOBP_REGULATION_OF_SYSTEM_PROCESS	GOBP_REGULATION_OF_SYSTEM_PROCESS	411	0.352687	1.57341	3.53226e-05	0.000558837	0.000383038	4222	tags=33%, list=16%, signal=28%	NTSR1/TFF2/WNT7A/NPTX2/TH/IL1A/NETO1/MYBPH/ADRA1D/INHBA/ASIC2/NMUR2/KISS1/CUX2/SEMA3A/MMP2/TSHZ3/SHANK1/ADORA1/PLN/SCT/CNN1/SPX/CORIN/MYL9/OXTR/FBXO32/EDN2/PTGS2/STC1/EDNRA/TNNT1/HRH1/MYMK/ERRFI1/ITGA2/FLNA/TGFB2/CACNA1C/GJA5/TPM1/TNF/PDGFB/CCN2/KCNE5/GPER1/GRIN2D/CYP8B1/TBXA2R/GJA1/TNFRSF21/SPHK1/PTAFR/KCNJ12/NPTXR/ZC3H12A/STX1A/C1QTNF1/BEGAIN/PKP2/CORO2B/SCN2B/PROK2/HAND2/DAPK3/ECE1/CAV1/SLC4A3…
GOBP_AORTA_DEVELOPMENT	GOBP_AORTA_DEVELOPMENT	51	0.612887	2.0623	3.6113e-05	0.000569886	0.00039061	5561	tags=65%, list=22%, signal=51%	COL3A1/NGFR/LOX/EDNRA/LOXL1/MYLK/EFEMP2/PDGFRB/TGFB2/LRP1/ADAMTS9/PRICKLE1/APLNR/LEP/ADAMTS6/FKBP10/MIR205/HEY2/PDE2A/EFNB2/TBX1/NDST1/ENG/PKD2/ACVRL1/JAG1/PLXND1/SUFU/EGR2/ROBO1/HES1/PRDM1/SRF
GOBP_NEGATIVE_REGULATION_OF_CELL_SUBSTRATE_ADHESION	GOBP_NEGATIVE_REGULATION_OF_CELL_SUBSTRATE_ADHESION	49	0.617692	2.0603	3.67368e-05	0.00057769	0.000395959	5462	tags=59%, list=21%, signal=47%	COL1A1/SERPINE1/MMP14/WNT1/SPOCK1/THBS1/FBLN1/CORO2B/EFNA5/ANGPT2/ACTN4/GBP1/MAP4K4/CX3CL1/MMP12/AJAP1/FZD4/SPRY4/ACVRL1/HOXA7/JAG1/RASA1/MELTF/TACSTD2/SRC/PIK3R1/ADAM15/PHLDB2/PTEN
GOBP_POSITIVE_REGULATION_OF_ERBB_SIGNALING_PATHWAY	GOBP_POSITIVE_REGULATION_OF_ERBB_SIGNALING_PATHWAY	31	0.694658	2.1285	3.67943e-05	0.00057769	0.000395959	1257	tags=32%, list=5%, signal=31%	EREG/AREG/EPGN/AFAP1L2/ADORA1/PLAUR/BCAR3/MMP9/TGFA/GPER1
GOBP_OUTFLOW_TRACT_MORPHOGENESIS	GOBP_OUTFLOW_TRACT_MORPHOGENESIS	67	0.567038	2.04149	3.71083e-05	0.000581144	0.000398327	5555	tags=61%, list=22%, signal=48%	FOXC2/SOX11/SFRP2/TWIST1/SEMA3C/EDNRA/TGFB2/GJA5/NPY1R/FOXC1/NRP2/ELN/FZD1/MSX2/HAND2/ZFPM2/NOG/SOX17/HEY2/PARVA/HIF1A/HEYL/NRP1/TBX1/FZD2/SOX18/ZFPM1/ACVR1/VEGFA/JUN/ENG/BMPR2/TGFBR2/JAG1/PLXND1/TBX20/TBX3/CTNNB1/ROBO1/HES1/RYR1
GOBP_CALCIUM_ION_TRANSPORT	GOBP_CALCIUM_ION_TRANSPORT	315	0.376171	1.62796	3.73223e-05	0.000583019	0.000399612	4064	tags=31%, list=16%, signal=26%	NTSR1/PLPP4/TRPM8/CACNG8/NMUR2/JPH2/KCNN4/SLC24A2/PLN/JPH3/CXCL11/CEMIP/THY1/GRIN3B/PTGS2/STC1/EDNRA/CATSPER1/CYP27B1/MYLK/PDGFRB/CLCA3P/VDR/CACNA1C/CAMK2A/PDGFB/CCL8/CCN2/NALCN/BDKRB1/GPER1/ITGAV/UBASH3B/GRIN2D/ERO1A/CCL2/SLC24A3/CACNG6/GRIN2A/PRNP/CACNG1/MCHR1/APLNR/CCL21/RASA3/CAV1/ATP2B3/GAS6/HSPA2/P2RY6/NCS1/LILRA5/ANXA2/STAC/TPCN2/ORAI2/PANX1/AHNAK/CACNG4/ANO6/CXCL12/WNT3A/HOMER3/ADCYAP1R1/…
GOCC_VACUOLAR_LUMEN	GOCC_VACUOLAR_LUMEN	135	0.461595	1.82985	3.88087e-05	0.000604711	0.00041448	6479	tags=50%, list=25%, signal=37%	SERPINA3/CSPG4/VCAN/GPC6/PRTN3/OMD/BGN/CTSK/ACAN/PDGFRB/UNC13D/KERA/AGRN/PRSS2/HSPG2/LUM/FMOD/RNASE2/RNASE3/MPO/SERPINB3/CTSB/DCN/NSG1/ANXA2/PRELP/CTSL/BPI/PYGB/CSF3/PRSS57/IDS/CAP1/GPC1/ARSB/PADI2/GALNS/CTSA/SDC4/SDC3/ATP13A2/GPC2/RETN/GALC/NAPRT/PLBD2/CTSV/VAT1/GRN/MNDA/CYB5R3/TUBB/SDC2/ARSA/MANBA/MAN2B2/FUCA2/DYNC1H1/ACP2/DNAJC3/PSAP/STK11IP/TOLLIP/FAF2/SMPD1/SCARB2/GM2A
GOBP_REGULATION_OF_CELL_MIGRATION_INVOLVED_IN_SPROUTING_ANGIOGENESIS	GOBP_REGULATION_OF_CELL_MIGRATION_INVOLVED_IN_SPROUTING_ANGIOGENESIS	34	0.685315	2.11719	3.98153e-05	0.000618838	0.000424163	4489	tags=62%, list=18%, signal=51%	FOXC2/SRPX2/PTGS2/THBS1/CARD10/TBXA2R/PLK2/JCAD/HDAC9/MEOX2/STARD13/RHOJ/KDR/NRP1/HDAC7/VEGFA/CIB1/MIR221/MMRN2/SPRED1/GATA2
GOBP_EMBRYONIC_APPENDAGE_MORPHOGENESIS	GOBP_EMBRYONIC_APPENDAGE_MORPHOGENESIS	94	0.513624	1.93569	4.18741e-05	0.000649207	0.000444978	2623	tags=32%, list=10%, signal=29%	WNT7A/GREM1/ALX4/SFRP2/TWIST1/GDF5/HOXA11/DKK1/GLI3/TGFB2/CACNA1C/CRABP2/PRRX1/HOXA13/RUNX2/CHST11/CYP26B1/GJA1/MSX2/ROR2/SALL4/HAND2/ECE1/TFAP2A/SHOX2/NOG/GNA12/HOXD10/SKI/TBX5
GOBP_NEGATIVE_REGULATION_OF_CARTILAGE_DEVELOPMENT	GOBP_NEGATIVE_REGULATION_OF_CARTILAGE_DEVELOPMENT	26	0.719527	2.0981	4.20947e-05	0.000650994	0.000446204	4201	tags=73%, list=16%, signal=61%	GREM1/ADAMTS12/RFLNA/NKX3-2/GDF5/CTSK/ADAMTS7/CCN4/PTHLH/SOX9/SNAI2/LEP/RFLNB/NOG/WNT9A/TGFBR1/RARG/LTBP3/RARA
GOBP_NEGATIVE_REGULATION_OF_CHONDROCYTE_DIFFERENTIATION	GOBP_NEGATIVE_REGULATION_OF_CHONDROCYTE_DIFFERENTIATION	21	0.766741	2.10972	4.26355e-05	0.000657714	0.000450809	4114	tags=71%, list=16%, signal=60%	GREM1/ADAMTS12/RFLNA/NKX3-2/GDF5/ADAMTS7/CCN4/PTHLH/SOX9/SNAI2/RFLNB/WNT9A/TGFBR1/RARG/LTBP3
GOBP_POSITIVE_REGULATION_OF_LEUKOCYTE_MIGRATION	GOBP_POSITIVE_REGULATION_OF_LEUKOCYTE_MIGRATION	123	0.469175	1.82329	4.37115e-05	0.000672634	0.000461036	3609	tags=34%, list=14%, signal=29%	IL1A/SERPINE1/CCL7/VEGFC/MMP14/THBS4/THY1/EDN2/THBS1/ADAM8/ITGA2/TNF/CCL8/BDKRB1/RARRES2/PTAFR/FPR2/CCL24/PGF/CCL21/S100A14/GAS6/CXCL8/APP/CSF1/CSF1R/RAC2/ANO6/CXCL12/CX3CL1/IL1R1/ICAM1/C3AR1/TREM2/C5AR1/CXCL10/PLVAP/VEGFA/CCL3/FADD/JAM3/XG
GOBP_EPIDERMAL_CELL_DIFFERENTIATION	GOBP_EPIDERMAL_CELL_DIFFERENTIATION	138	0.458774	1.82101	4.38317e-05	0.000672811	0.000461157	4512	tags=35%, list=18%, signal=29%	EREG/KLK5/IL1A/CDH3/IL20/LIPK/POU3F1/CASP14/POU4F3/SFRP4/CYP27B1/ERRFI1/SLITRK6/VDR/PLEC/EPHA2/FOXC1/ZBED2/CD109/KLF7/CYP26B1/MSX2/PDZD7/FLNB/ADAM9/PALLD/CLIC4/IVL/HEY2/KAZN/KRT17/TMEM132E/OPN3/CDH23/FOSL2/ZFP36L1/KRT84/SFN/BCR/ST14/HOXA7/JAG1/TRIOBP/MAFF/IRF6/SULT2B1/JAG2/KRT16
GOBP_MACROPHAGE_DIFFERENTIATION	GOBP_MACROPHAGE_DIFFERENTIATION	43	0.627411	2.03738	4.53673e-05	0.000694659	0.000476133	6228	tags=60%, list=24%, signal=46%	INHBA/CSF2/TSPAN2/MMP9/LIF/PF4/TGFB1/ROR2/APP/CSF1/CSF1R/ZBTB46/TRIB1/VEGFA/FADD/C1QC/PRKCA/SPI1/CD4/GATA2/IL15/L3MBTL3/MIR145/RIPK1/HSF1/BMP4
GOCC_PLATELET_ALPHA_GRANULE_LUMEN	GOCC_PLATELET_ALPHA_GRANULE_LUMEN	54	0.585588	2.00358	4.55756e-05	0.000694768	0.000476207	3555	tags=52%, list=14%, signal=45%	SERPINA3/PPBP/SERPINE1/VEGFC/FN1/ISLR/SPARC/ACTN1/THBS1/TGFB2/F13A1/PDGFB/PDGFA/TGFB3/F5/TIMP1/PF4/TGFB1/SERPING1/GAS6/APP/TOR4A/ACTN4/HGF/SERPINA1/VEGFA/ALDOA/SRGN
GOCC_PROTEIN_COMPLEX_INVOLVED_IN_CELL_ADHESION	GOCC_PROTEIN_COMPLEX_INVOLVED_IN_CELL_ADHESION	39	0.656928	2.1161	4.55991e-05	0.000694768	0.000476207	4186	tags=64%, list=16%, signal=54%	PLAU/ITGA11/ITGB3/ITGA5/EMILIN1/LGALS1/ITGA3/PLAUR/ITGA2/ITGB4/ITGB6/ITGB1/ITGAV/ITGBL1/ITGB5/ITGA1/TNN/ITGAM/ITGA6/JAM3/ITGB2/ITGB8/ITGA4/ITGA7/CD80
GOBP_AXON_EXTENSION	GOBP_AXON_EXTENSION	102	0.510386	1.95316	4.58562e-05	0.000696969	0.000477715	4068	tags=38%, list=16%, signal=32%	L1CAM/SEMA3A/SEMA7A/FN1/SEMA3C/POU4F3/EDN2/EDNRA/CDH4/SEMA3B/SEMA5A/SEMA6B/DRAXIN/PLXNA4/ITGB1/SEMA4B/VCL/NRP2/DBN1/CXCL12/WNT3A/NKX6-1/RTN4R/LIMK1/SEMA5B/NRP1/NDN/ISLR2/DVL1/PLXNA3/VEGFA/TWF2/MEGF8/TRPV2/SEMA4C/SLIT3/RTN4/DSCAM/BMPR2
GOMF_ATPASE_COUPLED_TRANSMEMBRANE_TRANSPORTER_ACTIVITY	GOMF_ATPASE_COUPLED_TRANSMEMBRANE_TRANSPORTER_ACTIVITY	83	-0.521582	-1.91195	4.65884e-05	0.000705995	0.000483902	2608	tags=24%, list=10%, signal=22%	ABCC6/ABCA13/ABCA5/ABCB6/ABCC4/ATP2B1/ATP6V1C2/ATP13A4/ATP1A3/ATP8A1/ABCG5/SLC26A9/ATP12A/ABCC5/ATP13A5/KCNJ11/SLC26A5/ATP4A/ABCC8/ATP4B
GOBP_REGULATION_OF_PROTEIN_TYROSINE_KINASE_ACTIVITY	GOBP_REGULATION_OF_PROTEIN_TYROSINE_KINASE_ACTIVITY	77	0.543434	2.00431	4.66783e-05	0.000705995	0.000483902	4966	tags=39%, list=19%, signal=32%	EREG/GREM1/AREG/EPGN/AFAP1L2/ADORA1/NOX4/THY1/ERRFI1/PDGFB/TGFA/PRNP/CAV1/GAS6/SHC1/LILRA5/APP/CSF1R/WNT3A/DOK7/PTK6/MVP/NCK2/GPRC5A/CBLC/CBLB/NRG1/FCGR1A/SRC/DLG4
GOBP_VASOCONSTRICTION	GOBP_VASOCONSTRICTION	60	0.567245	2.00582	4.74105e-05	0.000715321	0.000490294	4068	tags=50%, list=16%, signal=42%	DRD5/CRP/ADRA1D/ASIC2/HTR1B/COMP/MMP2/HTR1D/ACTA2/OXTR/EDN2/PTGS2/EDNRA/HRH1/GJA5/TBXA2R/HTR7/ECE1/CAV1/BDKRB2/LEP/F2R/HRH2/AVPR1B/GRIP2/HTR2A/KCNA5/DOCK5/HTR2B/BMPR2
GOBP_XENOBIOTIC_METABOLIC_PROCESS	GOBP_XENOBIOTIC_METABOLIC_PROCESS	67	-0.553916	-1.94506	4.80263e-05	0.000722849	0.000495454	2920	tags=40%, list=11%, signal=36%	CYP2A6/CYP4F12/CYP2G1P/CYP2D6/CYP2C18/CES3/GSTM4/NQO1/CYP2C19/FMO5/EPHX1/GSTA3/GSTA4/GSTM2/UGT1A1/CYP4F2/GSTM3/ALDH3A1/AADAC/CBR3/GSTA2/GSTA5/CBR1/UGT1A7/AKR1C1/CYP2A7/GSTA1
GOBP_DEVELOPMENT_OF_PRIMARY_SEXUAL_CHARACTERISTICS	GOBP_DEVELOPMENT_OF_PRIMARY_SEXUAL_CHARACTERISTICS	172	0.437482	1.77779	4.83377e-05	0.00072577	0.000497456	4208	tags=35%, list=16%, signal=29%	EREG/IL1A/INHBA/GATA3/SEMA3A/MMP2/SFRP2/MMP14/TNFAIP6/SFRP1/HOXA11/NHLH2/PDGFRB/TGFB2/SRD5A2/PDGFRA/PDGFA/ESR1/LHB/FOXC1/BASP1/GJA1/SCX/PTX3/NRIP1/COL9A3/SOX9/MAMLD1/CCND1/LEP/ZFPM2/LHFPL2/CEBPB/SRD5A1/TIPARP/ADCYAP1R1/ADAM21/ADGRG1/KDR/PTPRN/CYP1B1/MMP19/ZFY/VEGFA/TGFBR1/NTRK1/BCL2L1/ADAMTS1/WT1/FZD4/SLIT3/HOXA10/INHBB/NR2F2/BOK/LHX8/INSL3/FOXL2/RARA/RETN
GOBP_POSITIVE_REGULATION_OF_PROTEIN_CONTAINING_COMPLEX_ASSEMBLY	GOBP_POSITIVE_REGULATION_OF_PROTEIN_CONTAINING_COMPLEX_ASSEMBLY	158	0.44767	1.80397	4.86977e-05	0.000728019	0.000498998	5930	tags=43%, list=23%, signal=33%	MMP3/MMP1/CSF2/HRK/TRABD2B/CCL11/FSCN1/NAV3/TNF/KIRREL1/ESR1/PIEZO1/CDC42EP5/LMOD1/TGFB1/CCL24/CRACD/RHOC/MET/ISG15/CCL21/BAIAP2L2/VASP/FERMT1/CDC42EP1/CDH17/CAPG/CSF3/MSN/SNX9/TRABD2A/RASIP1/FERMT2/CDC42EP3/VEGFA/PINK1/HSPA1A/NCK2/BAK1/PPP2R5B/ARPC2/TLR6/DAB2IP/ASAP1/CLIP1/CLEC7A/SH3GLB1/WARS1/BAIAP2L1/NRG1/LGALS3/SRC/MYD88/SNCA/MTOR/ICE1/BIN1/CTTN/PTK2B/FMN1/ABCA1/LCP1/FER/RAC1/ARF6/FCHSD1/CDH5…
GOBP_NEGATIVE_REGULATION_OF_CELL_CELL_ADHESION	GOBP_NEGATIVE_REGULATION_OF_CELL_CELL_ADHESION	156	0.441162	1.77491	4.87229e-05	0.000728019	0.000498998	4447	tags=40%, list=17%, signal=33%	PLA2G2F/ADAMTS18/IL20RB/HLA-G/LGALS7B/WNT1/MYADM/SERPINE2/GLI3/IL4R/MAD1L1/LGALS9C/UBASH3B/FXYD5/TNFRSF21/ZC3H12A/TGFB1/C1QTNF1/LRRC32/PRNP/HLX/CCL21/IL1RN/IFNL1/TNFSF4/PRKG1/LGALS9B/CEBPB/CXCL12/CCL28/TBX21/LOXL3/MUC21/ILDR2/SMAD7/LILRB2/VSIG4/SCGB1A1/VEGFA/RUNX1/IL2RA/DLG5/MIR221/PODXL/SDC4/SPINT2/IL4I1/ERBB2/LAPTM5/CD300A/IDO1/SPI1/VSIR/MAD2L2/IL10/HAVCR2/CD80/CBLB/JAG1/FCGR2B/CD86/SH2B3
GOBP_CELLULAR_RESPONSE_TO_XENOBIOTIC_STIMULUS	GOBP_CELLULAR_RESPONSE_TO_XENOBIOTIC_STIMULUS	116	-0.48902	-1.91069	4.95058e-05	0.000737935	0.000505794	2920	tags=32%, list=11%, signal=28%	CYP2A6/SLC10A1/CYP4F12/CYP2G1P/CYP2D6/NFE2L2/CYP2C18/CES3/GSTM4/NQO1/TFRC/GPLD1/CYP2C19/KCNC1/CRHBP/FMO5/UCHL1/EPHX1/GSTA3/PPM1E/GSTA4/GSTM2/UGT1A1/CYP4F2/GSTM3/ALDH3A1/AADAC/CBR3/GSTA2/GSTA5/CBR1/UGT1A7/AKR1C1/DDC/CYP2A7/GSTA1/NOS2
GOBP_NEGATIVE_REGULATION_OF_INTERFERON_GAMMA_PRODUCTION	GOBP_NEGATIVE_REGULATION_OF_INTERFERON_GAMMA_PRODUCTION	36	0.661451	2.08013	4.97607e-05	0.00073966	0.000506977	4201	tags=53%, list=16%, signal=44%	IL1RL1/INHBA/GATA3/IL20RB/LGALS7B/AXL/LGALS9C/ZC3H12A/PRNP/TNFSF4/LGALS9B/GAS6/SCGB1A1/NOD2/LAPTM5/VSIR/IL10/HAVCR2/RARA
GOBP_REGULATION_OF_PROTEIN_SERINE_THREONINE_KINASE_ACTIVITY	GOBP_REGULATION_OF_PROTEIN_SERINE_THREONINE_KINASE_ACTIVITY	307	0.376819	1.62856	4.98607e-05	0.00073966	0.000506977	6459	tags=40%, list=25%, signal=30%	EPGN/SFRP2/NOX4/CEMIP/THY1/SFRP1/NTRK3/HMGA2/THBS1/ADAM8/DKK1/IL1B/PDGFRB/IRGM/TNF/PDGFB/PDGFA/TGFA/PKIB/DIRAS1/PDGFC/CDKN1A/TGFB1/GADD45A/ROR2/MST1R/TNFSF11/SERPINB3/HEG1/FGF1/CAV1/CCND1/RGS2/DAB2/DUSP7/ACTB/LATS2/SERTAD1/CSF1R/IRAK3/ADAM9/EGFR/CDKN2B/CDKN1C/FLT1/CCNE1/RASIP1/FERMT2/DUSP10/MAP3K5/TRIB1/VEGFA/CAB39/CCNP/HERC5/TRIB2/CIB1/NOD2/HTR2A/SFN/PKMYT1/FZD4/ERBB2/CD300A/PKD2/TNFAIP3/ERN2/SP…
GOBP_NEGATIVE_REGULATION_OF_HYDROLASE_ACTIVITY	GOBP_NEGATIVE_REGULATION_OF_HYDROLASE_ACTIVITY	264	0.38893	1.66008	5.0244e-05	0.000742544	0.000508953	3714	tags=30%, list=14%, signal=26%	SPINK6/LCN1/SERPINA3/NLRP7/SERPINE1/PI15/CST6/SFRP2/COL6A3/SERPINA4/TIMP3/TIMP2/ANGPTL4/PLAUR/SERPINB4/SPOCK1/PTGS2/SERPINE2/THBS1/R3HDML/SERPINB7/TGFB2/CAMK2A/TNF/MMP9/ANXA8L1/ANXA8/SERPINH1/TIMP1/WFDC1/PPP1R14D/CD109/LRP1/COL7A1/PTX3/PLXNB3/SPOCK3/PRNP/SERPINA5/SERPINB3/CTSB/SERPINB9/HDAC9/SERPING1/TFPI2/GAS6/RGS2/SLC39A14/ANXA2/SERPINB1/APP/BICD1/BIRC3/PPP4R4/CST2/WFDC10B/ECM1/HGF/AQP1/GNAI2/P…
GOBP_POSITIVE_REGULATION_OF_ORGANELLE_ORGANIZATION	GOBP_POSITIVE_REGULATION_OF_ORGANELLE_ORGANIZATION	403	0.352035	1.5648	5.02952e-05	0.000742544	0.000508953	6716	tags=36%, list=26%, signal=27%	EREG/IL1A/EPGN/CSF2/HRK/PLAUR/SFRP1/NTRK3/MAGEL2/CCL11/FSCN1/IL1B/SEMA5A/NAV3/PDGFRB/IRGM/TPM1/PXN/TNF/MMP9/PDGFB/KIRREL1/CCN2/HOXA13/TGFA/PKIB/TGFB3/GPER1/PLA2G5/CDC42EP5/SYNPO/SPHK1/LMOD1/CCL24/MSX2/CRACD/RHOC/S100A10/MET/DCN/NES/CCL21/SNX7/BAIAP2L2/VASP/ANXA2/CDC42EP1/PML/CX3CL1/CAPG/CSF3/LIMK1/WDR1/HIF1A/ID1/MSN/SNX9/KDR/NRP1/TREM2/FERMT2/RAPGEF3/CDC42EP3/PLXNA3/TGFBR1/PINK1/HSPA1A/MUL1/PIWIL…
GOMF_CXCR_CHEMOKINE_RECEPTOR_BINDING	GOMF_CXCR_CHEMOKINE_RECEPTOR_BINDING	17	0.794433	2.10589	5.24119e-05	0.000771952	0.00052911	3070	tags=65%, list=12%, signal=57%	TFF2/PPBP/CXCL6/CXCL11/CXCL1/PF4/CXCL8/CXCL12/CX3CL1/CXCL5/CXCL10
GOCC_TERTIARY_GRANULE_MEMBRANE	GOCC_TERTIARY_GRANULE_MEMBRANE	61	0.575509	2.03954	5.4549e-05	0.000801521	0.000549377	5287	tags=52%, list=21%, signal=42%	PLAU/ADAM8/CLEC5A/SLC2A3/PTAFR/FPR2/GPR84/SIRPA/OLR1/SIGLEC5/SLC11A1/CD93/ANO6/CD59/ITGAM/LILRB2/ITGB2/CD300A/LAIR1/FCER1G/SIGLEC14/FRMPD3/UBR4/MGAM/ADAM10/ATP8B4/CLEC4D/NRAS/ITGAX/SERPINB6/RAP2B/CYBB
GOBP_ACTIN_FILAMENT_POLYMERIZATION	GOBP_ACTIN_FILAMENT_POLYMERIZATION	132	0.463708	1.82658	5.4848e-05	0.000802941	0.000550351	7281	tags=54%, list=28%, signal=39%	FHOD3/KANK4/CCL11/VILL/MYADM/KIRREL1/CDC42EP5/LMOD1/ELN/CCL24/CRACD/CCL21/BAIAP2L2/VASP/GAS7/MICALL2/DBN1/CDC42EP1/CAPG/TMSB10/COTL1/CSF3/SSH1/SNX9/PLEKHG2/CAPZB/CDC42EP3/TWF2/NCK2/ARHGAP40/ARPC1B/SSH3/ARPC2/FLII/TRIOBP/RASA1/BAIAP2L1/ARHGAP18/TMOD3/DIAPH1/SPTAN1/DIAPH3/ADD1/MTOR/BIN1/COBL/CTTN/PTK2B/FMN1/AIF1/CYFIP1/FER/TMSB4X/RAC1/ARF6/CAPZA1/FCHSD1/SPTBN1/ABL1/RICTOR/PFN1/ARHGAP6/DBNL/TMOD2/AR…
GOBP_TOLL_LIKE_RECEPTOR_SIGNALING_PATHWAY	GOBP_TOLL_LIKE_RECEPTOR_SIGNALING_PATHWAY	95	0.511732	1.93129	5.49668e-05	0.000802941	0.000550351	7836	tags=61%, list=31%, signal=43%	TNF/ESR1/TRIL/RAB7B/S100A14/CAV1/IRAK2/RSAD2/CD14/BPIFB1/BIRC3/IRAK3/BCL10/TREM2/IRF7/RIPK2/OAS1/LGR4/COLEC12/TNIP1/NR1D1/NOD2/TNIP3/CD300A/TNFAIP3/RTN4/TLR6/HAVCR2/F2RL1/TNIP2/DAB2IP/TICAM1/LTF/SLC15A4/MYD88/IFI35/PTPN22/MAPKAPK2/CD40/NMI/NLRP6/BIRC2/IRF1/IRAK1/WDFY1/TLR7/OTUD4/IRF3/CYBA/TRAF3/PJA2/UNC93B1/TLR1/AP3B1/MAP3K7/ACOD1/LY96/LYN
GOBP_LYMPHOCYTE_CHEMOTAXIS	GOBP_LYMPHOCYTE_CHEMOTAXIS	52	0.594393	2.00599	5.51777e-05	0.000802941	0.000550351	6006	tags=58%, list=23%, signal=44%	CCL7/CXCL11/CCL11/ADAM8/SAA1/PLEC/CCL22/CCL8/CCL2/CCL24/CCL13/CCL21/GAS6/CCL15/CX3CL1/HSD3B7/CXCL10/PADI2/CCL3/CKLF/CCL3L3/PIK3CD/ADAM10/CYP7B1/SLC8B1/CCL23/PTK2B/CCL1/GPR183/SLC12A2
GOBP_INOSITOL_PHOSPHATE_MEDIATED_SIGNALING	GOBP_INOSITOL_PHOSPHATE_MEDIATED_SIGNALING	47	0.617453	2.05751	5.5185e-05	0.000802941	0.000550351	5785	tags=57%, list=23%, signal=45%	FHL2/NMUR2/EDN2/HRH1/TNF/PRNP/ADGRB2/HOMER3/SLC9A1/C10orf71/DYRK2/MYOZ2/CIB1/LMCD1/HOMER2/EFHB/CLEC7A/NRG1/AKAP6/MAPK7/MTOR/NFATC4/NFATC1/ATP2B4/PPP3CA/INPP5A/NFATC2
GOBP_RESPIRATORY_SYSTEM_DEVELOPMENT	GOBP_RESPIRATORY_SYSTEM_DEVELOPMENT	168	0.439153	1.78129	5.52947e-05	0.000802941	0.000550351	5982	tags=46%, list=23%, signal=36%	COL3A1/SOX11/ALDH1A3/MMP14/ADAMTS2/PDPN/CCBE1/ITGA3/RCN3/LOX/EDN2/CYP1A2/ERRFI1/GLI3/PDGFRB/ITGB6/PDGFRA/TNF/CRISPLD2/PDGFA/CCN2/TGFB3/FGF7/WNT2/LIF/BASP1/HEG1/FGF1/SOX9/STRA6/MME/ZFPM2/NOG/PLOD3/CHI3L1/SKI/LOXL3/TBX5/MMP12/MAN2A1/KDR/FLT4/HOXA5/PTK7/LAMA5/VEGFA/DLG5/ADAMTSL2/RARG/WT1/LAMA1/PKDCC/BMPR2/LTBP3/RARA/EXT1/TGFBR2/HYDIN/SPRY1/WNT7B/FGFRL1/HSD11B1/MSC/YAP1/CELSR1/CTNNB1/FGF10/HES1/PKD1/…
GOBP_REGULATION_OF_CYTOSKELETON_ORGANIZATION	GOBP_REGULATION_OF_CYTOSKELETON_ORGANIZATION	424	0.348262	1.55775	5.54701e-05	0.000803603	0.000550804	7294	tags=47%, list=28%, signal=34%	IL1A/ODAM/SHANK1/FHOD3/KANK4/SFRP1/NTRK3/MAGEL2/CCL11/VILL/MYADM/RHOF/FSCN1/SEMA5A/NAV3/SIGLEC15/PDGFRB/FLNA/PDGFRA/TPM1/PXN/PDGFA/KIRREL1/CCN2/NEXN/RHOD/TGFB3/SYDE1/CDC42EP5/LRP1/SYNPO/STMN3/LMOD1/ELN/CCL24/CRACD/RHOC/LIMA1/CORO2B/S100A10/BMERB1/RND3/MET/NES/EFNA5/CCL21/DAPK3/BAIAP2L2/PHLDB1/VASP/AFAP1/RHPN2/RHPN2P1/CSF1R/BICD1/DBN1/RAC2/CLIC4/CXCL12/WNT3A/CDC42EP1/SLC9A1/CAPN2/CX3CL1/CAPG/TMSB1…
GOBP_CELL_MIGRATION_INVOLVED_IN_SPROUTING_ANGIOGENESIS	GOBP_CELL_MIGRATION_INVOLVED_IN_SPROUTING_ANGIOGENESIS	48	0.606999	2.01594	5.68583e-05	0.000821788	0.000563269	4072	tags=52%, list=16%, signal=44%	GREM1/FOXC2/SRPX2/PTGS2/THBS1/CARD10/ITGB1/TBXA2R/PLK2/JCAD/EGR3/HDAC9/MEOX2/STARD13/RHOJ/EFNB2/KDR/NRP1/HDAC7/VEGFA/CIB1/MIR221/MMRN2/EPHB4/SPRED1
GOBP_REGULATION_OF_CELL_DEVELOPMENT	GOBP_REGULATION_OF_CELL_DEVELOPMENT	404	0.352051	1.56474	5.70043e-05	0.000821977	0.000563399	5386	tags=40%, list=21%, signal=32%	WNT7A/L1CAM/OLFM4/IL1A/CUX2/SOX11/SEMA3A/SEMA7A/VEGFC/FN1/RFLNA/SEMA3C/MCF2/ZNF365/HAS2/EPHB2/DLX2/THY1/FBN1/NTRK3/HES2/CCL11/BHLHE41/MYADM/HOXA11/SERPINE2/GPR68/BRINP1/CDH4/IL1B/SEMA3B/SEMA5A/GLI3/SEMA6B/DRAXIN/SIGLEC15/FLNA/CLCF1/UNC13D/CRABP2/PLXNA4/TGM2/ITPKA/TNF/BNC1/ADGRA2/GPER1/SEMA4B/WNT2/VCL/LIF/FBLN1/GFAP/TGFB1/PLXNB3/S100A10/TNFSF11/PTHLH/EFNA5/HDAC9/TRIM58/BHLHE40/DAB2/MME/RFLNB/PLXNA…
GOBP_REGULATION_OF_PHOSPHATIDYLINOSITOL_3_KINASE_SIGNALING	GOBP_REGULATION_OF_PHOSPHATIDYLINOSITOL_3_KINASE_SIGNALING	87	0.513899	1.93072	5.7385e-05	0.000825543	0.000565843	3394	tags=34%, list=13%, signal=30%	FN1/TWIST1/NTRK3/UNC5B/SERPINE2/PDGFRB/TGFB2/PDGFRA/TNF/PDGFB/PDGFA/GPER1/PDGFC/ROR2/DCN/ROR1/SOX9/LEP/OSM/PPARD/F2R/EGFR/HGF/NEDD4/CSF3/FLT1/KDR/TREM2/IL18/NTRK1
GOMF_FRIZZLED_BINDING	GOMF_FRIZZLED_BINDING	29	0.688862	2.08168	5.81387e-05	0.000834445	0.000571944	3102	tags=48%, list=12%, signal=42%	WNT7A/RSPO3/NDP/WNT6/CTHRC1/WNT1/WNT10A/SFRP1/WNT2/FZD1/ROR2/WNT3A/WNT9A/DVL1
GOBP_POSITIVE_REGULATION_OF_CYTOKINE_PRODUCTION_INVOLVED_IN_IMMUNE_RESPONSE	GOBP_POSITIVE_REGULATION_OF_CYTOKINE_PRODUCTION_INVOLVED_IN_IMMUNE_RESPONSE	56	0.583091	2.02341	5.90525e-05	0.000844214	0.00057864	4437	tags=39%, list=17%, signal=33%	GATA3/SEMA7A/HLA-G/SPON2/RAET1G/IL1B/INAVA/TNFSF4/RSAD2/BCL10/TRIM6/NLRP3/TBX21/IL1R1/IL18/NOD2/NR4A3/LAPTM5/F2RL1/IL18R1/DDX58/CLEC7A
GOBP_O_GLYCAN_PROCESSING	GOBP_O_GLYCAN_PROCESSING	29	0.688413	2.08033	5.92254e-05	0.000844214	0.00057864	4323	tags=59%, list=17%, signal=49%	CHST4/B3GNT3/GALNT15/GALNT5/GXYLT2/GALNT2/GALNT6/ST3GAL2/B3GNT7/GALNT4/B3GNT4/ST3GAL4/GALNT10/GCNT1/GALNT14/GALNT3/C1GALT1
GOMF_CHEMOKINE_ACTIVITY	GOMF_CHEMOKINE_ACTIVITY	42	0.643775	2.08427	5.92287e-05	0.000844214	0.00057864	3400	tags=52%, list=13%, signal=46%	PPBP/CCL7/CXCL6/CXCL11/CCL11/CXCL1/CCL22/CCL8/CCL2/PF4/CCL24/CCL13/CCL21/CXCL8/CCL15/CXCL12/CCL28/CX3CL1/CXCL5/CXCL10/CCL3/CKLF
GOBP_NEGATIVE_REGULATION_OF_VIRAL_GENOME_REPLICATION	GOBP_NEGATIVE_REGULATION_OF_VIRAL_GENOME_REPLICATION	46	0.608421	2.01309	5.96383e-05	0.000846153	0.000579969	5128	tags=50%, list=20%, signal=40%	IFNL3/HMGA2/TNF/OASL/ISG15/RSAD2/IFITM3/IFIT1/TRIM6/OAS3/OAS2/IFIH1/IFITM2/OAS1/BST2/TNIP1/ZNFX1/N4BP1/IFI16/MX1/PLSCR1/LTF/IFITM1
GOBP_REGULATION_OF_CHONDROCYTE_DIFFERENTIATION	GOBP_REGULATION_OF_CHONDROCYTE_DIFFERENTIATION	46	0.608598	2.01368	5.96383e-05	0.000846153	0.000579969	4114	tags=59%, list=16%, signal=49%	LOXL2/GREM1/ADAMTS12/RFLNA/NKX3-2/GDF5/HOXA11/GLI3/CCN2/ADAMTS7/RUNX2/CCN4/PTHLH/SOX9/SNAI2/RFLNB/SHOX2/MBOAT2/MAF/TRPS1/WNT9A/SMAD7/TGFBR1/RARG/PKDCC/ACVRL1/LTBP3
GOBP_REGULATION_OF_ESTABLISHMENT_OF_PLANAR_POLARITY	GOBP_REGULATION_OF_ESTABLISHMENT_OF_PLANAR_POLARITY	51	0.605048	2.03592	6.03935e-05	0.000854907	0.000585969	3102	tags=39%, list=12%, signal=35%	WNT7A/RSPO3/GPC6/SFRP2/CTHRC1/DACT1/SFRP1/DKK1/FZD1/PRICKLE1/PLEKHA4/ROR2/ROR1/DAB2/TIAM1/CELSR2/VANGL1/FZD2/PTK7/DVL1
GOBP_REGULATION_OF_PROTEIN_LOCALIZATION_TO_CELL_PERIPHERY	GOBP_REGULATION_OF_PROTEIN_LOCALIZATION_TO_CELL_PERIPHERY	97	0.493954	1.86882	6.17452e-05	0.000871785	0.000597538	6428	tags=52%, list=25%, signal=39%	LRRC15/GPC6/MMP14/EPHB2/ITGA3/LYPD1/EPHA2/TNF/ITGB1/GPER1/LRP1/TGFB1/MISP/PRNP/DAB2/ACTB/STAC/WNT3A/EGFR/GBP1/TMBIM1/TREM2/ARHGEF16/BCL2L1/CIB1/LDLRAP1/PKDCC/ZDHHC8/NKD2/PICALM/GOPC/ZDHHC7/LGALS3/CLIP3/ADAM10/SORBS1/PPP1R9B/RER1/RHOG/PIK3R1/STX4/ATP2B4/ARF6/CNPY4/SPTBN1/EZR/ABI3/AP2M1/VTI1B/GPSM2
GOBP_LYMPHANGIOGENESIS	GOBP_LYMPHANGIOGENESIS	16	0.796912	2.0772	6.18677e-05	0.000871785	0.000597538	4068	tags=81%, list=16%, signal=68%	FOXC2/VEGFC/PDPN/CCBE1/EPHA2/FOXC1/TIE1/FLT4/SOX18/PTPN14/VASH1/ACVRL1/BMPR2
GOBP_NEGATIVE_REGULATION_OF_PROTEIN_MODIFICATION_PROCESS	GOBP_NEGATIVE_REGULATION_OF_PROTEIN_MODIFICATION_PROCESS	420	0.349161	1.5612	6.27082e-05	0.00088162	0.000604279	4529	tags=24%, list=18%, signal=20%	PMEPA1/GREM1/CAMK2N1/XDH/SFRP2/TWIST1/EMILIN1/EPHB2/THY1/SFRP1/PTPRH/NTRK3/NLRP12/MYADM/ERRFI1/DKK1/IL1B/DDIT4/PLEC/TNF/KIRREL1/FABP4/PKIB/BDKRB1/UBASH3B/PPP1R14D/CD109/LRP1/FBLN1/ZC3H12A/CDKN1A/DUSP6/TGFB1/GADD45A/ACP4/PRNP/SERPINB3/SIRPA/ENPP1/HEG1/KIRREL2/ISG15/CAV1/P3H1/RGS2/BDKRB2/OTUB2/DUSP7/LATS2/NOG/IRAK3/NXN/INPP5F/PPP4R4/SKI/CDKN2B/HGF/CDKN1C/LIMK1/GNAI2/PTK6/SOCS3/RASIP1/DUSP10/SMAD7/T…
GOBP_LYMPH_VESSEL_MORPHOGENESIS	GOBP_LYMPH_VESSEL_MORPHOGENESIS	21	0.759213	2.08901	6.29926e-05	0.00088361	0.000605643	4068	tags=71%, list=16%, signal=60%	FOXC2/VEGFC/PDPN/CCBE1/LGALS12/EPHA2/FOXC1/TIE1/FLT4/SOX18/VEGFA/PTPN14/VASH1/ACVRL1/BMPR2
GOCC_CYTOSOLIC_RIBOSOME	GOCC_CYTOSOLIC_RIBOSOME	91	-0.507178	-1.87817	6.33944e-05	0.000887235	0.000608128	10275	tags=80%, list=40%, signal=48%	RPS12/FXR2/RPS25/RPL18/RPS26/RPS9/RPS23/RPS13/RPS11/UBA52/RPL3/RPL32/RPL13A/RPS28/RPL34/RPS5/RPS29/RPL8/RPS20/RPL4/RPL29/RPS14/RPL41/RPS15/RPL12/RPL36/RPL27A/RPS16/RPL17/RPL7/RPS27A/RPS19/RPLP0/RPS10/RPS24/RPL5/RPL23A/RPL37A/RPS8/EIF2A/RPS3/RPL36A/RPS17/RPL14/RPL10A/RPL6/RPS15A/RPLP0P6/RPL26/RPL18A/RPL21/RPS4X/RPL15/RPL35/RPSA/RPL38/RPL27/RPS21/RPL19/RPL24/RPL7A/RPL31/RPL9/RPS3A/RPS18/RPLP1/RPS27…
GOBP_CHONDROITIN_SULFATE_PROTEOGLYCAN_METABOLIC_PROCESS	GOBP_CHONDROITIN_SULFATE_PROTEOGLYCAN_METABOLIC_PROCESS	30	0.680908	2.07695	6.51157e-05	0.000909268	0.000623229	4225	tags=63%, list=16%, signal=53%	DSE/BGN/HYAL4/CHPF/CHST11/XYLT1/EGFLAM/SPOCK3/CHST3/CHST15/DCN/CSGALNACT2/CSGALNACT1/CHSY1/CHSY3/CHPF2/B3GALT6/CYTL1/EXT1
GOBP_CELLULAR_DEFENSE_RESPONSE	GOBP_CELLULAR_DEFENSE_RESPONSE	43	0.619797	2.01266	6.73963e-05	0.000937713	0.000642726	5689	tags=58%, list=22%, signal=45%	FOSL1/HLA-G/GNLY/KLRC2/CLEC5A/ITGB1/KLRC3/IL33/BCL10/LSP1/C5AR1/LILRB2/CXCR2/RAB23/CD300C/NCF2/TCIRG1/IL1RL2/TYROBP/MNDA/ADORA2B/RELA/PTK2B/CX3CR1/CCR9
GOBP_TRANSFORMING_GROWTH_FACTOR_BETA_PRODUCTION	GOBP_TRANSFORMING_GROWTH_FACTOR_BETA_PRODUCTION	37	0.653786	2.0632	6.74848e-05	0.000937713	0.000642726	2764	tags=43%, list=11%, signal=39%	PSG9/CDH3/COL3A1/FN1/PTGS2/THBS1/SERPINB7/TGFB2/ITGB6/LTBP1/ITGAV/LUM/LRRC32/FERMT1/CX3CL1/HIF1A
GOBP_CELL_FATE_COMMITMENT	GOBP_CELL_FATE_COMMITMENT	193	0.420345	1.74152	6.76075e-05	0.000937713	0.000642726	5375	tags=46%, list=21%, signal=36%	WNT7A/FOXC2/TRIM15/GATA3/SFRP2/WNT6/TBXT/PDPN/WNT1/DLX2/WNT10A/SFRP1/NTRK3/GAS1/LBX1/EDNRA/HOXA11/DKK1/GLI3/TGFB1I1/GBX1/ITGB1/PRRX1/HOXA13/RUNX2/WNT2/CYP26B1/ROR2/POU3F2/ZNF521/SOX9/GCM1/SOX17/CTSL/WNT3A/HOXD10/HEY2/PML/TBX21/LOXL3/TBX5/HOXA2/WNT9A/GATA5/NTF4/KDR/NRP1/TBX1/MITF/SOX18/EBF2/ZFPM1/ACVR1/TGFBR1/TEAD4/WT1/TCF7L2/EYA2/GSC/NR2F2/RARA/EXT1/JAG1/WNT5B/BATF/WNT7B/IL7/DHH/JAG2/DOCK7/GATA2/…
GOCC_RIBOSOME	GOCC_RIBOSOME	183	-0.423856	-1.76589	6.82216e-05	0.000944113	0.000647113	10622	tags=63%, list=41%, signal=37%	MRPL14/MRPS9/MRPS18B/MRPL4/MRPS18A/RPS12/FXR2/RPS25/RPL18/RPS26/MTERF4/RPS9/RPS23/RPS13/RPS11/MRPL16/UBA52/MRPL23/RPL3/RPL32/RPL13A/MRPL12/RPS28/RPL34/MRPS14/MRPL42/RPS5/RPS29/RPL8/MRPL48/RPS20/RPL4/MRPS21/RPL29/RPS14/MRPS28/RPL41/RPS15/RPL12/RPL36/RPL27A/RPS16/RPL17/RPL7/MPV17L2/MRPL54/RPS27A/RPS19/RPLP0/RPS10/RPS24/RPL5/RPL23A/RPL37A/MRPL38/RPS8/EIF2A/MRPS7/MRPL30/MRPL21/RPS3/PNPT1/RPL36A/RPS17…
GOBP_EPITHELIAL_CELL_APOPTOTIC_PROCESS	GOBP_EPITHELIAL_CELL_APOPTOTIC_PROCESS	86	0.518684	1.94921	7.25461e-05	0.00100172	0.000686597	4489	tags=41%, list=18%, signal=34%	IL11/SERPINE1/GATA3/HLA-G/CD248/ANGPTL4/EDNRA/SFRP4/THBS1/SEMA5A/PDX1/TNF/GPER1/CCL2/GAS6/KRT18/ANO6/ICAM1/KDR/MAP3K5/CAST/BCL2L1/ZFP36L1/TCF7L2/TNFAIP3/ITGA4/BMPR2/IL10/BOK/RYR2/TGFBR2/TNIP2/DAB2IP/JAG2/GATA2
GOBP_IMMUNE_EFFECTOR_PROCESS	GOBP_IMMUNE_EFFECTOR_PROCESS	475	0.332932	1.50505	7.37901e-05	0.00101663	0.000696815	5400	tags=36%, list=21%, signal=29%	KLK5/CRP/KLK7/IFNE/PLPP4/GATA3/SEMA7A/CXCL6/IL20RB/HLA-G/SPON2/LGALS1/RAET1G/RAET1E/EPHB2/SERPINB4/KLRC2/IL1B/VAV3/C9/TGFB2/CLCF1/PLEC/ULBP2/UNC13D/TNF/IL4R/TRIL/DYSF/TGFB3/PLA2G5/LRP1/IGHV3-16/PTAFR/IL13RA2/ZC3H12A/PTX3/TGFB1/KLRC3/INAVA/C1R/MYO1G/MPO/HLX/PVR/ADGRE2/SERPINB9/IFNL1/TNFSF4/SERPING1/ULBP3/LEP/ENTPD7/C1S/RSAD2/APP/VAV2/CFH/SBNO2/IRAK3/FCGR3A/SLC11A1/MILR1/RAC2/BCL10/TRIM6/NLRP3/DDX6…
GOBP_REGULATION_OF_TRIGLYCERIDE_CATABOLIC_PROCESS	GOBP_REGULATION_OF_TRIGLYCERIDE_CATABOLIC_PROCESS	10	-0.877139	-2.02126	7.49479e-05	0.00103028	0.000706176	1185	tags=40%, list=5%, signal=38%	GPLD1/AADAC/APOA5/APOA1
GOBP_RESPONSE_TO_AMYLOID_BETA	GOBP_RESPONSE_TO_AMYLOID_BETA	46	0.60415	1.99896	7.52442e-05	0.00103089	0.00070659	4290	tags=50%, list=17%, signal=42%	MMP13/MMP3/NGFR/MMP2/EPHB2/TNF/MMP9/LRP1/GJA1/FPR2/GRIN2A/PRNP/APP/VCAM1/MMP12/ICAM1/TREM2/NTRK1/CALCR/ITGA4/TLR6/BACE1/FCGR2B
GOMF_STRUCTURAL_CONSTITUENT_OF_RIBOSOME	GOMF_STRUCTURAL_CONSTITUENT_OF_RIBOSOME	144	-0.448414	-1.81238	7.53251e-05	0.00103089	0.00070659	10622	tags=70%, list=41%, signal=41%	MRPL14/MRPS9/MRPS18B/MRPL4/MRPS18A/RPS12/MRPS31/RPS25/RPL18/RPS26/RPS9/RPS23/RPS13/RPS11/MRPL16/UBA52/MRPL23/RPL3/RPL32/RPL13A/MRPL12/RPS28/RPL34/MRPS14/MRPL42/RPS5/RPS29/RPL8/RPS20/RPL4/MRPS21/MRPS23/RPL29/RPS14/RPL41/RPS15/RPL12/RPL36/RPL27A/RPS16/RPL17/RPL7/MRPL54/RPS27A/RPS19/RPLP0/RPS10/RPS24/RPL5/RPL23A/RPL37A/RPS8/MRPS7/MRPL30/MRPL21/RPS3/RPL36A/RPS17/MRPL41/RPL14/RPL10A/MRPL57/RPL6/RPS15A…
GOBP_EYE_MORPHOGENESIS	GOBP_EYE_MORPHOGENESIS	122	0.476305	1.85078	7.66631e-05	0.00104688	0.000717553	3565	tags=32%, list=14%, signal=28%	TH/MFAP5/DIO3/COL5A2/COL5A1/SOX11/ALDH1A3/LHX1/TWIST1/COL8A2/RPE65/EPHB2/COL8A1/MFAP2/THY1/FBN1/BCAR3/TENM3/IGFN1/FAT1/GLI3/EPHA2/FOXE3/WNT2/FJX1/SOX9/STRA6/FOXF2/TFAP2A/SKI/WNT9A/HIF1A/MAN2A1/KDR/VSX1/ZEB1/VEGFA/BAK1/RARG
GOBP_POSITIVE_REGULATION_OF_ENDOTHELIAL_CELL_PROLIFERATION	GOBP_POSITIVE_REGULATION_OF_ENDOTHELIAL_CELL_PROLIFERATION	78	0.528927	1.95318	7.70594e-05	0.00104998	0.000719673	4921	tags=49%, list=19%, signal=39%	ITGB3/VEGFC/THBS4/CCL11/SEMA5A/PDGFB/WNT2/JCAD/NRP2/EGR3/CCL24/PLXNB3/PGF/APLNR/F3/CXCL12/ECM1/CDH13/HIF1A/KDR/NRP1/FLT4/VEGFA/TGFBR1/CAV2/JUN/PRKCA/ITGA4/ACVRL1/HTR2B/BMPR2/IL10/LRG1/GATA2/APLN/PIK3CD/MIR135B/NRAS
GOBP_MESODERM_MORPHOGENESIS	GOBP_MESODERM_MORPHOGENESIS	60	0.559433	1.97819	7.76637e-05	0.00105589	0.000723724	1492	tags=30%, list=6%, signal=28%	INHBA/FOXC2/TRIM15/ITGB3/SFRP2/TBXT/ITGA3/HMGA2/HOXA11/DKK1/ITGA2/SNAI1/ITGB4/EPHA2/ITGB1/FOXC1/GJA1/SCX
GOBP_REGULATION_OF_WNT_SIGNALING_PATHWAY	GOBP_REGULATION_OF_WNT_SIGNALING_PATHWAY	267	0.377534	1.61155	7.79735e-05	0.00105777	0.000725017	5634	tags=39%, list=22%, signal=30%	APCDD1L/RSPO3/COL1A1/CDH3/GREM1/SFRP2/FOXL1/SULF1/CTHRC1/DACT1/MDFI/ITGA3/SULF2/BICC1/SFRP1/TRABD2B/SFRP4/DACT3/IGFBP6/DKK1/SEMA5A/SOX7/GLI3/DRAXIN/ALPK2/LGR5/ADGRA2/HIC1/LRP1/CDK14/FZD1/PRICKLE1/PLEKHA4/TGFB1/TPBG/SOX30/ROR2/CCN4/DAPK3/CAV1/SOX9/RSPO4/DKK3/SNAI2/DAB2/IGFBP4/LATS2/APP/NOG/PTPRU/TIAM1/FERMT1/TNN/SOX17/NXN/WNT3A/SKI/EGFR/MCC/TRABD2A/GRB10/HECW1/PTK7/ZEB2/MDFIC/LGR4/EGR1/RECK/TPBGL/…
GOBP_ORGANIC_ACID_CATABOLIC_PROCESS	GOBP_ORGANIC_ACID_CATABOLIC_PROCESS	195	-0.402193	-1.67699	7.96525e-05	0.00107818	0.000739008	5487	tags=31%, list=21%, signal=24%	NUDT7/ECI2/AASS/IVD/PM20D2/MFSD2A/TYSND1/ASPA/ABAT/GLUD2/PCK2/GCDH/AADAT/PLIN5/IDNK/CPT1B/IRS2/ABHD3/CBS/PCCB/SHMT1/FTCD/ALDH5A1/GPT2/CYP4F12/PRODH/ACAT1/GPT/ALDH6A1/NPL/ABHD1/ASRGL1/ACADSB/PGD/BLMH/GLS2/ADHFE1/ACOXL/ACADL/HYKK/OTC/CNR1/CRYM/LDHD/HOGA1/SLC25A21/MCCC1/GLYATL2/HGD/HPD/CYP4F2/PCK1/TDH/CYP4A11/ARG1/PAH/CYP4F11/CYP4F3/ALDH8A1/NOS2
GOBP_REGULATION_OF_CHOLESTEROL_ESTERIFICATION	GOBP_REGULATION_OF_CHOLESTEROL_ESTERIFICATION	10	-0.87577	-2.0181	8.18133e-05	0.00110502	0.000757398	46	tags=30%, list=0%, signal=30%	MIR27B/APOA5/APOA1
GOBP_CELL_CELL_JUNCTION_ASSEMBLY	GOBP_CELL_CELL_JUNCTION_ASSEMBLY	124	0.467392	1.82291	8.25557e-05	0.00111261	0.000762606	4842	tags=42%, list=19%, signal=34%	CLDN19/CLDN14/CDH6/EPHB2/CDH11/CDH22/FSCN1/IL1B/GJB2/SNAI1/CDH12/GJA5/EPHA2/DCHS1/TNF/VCL/GJA1/CLDN9/CDH19/PKP2/RHOC/APLNR/HEG1/CAV1/SNAI2/CDH18/ACTB/MICALL2/CLDN10/TBX5/WDR1/PKP3/GJD3/SMAD7/HDAC7/CLDN24/CDH8/CLDN11/DLG5/JAM3/PRKCA/GJA4/CLDN12/CNTNAP1/GJC1/TLN1/ACTG1/CDH20/LSR/PIP5K1C/MYO1C/CLDN6
GOMF_PROTEOGLYCAN_BINDING	GOMF_PROTEOGLYCAN_BINDING	26	0.709341	2.06839	8.34992e-05	0.00112288	0.000769644	2404	tags=58%, list=9%, signal=52%	COL5A1/COL5A3/TNC/COMP/FN1/THBS1/CTSK/ITGA2/SEMA5A/NID1/AGRN/LRP1/CTSB/CFH/CTSL
GOBP_NEGATIVE_REGULATION_OF_EPITHELIAL_CELL_MIGRATION	GOBP_NEGATIVE_REGULATION_OF_EPITHELIAL_CELL_MIGRATION	58	0.574146	2.00464	8.39441e-05	0.00112642	0.000772067	6467	tags=60%, list=25%, signal=45%	SEMA3A/PTPRR/STC1/THBS1/CARD10/TNF/TBXA2R/ADAMTS9/TGFB1/GADD45A/DCN/MEOX2/ANGPT2/ANGPT4/STARD13/MCC/DUSP10/MIR221/MMRN2/EPPK1/VASH1/ACVRL1/SERPINF1/SPRED1/NR2F2/DAB2IP/TACSTD2/SP100/PPARG/PTEN/ATP2B4/FGF2/PTPRM/ADGRB1/PTPRG
GOMF_IMMUNE_RECEPTOR_ACTIVITY	GOMF_IMMUNE_RECEPTOR_ACTIVITY	107	0.489462	1.8804	8.46051e-05	0.00113261	0.000776314	5958	tags=51%, list=23%, signal=40%	IL1RL1/IL20RB/KLRC2/IL12RB2/OSMR/CXCR1/IL4R/IL1RAP/FPR2/IL13RA2/F3/IL15RA/LILRA5/ACKR4/ACKR2/FCGR3A/IL22RA1/FPR1/IL1R1/C5AR2/C3AR1/C5AR1/LILRB2/IL17RD/CXCR2/GPR35/LILRA1/LILRA6/IL2RA/IL27RA/FPR3/FZD4/CD44/LILRB3/IL2RB/IFNAR2/IL18R1/CD4/FCGR2B/IL7R/FCER1G/IL22RA2/FCGR1A/CCR8/IL1RL2/IFNGR1/CCR1/FCGR1B/IL13RA1/CX3CR1/KLRC1/IL5RA/CCR9/LILRB5/IFNGR2
GOBP_MALE_SEX_DIFFERENTIATION	GOBP_MALE_SEX_DIFFERENTIATION	124	0.467066	1.82164	8.4772e-05	0.00113261	0.000776314	4201	tags=33%, list=16%, signal=28%	IL1A/INHBA/GATA3/SEMA3A/SFRP2/MMP14/SFRP1/HOXA11/NHLH2/PDGFRB/TGFB2/SRD5A2/PDGFRA/PDGFA/ESR1/HOXA13/LHB/GJA1/SCX/ROR2/COL9A3/SOX9/MAMLD1/CCND1/ZFPM2/LHFPL2/GREB1L/SRD5A1/ADAM21/ADGRG1/CYP1B1/TGFBR1/LGR4/NTRK1/BCL2L1/WT1/HOXA10/INHBB/BOK/INSL3/RARA
GOBP_HEMOSTASIS	GOBP_HEMOSTASIS	180	0.423387	1.73731	8.60594e-05	0.00114734	0.000786405	4571	tags=40%, list=18%, signal=33%	PLAU/COL3A1/ADAMTS18/SERPINE1/FAP/COMP/ITGB3/FN1/PDPN/ACTN1/EPHB2/MYL9/PLAUR/PLAT/AXL/SERPINE2/THBS1/ITGA2/VAV3/FLNA/SAA1/F13A1/PDGFRA/PDGFB/PDGFA/ANXA8/F5/UBASH3B/VCL/TBXA2R/MYH9/FBLN1/PF4/HNF4A/C1QTNF1/CAV1/F3/SERPING1/TFPI2/PRKG1/GAS6/ACTB/ENTPD2/VAV2/PEAR1/GNA12/ANXA5/ANO6/WNT3A/F2R/GP6/CD59/ST3GAL4/PROCR/CSRP1/THBD/SERPINA1/SCUBE1/EMILIN2/PRKCA/ENTPD1/GP5/MYL12A/DGKI/F2RL1/TLN1/ACTG1/F2RL3/F…
GOMF_PEPTIDASE_REGULATOR_ACTIVITY	GOMF_PEPTIDASE_REGULATOR_ACTIVITY	159	0.4329	1.74382	8.69882e-05	0.00115577	0.000792188	3714	tags=35%, list=14%, signal=30%	SPINK6/LCN1/SERPINA3/NLRP7/SERPINE1/PI15/CST6/SFRP2/COL6A3/FN1/SERPINA4/TIMP3/TIMP2/SERPINB4/SPOCK1/PCOLCE/NLRP12/SERPINE2/R3HDML/SERPINB7/PRSS22/SERPINH1/TIMP1/WFDC1/CD109/FBLN1/COL7A1/SPOCK3/PRNP/SERPINA5/SERPINB3/SERPINB9/CAV1/SERPING1/TFPI2/GAS6/ANXA2/SERPINB1/APP/BIRC3/CST2/WFDC10B/PAPLN/WFDC13/WFDC3/SERPINA1/CST7/RARRES1/CAST/PINK1/BST2/RECK/SPINT1/LXN/ANOS1/SPINT2
GOBP_REGULATION_OF_INNATE_IMMUNE_RESPONSE	GOBP_REGULATION_OF_INNATE_IMMUNE_RESPONSE	186	0.413733	1.69667	8.7066e-05	0.00115577	0.000792188	7220	tags=45%, list=28%, signal=33%	EREG/HLA-G/RAET1G/RAET1E/AIM2/SERPINB4/ADAM8/KLRC2/IRGM/PLA2G5/FPR2/KLRC3/PVR/ISG15/SERPINB9/SERPING1/LEP/CFH/BIRC3/IRAK3/TRIM6/CGAS/MMP12/OAS3/TREM2/DUSP10/VSIG4/IRF7/NECTIN2/OAS1/MUL1/FADD/NOD2/ZNFX1/N4BP1/SH2D1B/SPI1/STING1/TNFAIP3/IFI16/HAVCR2/FCGR2B/CLEC7A/PIK3R6/PLSCR1/HLA-B/SLAMF8/SRC/SAMHD1/SLC15A4/TYROBP/PPARG/IFI35/GRN/PTPN22/MNDA/NMI/USP18/BIRC2/KLRC1/IRF1/CDC37/CARD9/POLR3D/STAT2/HLA-…
GOBP_INTERLEUKIN_2_PRODUCTION	GOBP_INTERLEUKIN_2_PRODUCTION	53	0.592555	2.01743	8.7506e-05	0.00115913	0.000794487	6218	tags=58%, list=24%, signal=44%	IL1A/GATA3/IL20RB/IL1B/NAV3/PRNP/HOMER3/GBP1/TBX21/VSIG4/HDAC7/RIPK2/RUNX1/NOD2/PNP/LAPTM5/HOMER2/TNFAIP3/HAVCR2/CD80/CD4/CD86/CLEC7A/CARD11/FOXP3/PRKD2/CARD9/SPTBN1/CD34/ABL1/EZR
GOBP_RECEPTOR_MEDIATED_ENDOCYTOSIS	GOBP_RECEPTOR_MEDIATED_ENDOCYTOSIS	189	0.417519	1.71635	8.81611e-05	0.00116531	0.000798725	6954	tags=51%, list=27%, signal=38%	CACNG8/GREM1/SERPINE1/HTR1B/PDLIM7/ITGB3/SFRP4/DKK1/PROM2/ITGB1/CXCR1/HSPG2/ITGAV/LRP1/FPR2/RAB31/SGIP1/CCL21/CAV1/RIN3/CLTB/CXCL8/DAB2/ANXA2/TPCN2/APP/CD14/STAB1/BICD1/MIR205/CACNG4/CTSL/WNT3A/INPP5F/DNM3/NEDD4/CAP1/ITGAM/EFNB2/SNX9/MICALL1/ITSN1/CXCR2/VEGFA/MARCO/MSR1/CAV2/AP2A1/MRC1/LDLRAP1/SELE/ITGB2/ITGA4/HTR2B/LDLR/RAMP1/LDLRAD3/TGFBR2/FCGR2B/PICALM/FCER1G/ADRB3/ADM/DNM1/NTF3/PIP5K1C/APLN/S…
GOMF_MIRNA_BINDING	GOMF_MIRNA_BINDING	26	-0.721399	-2.07413	8.92774e-05	0.00117755	0.000807113	189	tags=12%, list=1%, signal=11%	SOX2/TRIM71/LIN28A
GOBP_REGULATION_OF_CELL_DIVISION	GOBP_REGULATION_OF_CELL_DIVISION	144	0.44319	1.77043	9.0491e-05	0.00119102	0.000816345	2369	tags=17%, list=9%, signal=15%	FGF5/EREG/IL1A/PPBP/SFRP2/VEGFC/THBS4/INSC/SSTR5/IL1B/TGFB2/PDGFB/PDGFA/TGFA/TGFB3/FGF7/PLK2/PDGFC/TGFB1/PLK3/PGF/FGF1/OSM/SOX17
GOBP_LYMPHOCYTE_MIGRATION	GOBP_LYMPHOCYTE_MIGRATION	98	0.494108	1.86818	9.08501e-05	0.0011932	0.000817844	5547	tags=49%, list=22%, signal=39%	GATA3/CCL7/CXCL11/CCL11/ADAM8/SAA1/PLEC/CCL22/CCL8/CCL2/CCL24/CCL13/MYO1G/CCL21/GAS6/CCL15/APP/CXCL12/CX3CL1/TBX21/ECM1/STK10/HSD3B7/ICAM1/MSN/CXCL10/PADI2/CCL3/LRCH1/SPNS2/CKLF/FADD/IL27RA/XG/CCL3L3/ITGA4/EXT1/PIK3CD/GCSAML/ADAM10/CYP7B1/SLC8B1/RIPK3/JAM2/CCL23/PTK2B/CCL1/AIF1
GOBP_REGULATION_OF_SHORT_TERM_NEURONAL_SYNAPTIC_PLASTICITY	GOBP_REGULATION_OF_SHORT_TERM_NEURONAL_SYNAPTIC_PLASTICITY	11	-0.852887	-2.04312	9.16013e-05	0.00120052	0.000822859	1645	tags=36%, list=6%, signal=34%	SHISA8/SYP/SHISA9/SYT4
GOBP_BONE_REMODELING	GOBP_BONE_REMODELING	73	0.535621	1.95012	9.21823e-05	0.00120558	0.000826328	5481	tags=51%, list=21%, signal=40%	GREM1/HTR1B/ITGB3/EFNA2/CTHRC1/NOX4/SFRP1/GDF5/ADAM8/CTSK/SIGLEC15/EPHA2/TGFB3/UBASH3B/GJA1/TGFB1/TNFSF11/TMEM119/LEP/CSF1R/MITF/PTH1R/LGR4/PRKCA/TNFAIP3/LTBP3/EXT1/IL7/P3H4/TNFRSF11B/TCIRG1/SRC/CTNNB1/SPP1/NOTCH2/GPR137B/PTK2B
GOBP_CANONICAL_WNT_SIGNALING_PATHWAY	GOBP_CANONICAL_WNT_SIGNALING_PATHWAY	244	0.384433	1.62912	9.26022e-05	0.00120852	0.00082834	3733	tags=27%, list=15%, signal=23%	WNT7A/RSPO3/COL1A1/CDH3/GREM1/GATA3/SFRP2/WNT6/CTHRC1/DACT1/WNT1/WNT10A/BICC1/SFRP1/EDNRA/SFRP4/DACT3/IGFBP6/DKK1/SEMA5A/SOX7/GLI3/DRAXIN/LGR5/ADGRA2/WNT2/CDK14/FZD1/PRICKLE1/PLEKHA4/TGFB1/TPBG/ROR2/BCL9L/DAPK3/PORCN/CAV1/SOX9/DKK3/SNAI2/DAB2/IGFBP4/LATS2/NOG/PTPRU/FERMT1/TNN/SOX17/WNT3A/EGFR/WNT9A/MCC/MITF/FZD2/HECW1/PTK7/DVL1/ZEB2/LGR4/EGR1/RECK/RARG/TPBGL/TCF7L2/FZD4
GOBP_BONE_MINERALIZATION	GOBP_BONE_MINERALIZATION	99	0.50299	1.90678	9.30795e-05	0.0012121	0.000830799	3363	tags=39%, list=13%, signal=34%	MMP13/COL1A2/GREM1/IBSP/COMP/ASPN/TWIST1/RFLNA/OMD/LOX/PTGS2/CYP27B1/FAM20C/CCN1/ANKH/TGFB3/DDR2/GJA1/SLC24A3/TGFB1/ROR2/KLF10/ENPP1/PTHLH/ISG15/SOX9/TMEM119/LEP/TFAP2A/RFLNB/SBNO2/ANO6/ECM1/ALOX5/HIF1A/ACVR1/PTH1R/CCL3/LGR4
GOBP_REGULATION_OF_DNA_BINDING	GOBP_REGULATION_OF_DNA_BINDING	100	0.485342	1.85076	9.3269e-05	0.0012121	0.000830799	5733	tags=37%, list=22%, signal=29%	ANKRD33/SOX11/GATA3/TWIST1/MDFI/PLAUR/MMP8/HMGA2/ITGA2/PDX1/MMP9/FOXC1/LIF/TGFB1/MSX2/HAND2/HEY2/TRIM6/SKI/ZC4H2/ID1/JUN/MAD2L2/IFI16/SUMO4/BCL3/NIBAN2/SP100/PPARG/CALM3/CTNNB1/HES1/ZBTB7A/ERCC2/MSX1/MYOCD/TMSB4X
GOCC_FILOPODIUM	GOCC_FILOPODIUM	95	0.503479	1.90015	9.38219e-05	0.00121673	0.000833973	4926	tags=42%, list=19%, signal=34%	ACTG2/ITGB3/HLA-G/PDPN/ACTA2/TENM2/TUBB3/ITGA3/ACTC1/ANTXR1/UNC5C/FSCN1/FAT1/ITGB1/ADGRA2/ITGAV/MYO1G/VASP/APP/VCAM1/OSBPL3/MYO10/MSN/MYO1B/RAPGEF3/B4GALT1/ENAH/PALM/AP2A1/TWF2/CIB1/PODXL/ARL4C/TIAM2/ERMN/IQGAP2/ACTA1/FGD4/PPP1R9B/IGF2BP1
GOBP_NEURAL_TUBE_DEVELOPMENT	GOBP_NEURAL_TUBE_DEVELOPMENT	122	0.471178	1.83086	9.56887e-05	0.00123835	0.000848787	4509	tags=35%, list=18%, signal=29%	SOX11/SFRP2/TWIST1/SEMA3C/CTHRC1/GBX2/DACT1/WNT1/SFRP1/FOXB1/GLI3/TGFB2/EPHA2/DCHS1/FZD1/PRICKLE1/TGFB1/SALL4/LUZP1/VASP/NOG/SOX17/PLOD3/BCL10/WNT3A/SKI/HIF1A/PLXNB2/FZD2/PTK7/DVL1/SPINT1/RARG/ZFP36L1/SEMA4C/SDC4/SPINT2/PKD2/GSC/ST14/RARA/ADM/SUFU
GOBP_REGULATION_OF_EXTRACELLULAR_MATRIX_DISASSEMBLY	GOBP_REGULATION_OF_EXTRACELLULAR_MATRIX_DISASSEMBLY	12	0.814431	1.97716	9.59868e-05	0.00123961	0.000849654	1573	tags=50%, list=6%, signal=47%	FAP/PDPN/FSCN1/DDR2/LRP1/TGFB1
GOBP_NEGATIVE_REGULATION_OF_OSTEOBLAST_DIFFERENTIATION	GOBP_NEGATIVE_REGULATION_OF_OSTEOBLAST_DIFFERENTIATION	36	0.647637	2.03668	9.67338e-05	0.00124666	0.000854482	5545	tags=67%, list=22%, signal=52%	GREM1/AREG/VEGFC/TWIST1/TNFAIP6/SFRP1/TWIST2/TNF/CDK6/HAND2/SOX9/NOG/TNN/SKI/HOXA2/NOCT/HDAC7/RANBP3L/ID3/SUFU/PPARG/TRPM4/SMAD3/IGFBP5
GOBP_RETINA_VASCULATURE_DEVELOPMENT_IN_CAMERA_TYPE_EYE	GOBP_RETINA_VASCULATURE_DEVELOPMENT_IN_CAMERA_TYPE_EYE	19	0.755578	2.05901	9.69612e-05	0.00124699	0.00085471	4068	tags=74%, list=16%, signal=62%	NDP/PDGFRB/PDGFRA/COL4A1/VSTM4/CLIC4/RHOJ/HIF1A/NRP1/CYP1B1/LAMA1/FZD4/ACVRL1/BMPR2
GOBP_REGULATION_OF_ACTIN_FILAMENT_LENGTH	GOBP_REGULATION_OF_ACTIN_FILAMENT_LENGTH	121	0.474391	1.83671	9.73899e-05	0.00124768	0.000855183	5901	tags=46%, list=23%, signal=36%	FHOD3/KANK4/CCL11/VILL/MYADM/SEMA5A/KIRREL1/CDC42EP5/LMOD1/ELN/CCL24/CRACD/LIMA1/CCL21/BAIAP2L2/VASP/DBN1/CXCL12/CDC42EP1/CAPG/TMSB10/COTL1/CSF3/WDR1/SSH1/SNX9/PLEKHG2/CAPZB/CDC42EP3/TWF2/NCK2/ARHGAP40/ARPC1B/SSH3/ARPC2/FLII/F2RL1/TRIOBP/RASA1/BAIAP2L1/ARHGAP18/TMOD3/SPTAN1/ADD1/MTOR/BIN1/CTTN/PTK2B/FMN1/CYFIP1/FER/TMSB4X/ARF6/CAPZA1/FCHSD1/SPTBN1
GOBP_NIK_NF_KAPPAB_SIGNALING	GOBP_NIK_NF_KAPPAB_SIGNALING	109	0.478022	1.83894	9.74925e-05	0.00124768	0.000855183	7676	tags=59%, list=30%, signal=41%	GREM1/MMP8/ADGRG3/NLRP12/IL1B/CARD10/TNF/SPHK1/ZC3H12A/EDAR/C1QTNF3/APP/CD14/TNFRSF10B/BIRC3/CHI3L1/UACA/ACTN4/TRIM6/NLRP3/EGFR/TREM2/TNFRSF10A/HDAC7/IL18/LIMS1/NOD2/LAPTM5/SPI1/NFKB2/TLR6/HAVCR2/LITAF/IL18R1/BCL3/CD86/IFI35/PTPN22/NMI/RIPK3/RELA/BIRC2/TMSB4X/REL/IRAK1/TLR7/RELB/ILK/EZR/CALR/TRIP6/EDN1/C1QTNF4/AKT1/TRADD/IL23A/CARD14/CPNE1/RHOA/COPS8/CYLD/MAP3K7/AGO3/NFAT5
GOCC_LYSOSOMAL_LUMEN	GOCC_LYSOSOMAL_LUMEN	71	0.543927	1.97025	9.7684e-05	0.00124768	0.000855183	3979	tags=39%, list=16%, signal=33%	CSPG4/VCAN/GPC6/OMD/BGN/CTSK/ACAN/PDGFRB/KERA/AGRN/HSPG2/LUM/FMOD/CTSB/DCN/NSG1/PRELP/CTSL/CSF3/IDS/GPC1/ARSB/GALNS/CTSA/SDC4/SDC3/ATP13A2/GPC2
GOBP_NEGATIVE_REGULATION_OF_PROTEOLYSIS	GOBP_NEGATIVE_REGULATION_OF_PROTEOLYSIS	254	0.384626	1.6355	9.78217e-05	0.00124768	0.000855183	4105	tags=30%, list=16%, signal=25%	SPINK6/LCN1/SERPINA3/NLRP7/SERPINE1/PI15/CST6/SFRP2/COL6A3/SERPINA4/TIMP3/WNT1/TIMP2/PLAUR/SERPINB4/SPOCK1/GAS1/PTGS2/PLAT/SERPINE2/THBS1/R3HDML/SERPINB7/TNF/MMP9/ANXA8L1/ANXA8/SERPINH1/TIMP1/WFDC1/CD109/LRP1/COL7A1/SPOCK3/ACP4/PRNP/SERPINA5/SERPINB3/CTSB/SERPINB9/SERPING1/TFPI2/GAS6/ANXA2/SERPINB1/APP/BIRC3/PML/CST2/WFDC10B/ECM1/HGF/AQP1/PAPLN/WFDC13/WFDC3/SERPINA1/VEGFA/CST7/RARRES1/CAST/IFI6/B…
GOCC_RECYCLING_ENDOSOME	GOCC_RECYCLING_ENDOSOME	164	0.43086	1.74371	0.000100883	0.00128407	0.000880127	7112	tags=46%, list=28%, signal=34%	HLA-G/ABCB11/SH3TC2/LAMP5/REP15/UNC13D/EHD2/TNF/ITGB1/GPER1/PLA2G5/PDLIM4/EHD1/NSG1/SYT5/MCTP1/NDRG1/ACKR4/APP/ACKR2/MICALL2/PHETA1/INPP5F/EHD4/DENND2B/AMOTL2/MICALL1/BAIAP3/RAB11FIP5/ITSN1/EHD3/TUBA1A/NTRK1/LDLRAP1/CLCN4/OPTN/SORCS2/SLC1A1/RAB8B/BOK/ATG9A/PHETA2/BACE1/TPCN1/VAMP3/MELTF/ST8SIA2/HLA-B/CLIP3/CMTM6/LTF/HLA-H/HLA-C/RAP2B/SLC9A7/MYO5A/ATP9A/SLC31A2/AVL9/RAC1/ARF6/FCHSD1/HLA-A/RAB35/VT…
GOBP_CELLULAR_ION_HOMEOSTASIS	GOBP_CELLULAR_ION_HOMEOSTASIS	488	0.331025	1.49943	0.000101648	0.0012894	0.000883779	5689	tags=38%, list=22%, signal=30%	NTSR1/IL1A/DRD5/HEPHL1/TRPM8/ADRA1D/NMUR2/HTR1B/JPH2/KISS1/CCL7/MT2A/MT1A/HEPH/ADORA1/SLC24A2/PLN/JPH3/LPAR4/CXCL11/OXTR/CEMIP/THY1/P2RY4/EDN2/STC1/CCL11/EDNRA/PTGER1/VDR/SAA1/CACNA1C/PDGFRA/CTRC/TGM2/CA2/MT1E/CCL8/ESR1/CXCR1/BDKRB1/GPER1/ITGAV/UBASH3B/GRIN2D/PRND/ERO1A/TBXA2R/P2RY2/FPR2/SLC24A3/C1QTNF1/CCL13/GRIN2A/STEAP2/PRNP/MCHR1/PROK2/APLNR/ENPP1/CCL21/RASA3/CAV1/SLC1A3/SLC4A3/ATP2B3/BDKRB2/…
GOMF_GUANYL_NUCLEOTIDE_EXCHANGE_FACTOR_ACTIVITY	GOMF_GUANYL_NUCLEOTIDE_EXCHANGE_FACTOR_ACTIVITY	198	0.409143	1.69767	0.000101718	0.0012894	0.000883779	7508	tags=42%, list=29%, signal=30%	EPS8L3/MCF2/RIN1/BCAR3/NGEF/RHOF/RASGRF2/VAV3/RASGEF1C/RHOD/EPS8L1/TBXA2R/TRIO/RIN3/ARHGEF40/PSD2/PLEKHG4B/VAV2/TIAM1/RAB3IL1/PTGIR/PLEKHG3/FGD5/DENND2B/IQSEC3/SH2D3A/DENND5B/DENND2A/ARHGEF16/ITSN1/RAPGEF3/NET1/ECT2L/PLEKHG2/RASGRP4/ARHGEF17/DOCK5/ARHGEF10L/RIN2/PLCD4/BCR/TIAM2/PLEKHG5/ARHGEF4/CYTH4/CYTH3/DOCK7/ARHGEF18/ARHGEF37/RCBTB2/ARF4/ABR/FGD6/TBC1D10A/PSD/FGD4/ARHGEF25/NUCB1/GBF1/IQSEC1/RI…
GOBP_POSITIVE_REGULATION_OF_TRIGLYCERIDE_METABOLIC_PROCESS	GOBP_POSITIVE_REGULATION_OF_TRIGLYCERIDE_METABOLIC_PROCESS	18	-0.776284	-2.05508	0.000103937	0.00131313	0.000900043	1185	tags=22%, list=5%, signal=21%	GPLD1/AADAC/APOA5/APOA1
GOBP_CARDIAC_MUSCLE_CELL_DIFFERENTIATION	GOBP_CARDIAC_MUSCLE_CELL_DIFFERENTIATION	86	0.513259	1.92882	0.000104182	0.00131313	0.000900043	3685	tags=34%, list=14%, signal=29%	FHL2/GREM1/FHOD3/NOX4/ACTC1/SGCD/DKK1/PDGFRB/PLEC/ALPK2/PDGFRA/ITGB1/TGFB1/ASB2/RGS2/SHOX2/PDLIM5/WNT3A/HEY2/SLC9A1/TBX5/RGS4/EFNB2/LMNA/ACVR1/VEGFA/SGCB/WT1/BVES
GOBP_T_CELL_PROLIFERATION	GOBP_T_CELL_PROLIFERATION	169	0.416775	1.69261	0.000104227	0.00131313	0.000900043	6562	tags=44%, list=26%, signal=33%	PLA2G2F/IL1A/IL20RB/HLA-G/LGALS7B/IL1B/MAD1L1/LGALS9C/GJA1/TNFRSF21/EFNB1/LRRC32/PRNP/CD209/TNFSF4/LGALS9B/LEP/SLC11A1/CEBPB/RAC2/CD276/VCAM1/HHLA2/MSN/LILRB2/VSIG4/RIPK2/SCGB1A1/CD151/IL18/TNFSF9/IL2RA/DLG5/FADD/IL27RA/NCK2/PNP/SDC4/IL4I1/ERBB2/IDO1/VSIR/IL10/HAVCR2/CD80/IL27/TGFBR2/CBLB/CD86/ELF4/LGALS3/IL15/CARD11/FOXP3/TNFRSF1B/PTPN22/CTNNB1/ITCH/RIPK3/HES1/PSMB10/AIF1/PDE5A/IRF1/SLC7A1/HLA-A…
GOBP_REGULATION_OF_RESPONSE_TO_WOUNDING	GOBP_REGULATION_OF_RESPONSE_TO_WOUNDING	123	0.458231	1.78076	0.000104642	0.00131568	0.000901792	4454	tags=41%, list=17%, signal=34%	CLDN19/PLAU/FOXC2/ADAMTS18/SERPINE1/FAP/TNFRSF12A/ACTA2/EPHB2/PLAT/SERPINE2/THBS1/MYLK/FLNA/PDGFRA/TNF/ITGB1/PDGFB/PDGFA/UBASH3B/WFDC1/CD109/TBXA2R/C1QTNF1/TAFA5/CCN4/CAV1/F3/KLK8/SERPING1/PRKG1/FERMT1/ANO6/INPP5F/F2R/RTN4R/ALOX5/AJAP1/FERMT2/ST3GAL4/THBD/MIR221/EPPK1/TNFAIP3/IL10/INSL3/F2RL1/ACTG1/CLEC7A/SH2B3/STK24
GOMF_SEMAPHORIN_RECEPTOR_ACTIVITY	GOMF_SEMAPHORIN_RECEPTOR_ACTIVITY	12	0.812719	1.97301	0.000106833	0.0013405	0.000918804	4356	tags=83%, list=17%, signal=69%	PLXNA4/NRP2/PLXNB3/MET/PLXNA1/PLXNB2/NRP1/PLXNA3/PLXNC1/PLXND1
GOBP_HEART_VALVE_MORPHOGENESIS	GOBP_HEART_VALVE_MORPHOGENESIS	50	0.590167	1.97071	0.000108215	0.0013551	0.000928808	5403	tags=64%, list=21%, signal=51%	GATA3/TWIST1/EMILIN1/SNAI1/TGFB2/GJA5/DCHS1/CCN1/SCX/ADAMTS9/ELN/TGFB1/SOX9/STRA6/SNAI2/HEY2/TBX5/GATA5/HEYL/TIE1/ZFPM1/ACVR1/SLIT3/BMPR2/TGFBR2/JAG1/TBX20/FGFRL1/MTOR/ROBO1/NOTCH2/NFATC1
GOBP_FOCAL_ADHESION_ASSEMBLY	GOBP_FOCAL_ADHESION_ASSEMBLY	74	0.541013	1.97586	0.000109424	0.00136747	0.000937291	5563	tags=51%, list=22%, signal=40%	GREM1/MMP14/ACTN1/COL16A1/THY1/SFRP1/THBS1/ITGA2/RHOD/THSD1/VCL/CORO2B/S100A10/EFNA5/DAPK3/SLC9A1/MAP4K4/KDR/NRP1/FERMT2/VEGFA/PTPRK/LIMS1/SDC4/BCR/ACVRL1/ACTG1/SORBS1/SRC/MACF1/SLK/PHLDB2/CTTN/PTEN/PTK2B/SMAD3/FMN1/PEAK1
GOBP_MULTI_MULTICELLULAR_ORGANISM_PROCESS	GOBP_MULTI_MULTICELLULAR_ORGANISM_PROCESS	163	0.430637	1.74287	0.000111594	0.00139178	0.000953953	4507	tags=39%, list=18%, signal=33%	PSG5/PSG4/PSG9/NDP/MMP2/FOSL1/ITGA5/COL16A1/EPYC/ITGA3/CORIN/OXTR/PTGS2/STC1/CYP27B1/SERPINE2/PRL/IL1B/ITGA2/GJB2/VDR/ITGB4/MMP9/ESR1/TGFB3/TIMP1/SYDE1/LIF/FBLN1/GJA1/PTAFR/PGF/CTSB/PTHLH/IGFBP7/RGS2/GIP/LEP/ANGPT2/PPARD/CAPN2/STS/JUNB/PAPPA/SLC2A1/B4GALT1/SLC38A2/THBD/SCGB1A1/VEGFA/ACSL4/TEAD4/RECK/IDO1/EPN1/BMPR2/NR2F2/HAVCR2/RARA/LDOC1/TGFBR2/MAFF/ADM/ACVR1C
GOBP_EMBRYONIC_CAMERA_TYPE_EYE_MORPHOGENESIS	GOBP_EMBRYONIC_CAMERA_TYPE_EYE_MORPHOGENESIS	16	0.786571	2.05024	0.000113144	0.00140827	0.000965256	3098	tags=50%, list=12%, signal=44%	TH/SOX11/ALDH1A3/TWIST1/STRA6/FOXF2/TFAP2A/ZEB1
[truncated: 1,008 more rows]

## Sheet: Table S6. CIBERSORT
ID	B cells naive	B cells memory	Plasma cells	T cells CD8	T cells CD4 naive	T cells CD4 memory resting	T cells CD4 memory activated	T cells follicular helper	T cells regulatory (Tregs)	T cells gamma delta	NK cells resting	NK cells activated	Monocytes	Macrophages M0	Macrophages M1	Macrophages M2	Dendritic cells resting	Dendritic cells activated	Mast cells resting	Mast cells activated	Eosinophils	Neutrophils	P-value	Correlation	RMSE
[truncated: 1,149 more rows]

[truncated: 1 more sheets: Table S7. ssGSEA]
